# Supplementary material for: Codon usage and codon context bias in Xanthophyllomyces dendrorhous
Source: BMC Genomics. 2015 Apr 13;16(1):293. doi: 10.1186/s12864-015-1493-5 (PMC4404019; doi:10.1186/s12864-015-1493-5)
Supplement: Additional file 1: — Sequences and RPKM values of ORFs used in this work. [file 12864_2015_1493_MOESM1_ESM.xlsx]

## Sheet: RIDs data - Reads per Kilobase 
		RPKM				Sequence
	ORF number and name	G18	G72	S18	S72
	01 -duf3602 family protein	804.362	1084.98	351.844	937.727	ATGGGCTTTGACGAACACTCCAGATCTAGGTCCAGAGGTAGATCAGACCACATGATCTCCACGGGAAGAGGAGGGGCCGGCAACATGAGATCAAGCAGTCAATCCAAAGATCGCTCTGGAGCCGGAGATGACACGTTGATTTACCAGTCCGAGCGAGGACGATCGCCCCACCTGCCAAGCGTTGAACGAGTCCAGCACTCCGGCCGAGGCGGAGCTGGCAACATTAGATCTCCATCCAGAGACCCCAAGGAACGTGAACGAGAGCTTTCCGAACAGGCCTATGAAACCCAGGTGATTGAAGCCAGGCGGAGGGAGGAAGCAGGCCGGATCCATTCGGCCGGCCGAGGAGGCGCAGGCAACATGCGATCCAGATCCCAGTCTCGGGACGCTGCGTCCAGA…
	02 -metallo-hydrolase oxidoreductase	52.8944	83.0805	35.9155	95.8186	ATGTCTAATCTTACACCCATAGAACCTATCACTCAGATCTCTCACAGAATCATTCGAATATTAGGACAAAACCCTGGTCGCTTTACCCTTCAAGGGACAAACACCTATCTTGTAGGCAACTCGTCGCCCTATGTCTTGATCGACACAGGAGAGGGTAAATCGGCCTATCTGCCTCTCTTGATATCTTCTCTTGGTCCGGAAGGGTCGATCTCTGATATCATTATCACCCACATGCATAAAGACCACTGGGGAGGACTTGCTGGCGTTCTTGGTCTTCTTACAAAGCAAGGCAAGCCGAAACCGAAAATCTGGAAGTGGAAAAATCCAGAGACCGATGCGGCCATCGTAAAGTCCGTTCCAGAGGGCTCTTACGAACCAAGTGAAGGATCAGAGGTGATT…
	03 -riken protein	175.187	364.715	205.221	331.148	ATGCTTTCCTCAAAGGTCTCTCTCGTTTGGCTCTGCCATCTAGCATTCTTTTTAGTATCTATTGCGTCTCCACTCTTGTTGGATACCAAGTCTATTTCTTCACCAGACGAAGCTTCATCCATTGGATTTACGACATCGGGGTCCGTCGGATGGATCGGCTGGTTGAGTGGGTGGGGATGGGGAGAAGGTCGGGTACAACTTCTGAACCCCAAGATACTCCCTTTGGGTACAGCGTTTCCCGTCCGGTTCGCCTCCTTCACCCAGCGTCTAGGATCTTCTCCACCAAACCTTCCTGCTCATGAGATCACCAACCCTCTCGCAGGACTTCTCCTCCCAATAACAGACTTCTCTTCTGCTCCCAAAAACACAACTATACTCGCTTGCTCTGCCCGTCATCTC…
	04 -beta-catenin	329.323	273.582	102.368	334.369	ATGGGTCAATCTTGCTGTGGTTGCGGCTCATCCCGTCGGTCCAACGCCTCGGAGCCACTTCTGCTGGAGAACGAGAGAGAGGCGGTAGCCGATCTACTCCAATATCTCGAGAACCGGACCACCACCAATTTCTTCACAGGTTCTCCCCTTGCCGCTCTCACTACACTCTCCTTCAGCGACAACGTCGATCTTCAACGATCTGCTGCTCTTGCGTTTGCAGAGATCACCGAGAAAGAGGTTAGAGAAGTTGGCAGGGACACGCTAGATCCCGTTCTGTTTCTGCTTGGTAGCCACGACAATGAAGTTCAGCGGGCAGCTAGTGCCGCCCTCGGAAACTTGGCCGTCAACCCCGAAAACAAAACACTCATCGTCCGGTTGGGTGGACTCGATCCATTGATC…
	05 -aspartic peptidase a1	2303.74	5031.18	2395.44	3292.05	ATGAAGACTTCTACAGCTTTGGTAGCAGCCATTGCTACTGCTTCCTCAGTATCTGCGGCCATTCACAAACTGCCCTTGAAGAAGCTTGATCCTCAGCCTTTGTCCGTTCGATCCGTCGACCATGAGACCGCTTTCTTGGCTTCCAAGTACCTTCCAGGAGGTCTTGCTTCTCACCAGGCGGCTCTTGTCGGATCCGGTGGCAATGGACGAAAGCTCAAGTCATCCAACAACGCCGATGATTTGTTTTGGACCCAGGAAATGATGAATGAGAAGGGTCAGGCCGAAGCTTTGAAGGGTGGACACGGTGTTCCTTTGTCCAACTACTTGAACGCTCAGTACTTTGCAGAGATCGAGCTTGGAACACCTCCCCAGCTTTTCAAGGTCGTTCTTGACACTGGG…
	06 -histone h3	7438.54	515.895	640.188	349.155	ATGGCCCGAACTAAGCAAACCGCCCGAAAGTCTACCGGAGGAAAGGCTCCCCGAAAGCAGCTCGCTACCAAGGCTGCCCGAAAGACCGCTCCCGCTGCTGGAGGTGTCAAGAAGCCTCACAGATACAGACCCGGAACGGTCGCTCTTCGAGAGATCCGACGATACCAGAAGTCGACCGAGCTCCTCATCCGAAAGCTCCCCTTCCAGCGACTCGTTCGAGAGATCGCCCAGGACTTCAAGACTGATCTCCGATTCCAGTCCTCCGCCGTCATGGCCCTCCAGGAGGCCTCCGAGGCTTACCTCGTCTCTCTCTTTGAGGACACCAATTTGGCCGCCATTCACGCCAAGCGAGTCACTATCCAGCCCAAGGATCTCCAGCTTGCTCGACGACTCCGAGGA…
	07 --dienoyl- reductase	27.8915	182.247	141.627	246.703	ATGAGCAAGACATTTCAGCCAGGCCTGTTCAATGGAAAAGTTCTTTTCTCCACAGGAGGCCGTAGTGGAATCAGCTTTGGAATTGTCAAGAAGATGCTTTCATTGGGCTGCAAAGTTGCTATTGTCGGCCGAGATGCGGCCGCTCTACAGAAGGCAGCTGATGAATTGACTGAAGCGACAGGTTCCGAATGCATAGCCTGTTCTTCAGATGTAAGAGATCCTGAAGCAATGAATGTTGCGGTAGGAAAGTGTATAGAAAAGTTCGGAAAGATCGATTTCGTGATATGTGGCGCTGCTGGAAACTTCCTCTCCCCTATCGATCTGCTTTCACCGAATGCCTTCAAGACAGTCATTGAGATTGACTTGTTAGGAACATTCAATACTATTAAAGCAACCCTG…
	08 -eukaryotic translation initiation factor 2c 2	30.5899	98.1669	59.8223	145.125	ATGGCTGACACCAAGATCAACATTCCCAACATTGCCAAACAAGCAAGGACTTCTATCTCTATAGGAGATCCGGTGTCGAAGCCTACATCTCTGTTCTCGCCTCGTCCCGGCTTTGGGACGACTGGACAACCTATTAAGGTCCAGGCGAACTTGTACCCAATTCGGTTCGAAGGAAATCCAAAGGACATCTACCACTATGATGTCGTCATCACAGTGGTTGAGAAAACAGCAAATCAGAAGTATCCTTCTGGCTTACTGAGGGCTGTCTTTCAAGAACTCTGCTCAAAGCAGGCTACCGGCGCATATGCTCAGGTGTTCAATACTTTAGCCTTTGACGAGCGTCAAAATGCATTCACCACCGTTACCTTTCAAAATGAGATCGAACGATTCGAAGTCGAC…
	09 -metal dependent phosphohydrolase	39.189	65.4206	77.2261	81.3118	ATGCAAGCCAACCAAAGATGTGTCGACTTGGCAGAGGAGTTGGTCAAAAGACACATGGCTGACTACGATCCGTCTCATGACTGGTATCACGTAAACCGAGTCAGGAATACTGCATTGGCATTAGCACGATCTTTGGAAGAGCCGGTTGACCTTCTCGTCGTTGAGCTAGCTGCGTTGTTTCATGATCTCACTGATGCGAAATACACAATCCAGGCGTCTCCGACGACTACTCTGTCTATCTTGGATGACTTCTTCAATCACCCGATCACTAGATCAATATTGCCTGACCCCTTCATATCCTCCTCTAGTCAGGGATCTGTTATTTGTCGGATCGTTGACAACACCTCTTGGTCTAAAGAACAGAAACTGAGAAAACTGGGAGAATGGGAAGATGGATGG…
	10 -RNI-like protein	28.2079	205.563	72.9575	249.733	ATGGTAGATCACGCATCTGCCATGTCTTCTGATTCATCTTCCTCTTCGTTTCCTTCATCAGACTCACGGCCGGTAGCCTTTGTGTCATCACCCCATCAGTCTCCGCTTCCACCTCATCTTTCGACCTCGGTCTCATACTCACCTTCATCGCTTGCCAGTTCTATTCCTCAAACACCTCGAGGCTCTTGGAGTACAACCTCGTCACCGTACATTATCAGTTCTTCAGCAATATCCTCCCCCAGAGGACCTGCAGACAAGCATGCTTCCTCCGCAGAATCATCCGCACGACTCGTAGTCGAGAGTCGCCTGTCTATAACCAAAACAGAAAAGAATTCCATGGAGTTTGAGGGTAGACGGTCTGTAGGCGTGATCGATCCTTCAAACAAATCTCAAACCCGA…
	11 -duf544-domain-containing protein	253.221	199.403	282.835	301.558	TTGTCCTTGTCGTTTGGTTCCGTGTTTCCATCCAATCTTCATCCCGTCCTTGCATTCCCATCTATTCATCCACCTTCATCATCTGTTTACACGCTGTCCGTAATGTCATTCGAACAGATCAATGCTACCAACAGAGATACTCACGTGCCGCTTGATTTGGGACTCGGAGCTCCTATCGAACATGCATCTCAAATCTCCAAGCCTCCGTCTGTTGTGACTAACCATGGATGGAACCTCAAGAACCTCTCATGGCCTGATCCCAGAGTCGGAGGAATCCGACGAGATGTCAAGATCATCTGTCAAAACATCAACGGGCCTTGCTCGTTAATCTCGTTGTGCAACGTGTTGATCCTTAGAGGATCTATCCACATCGATCCTTCCAAGTCAACCGTCGACTAC…
	12 -brca1-associated protein	60.7552	372.392	122.02	139.747	TTGCTCTTTCAAGACCCACCTGTTTCTTATCTTATGGACAAAGCACTCTCTCTTCCTACAGCTCAAGACTTTCAACCAACTCCTTCACCTAGGCCTCCTCCGCCTCTGTATTCCATCGCTCTTTCTCTGTCCTCGGAGGGATCTTCAACTGCTGATCATCATCATCCTCCACCGTCAATCGTTGCATCTCCTCGGGAGCTAGCTCTTGCATTCAAGCATAACGAGACTCCGCCGGCTGGCTTGACCGTCGATGAGAATAGAGAAGGCGTGGCTCAGCGATCTACTGGGAGAGTAGCTGGACCGATTACACTTGAATGGGTAGATTTTCCGTCCAGCTCTGTAGAAGGTTCCATTGATGCTTCGTCCGCTCAGCCCATCGCTTCCCAGTCTGGAACCTTA…
	13 -threonine aldolase	800.771	452.312	175.578	314.29	TTGGGGATTCGGAGACTCATGATTCAATCTTTTACCACCATCACCAAATTCTCTTCTCTGCTTCGATCGAGTCGCTCTAGTGCTCTTACCAGCTCAGTCTTCTCATCAAGACCCTTCTCCCGTAGCGCAGATATCTTCAACATGATTATGGATCCTTACGCTATCACCGCCAATGTGGGAGGTCAGGCAAACGTCGAGAAGCTCAAAGCCGTTCAGCGCGATTTTAGGACCGACACGATTACTATTCCAAGCGATGCTATGCTTCAAGTTGGTATGCAGGCGACTCGAGGTGACGATGTCTACAACGAGTGTGCCACTACTGCCGCCCTAGAGGCTCGAGTCGCTAAGCTTTGCGGCAAGGAAGCTGGTCTTTTCGTCGTTAGCGGCACTATGAGCAAC…
	14 -opt oligopeptide transporter	7.26649	10.5173	5.54252	25.8894	CTGGAAGTAGAGAGGACGGGGCGGAACAGGATCAGGTCAGGTCAGGTCAGGTCGGCAAGGCAGAGATACCACCAGGAAGAGATGACTGAACAGCTGGAGAGAGCCGGAGAGATCGAGACTTACGTTCATGTTGAAGCCGTGTCCTCGGAACCGGAACCACACCTTGTTCGGCAGCACCTTCTCCATGATCTTTGCGATCGGGTACGACAGAATCTGGATCTCGTTCACCGTGAGCGAGAACGAAGGCGTACGGATCGAGAAGAACTGGTTGATGAACGAGCCGATACCACACCAGATCGTGCCGATGACCCAGACTCGGAAGGTGCTGACAGGAGTAGACGTGTCGTCATGGCAGCCGACGACCGCTCGGACCTCAGGGTAAGGGGACGAGAACCGGAT…
	15 -delta 8-sphingolipid desaturase	11.7817	33.8007	28.4309	19.0265	TTGATCTTACCCTTCCATCTGTTCAGTCACATGTCGTTTCATTCCACACTGGATCTTGGGATCAAGCCCTTGGACTTTCCCCTGACTCCTGTGGCCACACCTTGTCAAGAGGTTGCTGAGTTTGACTTCTCTCAGCCCCAACCGGATGGATCTTTCACGATGGGTTCCCTTCTTGAGCCGGTAACTGTGTCTCACTCGAAAATATGCCTTGAGAAAGATCCGATCTCGCCACCGATCTCTCCAGATACGTCCCCAGTACTTCGACCAGTTTCAGTACCCGTCGTCCCTTCCACCGAGCATCTAGACTACTCCGATATCACACATAGAACTCTCACTTTAAATAGAGAGAAGATCCAAAGAGAAGTTAAATTATGGACTAGAGAAGCGATCGCACACGAT…
	16 -cdp-diacylglycerol-glycerol-3-phosphate 3-phosphatidyltransferase	104.232	74.1241	35.3287	78.574	ATGGAAGCTATTCGACGGATGCATCCTCCGTACCGACTTGGACCTCGGCTTATCACTGCAAGCTCCCTCCGAACGTGTTCCCTTTCGATATCAAGAAACAGAGCATGCATCGTTCCTTCCTCCTTTCGGCCTCTTTTGCCTCACAACGCGCTCTCTGTCCGGTACGCCCATTCAGAGCCAAAGTTGAAAGCTGATCCTATCACCGAGCTTGGAAAGACTTTTGGAGAAACCCAGCCGAGGTTTCCTGTCAGAGGGGACGAGATCGAGGTGCTCAGTGAACCTGAACAGTTCTATAAGGCTTTGCTGGGTCTTATCAAACGAGCCAAGAGACGGTTGGTGATCAGTAGCTTGTATATCGGTACAGAGCAAGATGAACTGCTAGCTGCTATTCGGACTGCT…
	17 -alcohol dehydrogenase	107.177	243.231	135.737	250.566	CTGTGGTGGAGATTTCAACTTATATCTTGTTCACCATCAACATCGATTACCTATCTCAAAATGAAAGCCTTTGTCGTCGAAAAACACGCACATCCTACCAAGATCTCTGTCTCTCAGAATTCTCCTGCACCGGTGGCCAAGAAAGGAGAGATTCTAGTCGACGTGTACAGTTGCGGGTTGAACTTCTTCGATGTGCTTCAAGCTCAAAACAAATATCAACTTCAACCGCCCTTACCTTTTGTTCTCGGGACAGAATTCGCAGGAGTCGTTTCGAAAGATGCGGTCATCCCAACTGGATCTGTCTTCAAGGCTGGCGACAAGGTTTTTGGAGCGGCCCAAGGTTCCTTTGCAGAGCAAGTCGCTGTCCATCACACCCAGTTGCTTCCCGTACCACCCGGA…
	18 -methionine-r-sulfoxide reductase	1289.63	1772.14	2146.1	1115.42	ATGCTTCTTCCTCGGATCGCTCAAGCAGTCTCTATCTCTTCCCTTACTCTTGCCCGGCTCACTCAAGCAACCACTCACAACGCCCGATCCGTTGCCGGTCACCCCGTTTCTAAAGCACTTTTCTCCACCACCGCTGCCTTCACGATGTCTCAGCCTGAGCCTGGAAGCAAAAATAAGCCCGACTCTGAGTGGCAAATGCAGCTCAACAAGGAGCAGTTCCGAATTCTGAGAAACAAAGGAACGGAGATGCCTGGAAGTGGAGAGTACGACAAGTTCTACCCGTCCGATGGAGTGTTTTCCTGTGCGGGCTGTGGAACTCCTCTCTACAAGGCCGATCACAAGTTCAAATCTGGTTGTGGATGGCCTTCGTTTTATGATGCGTTCCCCGGAGCGATCACC…
	19 -S-adenosyl-L-methionine-dependent methyltransferase	203.841	1850.81	1061.39	240.689	CTGGAAGTTCCCGAAGGGCGAGGATTGGAGAACTCGTTTGACAAAGTGTTTACCAATGCTACTCTTCACTGGTGCAAACGTGATCCTGCCGGAGTCATCGAGGGAGTCAAGCTTTTCCTTAAACCCGGAGGAGCGTTCGTTGGTGAATTTGGAGGTTTTCAGAACGTTTGTGCTGTCAGATCTCACCTCCATCAAGTTCTGCGCGAGCATAACATAGATCCAGTTCCATTGGACCCGTGGTACTTTCCTACGGCTGAAGCTTACTCGTCTCTCTTGACCGCGCATGGGTTTATGGTTTCGTCGTGCATACTTGCTCCCCGACCAACGACTCTCCCAACAGATCTGATAGGATGGTTGCGGACATTTGCGAGAAACTCTTTCCTGTCCACTTTGAGCGAT…
	20 -zn-dependent exopeptidase	174.704	1237.57	264.956	1221.48	ATGGTTCCAATCTTGGCTTCTATTCTTGCACTAAGTGTACCTGTCCTTGTGATATCCATCCCGATGAGCAGTCGGGATGACAAGCTGCGGCATACTATTGTTACCAATCCTTCTCCCGCTTTCATCTCTGCTCACGGGTCCAACTATTACGGAACCTACGGCTCGGCTGAATCCTCTACCCCGATTTACATTGTCTCTCAGTCCGAGTCCGGTCGATTGAAAGACAATTTCGGTGGAGTCAGTGTCTCTTACGATGAGGGACAACGGCTTTTCTGGATCGGTCAGGCAGGATTGGCTGAGGATTTTGACGAGGGGAAATCTCCTATGAAATTCGCGGAAAACGTAAACGAGATCCTGGATCTTAGTGGATCAGCTTTAAGCGCTTTGTGGTCCTCAACA…
	21 -ubc-like protein	1153.96	413.323	390.327	287.655	CTGCTTGGAGTGTTGCAACGATTCTTACCGGACTATTGTCGTTCATGCTATCAGACGAAATTACGACAGGCTCAATTTCTACTACCAACGCAGAGAGGGTGTCACTGGCAGAAAAGAGTCATGCTTGGAACCTGTCCAACAAGAAGTTCAAGGATATGTTTCCTGACTACTGCACTCCCAAAGCCAAGGATGTTCCCGACATGCCTTCATCTGCACCTGCCCCATCAGATTCCACATCGTCTACATCAGTCAGCTCTCCTCCTCCTGCTGCTCTTGATTCTTCTTTTACCCCTGTTTCTACCACTACTTTTCATTCTCCTCCTTCTCCATCGATACCGCACTCGACATACACGCCTCCTACATCCGCTACTGAGCCGTTTCCTCTGGCAACGACGACTG…
	22 -clathrin heavy chain	250.437	202.889	220.642	384.366	ATGGCAGACTTCAAACCCATCTCCTTTGCCGAGCATCTACAACTAACAGCGCTCGGGATCCAACCTGCTTCAATCTCCTTTCAAACACTCACTCTTGAATCGGATCATTTCATCTGCGTAAGAGATCAGAACAATGTGGTCATCGTTGATCTGAATGATGCCAATCAGGTTATCAGAAGACCGATCACTGCTGATTCGGCGGTGATGCATCCGAAAGAGAAGATCCTCGCGTTAAAAGCTGGCCGACAGCTTCAAGTGTTCAACTTAGCTACTAAGCAAAAGCTGAAGGCTCATCTCATGGACGAAGAGATCGTGTTCTGGAAGTGGATTTCTGCCGAAACGTTGGGAATAGTCACCGAGACGGCGGTCCTTCATTGGGATCTCCAAGGAGAAAGTGCC…
	23 -nadph2 dehydrogenase	1459.64	855.032	4900.79	68.3413	TTGTGGTTTGTTCTTTCTCGTTCATTCGTTCTTTGTCACCAATCACATACTCCTACACTCACACTCACTCTCACCTCCGATTCAAAGATGACCTTGTCAGAGACCGCTCGATTGTTCAAGCCTGTTCAGCTGGCCGGAAAGCAGATCCATAGAGTAGGCCTCGCTCCTCTCACCAGGATGAGAGCTTCTGCTGGTGCTCAGGTCCCCCGAAACCCAATGGTGGCTGAGTATTACACTCAGCGAGCCTCTGAGGGTGGTTTCCTCGTCACCGAGGCAACCTTCATCGCCCACGAGGCCGGAGGATACCCACTCGCCCCTGGAATTTACTCGCAGGAGCAGATCGACGCCTGGAAAGAGGTCACCTCGGCCGTCCATGCTAAGGGATCTACCATTGCTTTG…
	24 -d-lactonohydrolase-like protein	842.038	1363.57	1448.71	170.784	TTGTTCTTCCATCACCTCCGACTTTTGTTCATCAATACTATGCGCTATACTCTCGCGCTTTCTTCTCTCCTCGCTTTGGCTCAGGCCTCATCTCTTCCTGTGCGAAGACAATCGGCAAGAGTTGATGTCGCTAATCTTCCAGAGAATGTTCAGTACTTTGACCCGCTATCCTTCGCTATCATAGGAGGGAACTCCTCGAGGTCTCTTACAGATATCTGGACTCCTAATGGTAACCTTACGGCCGGTTTCCAGGCGTATCATGCGGACTTCCTGAAACTTCTAGGAGGCTCTCCTCAATTACGAATCATTTCTGAGAACTTCAGCGGTTACTACTTTGCGCACGAAGCTGCTATCTGGAAGCCGGACACCAATGAGCTCTTCTTCTGCTCGAACGCAGGA…
	25 -enoyl- hydratase isomerase family protein	78.0027	243.611	139.947	248.603	ATGCCATCCTACATCGTTTCCTCTAATCCATCGCCTCATGTTCTCCTGTTGTCGCTTTCCCGAAATCCTGTCAACGCATTTTCCGAAGAATATTGGCAAGAGTTAGGAAGGGTATTTGACAAGGTGAACTCAATGGATGACATCCGGTGTGTTGTCCTGGCGTCTAATGTTTCTAAAGGGTTCTCAGCCGGGCTGGACTTGGTCGCTCCTGAAAACGTTTCACTAGGTGGAACGAAGGGACTCAAAGATCCAGCTAGGGCATCGATCCCGCTTCGACATCACGTTCTAGACTTCCAAGAGTGTATCACCAAGATATCAAAATCTCGAGTTCCTGTGATCGCTTCGATCCATGGGGTTTGTGTAGGATTAGGTATTGATATTGCATCCGCGTGTGATATA…
	26 -flavin-adenine dinucleotide transporter	53.5078	67.3964	62.3624	108.468	ATGTCCTCCTCAAAGCCAGCACCCGTTTTATTCGGTCCGTCGCTCGATCACGCGATCGCAGGTCTCACAGCAGGCACAATCACAACGATGATTATGCATCCTCTCGACCTGGTCAAAGTTAGATTTCAGATTGCCGATGCTCCCAGTCGTTCTAGTGGGGTCAAGAGAGCTGGCTTTGGAAAAGAGGTCTGGTCCGCTTTGAGAGATGCTGTGTCAAAAGACGGCTGGAAAGGGCTTTACAGAGGGTTAAGTCCGAATGTAGCAGGAAATGCAAGCAGTTGGGGATTGTACTTCCTCTGGTACACCTCGATAAAGAGCCGGAAACAGGATGGAGATCATACCGTTCGACTCTCACCCACTTCACACCTTCTGGCAGCTGCCGAAGCTAGCGCCATCACA…
	27 -ribokinase-like protein	73.0645	176.094	78.1998	63.7982	CTGATATACATGGAGAACACCTCCGGAGACAGGCAGCCAATAGTCGTTATCTCTAGCCTAGGTACTGTCTTGGTGGACTGCTTCAGATTTCTAAACGAGGACGGCTCAGCCGCTGCTTCATCATACAATCGTATAGGAGGAGGAGGTTTTTATGCTATCGTGGGTGCTCGCATCTGGTTGCAACCCAGTCAGCTAGGAATCATCGTCGATACCGACCCAACAGGACATCCGCTCGAATTCAAAAATCTTGATCGACTTGGGAAGGATATCTGGAAATGGAGAACGACATCTGGCAGTGTTCGAGCGTGTATACAATACAAGAACGGAGACAGAACATTCAAGTACCTGAATCCCCCATCATCCTTGACAATCATCGATCTGCTTTCCTACCCCTCGTTG…
	28 -Uroporphyrinogen-III synthase	124.522	302.984	139.671	172.945	TTGGAAGCTTCTCATATCTTTGCTTTCTCTCTACAGATGACACCAATTCCAGTTATCCTTCTTCGAGAATCGACCCGGTCATGTTCGTCCAACACGCCGGATCCATATGCTTACCTGCTATCCCAACCTTCTTCCAATTCATCTCAGCCGTCTTATACACCTTTCTTCTTGCCTGTATTTGAAACTGTGTTCTCTAATGAGTCGGCTCTCGATCAAATTGTTGAACAAGGTGGAGATAAATGGCGAGGTGTGATTGTGACTAGCCAGCGCTCGGTCGATGCGTGGGAGAGCAGTGCAAACAGGGTGATCAAATTATCGGCTGAGAAGTCTGGCAATGTCAAAGGGAAGATGAACTCGGTCGAAGACGAGAGTGCAACCCAATCAAATTGGTTATCTACA…
	29 -fmhp-like protein	234.332	92.0284	172.154	218.303	ATGGCTATACCTGACTCCACTTCAAACTCTAGGGCTAGTGGCCTTATGGATTCTACAACGGCGGTATCCTCAGACACAACTCCGGTTGTCCCCCAGACAAAGACGCTGCTCCCACCGAGTTACCTCAGACGGATTCCGGTCCCATCCTTATCCCCCTCGCTCGACAATATGTCTGCTCTAGCAACTCAGTCTCATTCAGATACATATCCGGACATAGACCTCAATACCCTAGGTCGTCCGGTCTCCTCACTCGTCCACACTCCTTCGGCCGGGTCCCGAACGCCCGCCTCCCTCTATGCAGACTTCATTCCGATGTCAAATCCGATGGCAGGTCGGTCGGGAAGCCCTTCGTACGACCGTCAAGCACAAACTCCTTCACCTGCCTTCATGTCTTCGCCA…
	30 --dimethylguanosine trna methyltransferase	146.095	120.214	113.99	293.299	ATGCGACCGTCTGGCTTTCTACCTCGATTGTCCGTCCGTTGTTGCAGCTCATTCGTCAAGCATACCCATCCTCTCGCTCTCTACAGACACCTCATCCAGAAGAGAACCATGTCGGACGATACTTCTCCCGCTCAGCCAGCTTTGCCTCCGCCAGAGATCATTCCGGCCAAGCCTGTTCCAGCCGGCTTGACTCCTTATACCGAGCAGTCGACCACCATCCTTCTCCCGGACGATAACTCGGCTTTCCTTAACCCAGTCCAGCAGTTCAACAGAGATCTCTCCATCGCTTGTATTTCTACCTGGGGAAAGATCTGGAAGGAAGAGGTCAGGGCAGAGCTCGAAGCGAAGGGCAAGGGAAAGGGAAAGAAGAGGGGAAAGCCTGCTGCCGCTGCTGCCATC…
	31 -cdc1 protein	203.371	284.576	93.1941	323.527	ATGTCCTCAAACGTACTTAGAAGGAGAAGGTCAGCCGTGTCCCAGTCGGCAAGCATCGGTCTTCGGTTTGGGTGGATAGTGGTCGTGATCTGGTGCGAGATCGGAGAGTTCTTCTGGTCAGCGTCTGCTTGTCGATGGTCCAGTTTAGAGAAACGACTTCAGAGAAGTTCCAATCTCCCCTCTCGCTCCACACGCGTTCTCATTATCGCTGACCCTCAAGTGATAAACTTCGAGTCCTCTTCGGCTCGTCAAAGACCTTTCCGGTCACTCATCGACCGGTTCATCATCGACACATTCCTTAAGAAGAGTTGGTCTATCGCCCAGCGCTTCAAGCCAGACGCCGTCTTCTTCCTGGGAGACATGATGCATTCCGGCCGAGCGGCCACATTGGAAGGAGAA…
	32 -high-affinity glucose transporter of the major facilitator superfamily; Hxt2p	50.4719	259.844	151.585	144.092	ATGGGTTTGTTTGGCAAAGCCAAGCCCGACAATAGGGTCTACTCTTCGGGTGAAGATTCTAGAACTCAGAATTCCAGGGTGTATCTCGTTGCATTAATCGCGTACATGGGCATCTTTCTTTTTGGTTACGATTCCGGAGTGGCCGGTGGAGTGATCAGCTTGACATCTTTCCAACGAGACTTCAATTACATTAATGACACTGCAGTTCAAAAGGCAAGCAAGGGTTCCAATGTCGTTGCCCTCCTTCAAGTTGGAGCCTTCTTCGGAGCGCTTGGAGCAGCCCCGGTCTGTCAGAAGATAGGTCGAAAGAAGAGCTTGTTCATTGGAACAATTATCTTTATGATTGGAGGGGTTGTCTCCACCGTTGCCATGAAACATATCGAAATTATGATCGTCGGT…
	33 -pap2-domain-containing protein	133.08	210.727	579.819	187.391	TTGATCGACGACACATTCATATACGAACAAGCCAAGAGAGAAGCCATGCTGAACAGTACACCATCCTCGCTAGCCGTACTGGAGCTAAGCCAAGTGACCTATAACCCATCGGACCCGGTGTCTCATGTGCTGGCCATCTTAACACTCTCCCCAATTATGGTCATCCCGGCATATCTCGTCGCGTTTGTGTTTGAAAGAGAAGCAACGGTGCTCAACATGTTAGCCGGCCAACTCATCAATGAGGCTTTCAGCTGGGTGTTGAAGCAAAGGATCAAGGCAGAAAGACCTTACGCTAACATCGGCTCAGGGAATGCCTCTCCATCTTCCCACGCTCAATTTTTTGGATACCTTTTCACCTTCTTGCTTGTCATGTTGACTCAGGTTCAGACGTCTCCAAAG…
	34 -patatin-domain-containing protein	62.8398	194.688	51.4854	207.007	CTGACCGCCATCTCTCGCTTTCTCAGCCTCTGTGTCCCTTCCCCAACTACTTTCTTTTCGAAAGTCAATCTCCTCCACATACATATCGTGCAAACCACAACCAAACCGGAAACTCAGTCGTTCTCATCTCTTATGCCGGCGAGTTTATCAGAGGAATTATTCACGCAACAGTTTGTCGACGAATCACATATACGAGCGTTTGCGAAAGCATTATCGGCACCAGACCTAGCCACAGAATCATCTTCGGTCTTGACAGACAAAGAACCGGGCGAGGACCCGGCTAGATCTGGAAATGATCTCTTGGATCTCGACCTGGCCGCTAAAAGTGGGGGTGGCATGTTAAATGGGAACGGAGCAAACGGACATGAAGGAGTAGAAAAGTTAAAGTCGGTCAGTGAT…
	35 -vacuolar protein sorting-associated protein 27	113.711	90.2694	89.3612	170.401	ATGGCATCCTGGCTATTTGCCCCATCCCCATTCGATATCTTGGTGGACAAGGCAACGTCGCCATCCATACCTATCGGCACCCAGGATATCGTTACTAATCTGGAGATTGCTGATGAGATCAGAGCAAAGACAATCCAGCCCAAGCAGGCTGTGGCCAGTTTGAAGAGGAAGCTTGGGGACAAGAATCCGAATGTTCAGATGCTGGCTCTCAAACTTACCGACTCGTGTATAAAGAATGGTGGAGATCAATTTCTGAGTGAAGTTGCCAGTAGAGACTTTATCGATAATCTGGTGTCTGTCTTACGAATACAGACTGTCAATCACGAAGTCAAGAAAATCGGATTAGACTTCTTCCAGCAGTGGGCACTTGCTTTTCAGTCTAAACCCGAACTTAGTTAT…
	36 -transcriptional activator	58.0134	73.6455	63.4142	86.182	ATGTCACCATCGTCTAGCCTTAGTCCAGCTGAAAAAGTGACATCGTTCACGCACACGTCTGAATCTACTAGTCGTCCAGTTTTACGCGAAATGTCAAGCGATGAAGGCTCCTCGACAATGAGGAAGAAGATAACGAGAACCAGGAACGGATGTCTGACATGCAGGGCAAGAAAGAAAGGATGTGACATGACTCGACCGTCGTGTCAGGCCTGTGTACGCTTGAGCAAAGTCTGCACATGGCCTGAAACGGATGTATACAAGGGCAAGAGGCCATCCGGACGACAAGGCGGCGGCAGCAGCGGCATCATCACTACAAACAACGAGAGAGAGAGATCGGCACTCATTGATCATCGTCCGAAGGATCAAGTGGATCTACCAGCGGAAATGAAAGACTTCTTC…
	37 -ribosomal protein L16	695.335	369.806	384.556	276.045	ATGTCTCTCCTTCCTTCTTCCCGGTTCTCCCTCTCCTCGCTTCGACGAGCTCTCCCTTCGGTTCCCTCTTCCTCCTCTTTACCTGTCCTCCGGTCTTCTCCTTGTCTTCCATCATCAGCCCGTTCGACGGTCTCCCCTCTTCAACATGCTACCTTGCTCAGGCTTCTCCCTCCGATGCAAACCCGAGGAATCAAGTTTGCTCCGAAGCGAACAAAGACTACGAAGACGATGAAGGGTAGGATTCCTATCCGTACGGGTGGTTCAACTAGAGGAACGACTTTGGCCTTTGGAGGTGAATTCGGAATCAGAGTCAAGATGGGGATCAGGCTGAGAGCCAAACAGTTGGAAGCGATGCACGATACATTGAGGAAGAAATTGAAACCTTACAAAGGAGCGGAG…
	38 -protein disulfide isomerase	774.2	1156.02	719.79	796.338	CTGTTCTTTTTTGCCACGCTGGCCTTCTTACTGTCCATCCTCATCTGCTTCAACTCTCATCTCACTCATCTATCTCTCATCATGAGACTTCTTTCGTTACTCCTCTTTCCGGCAGTCGTCCTCGCTTCTAACGTTCTCGTCCTCAATGACGACAACTTCGATCAGCACATTGGTCAGGCCAAAGGTGCCCTTGTTGAGTTCTATGCTCCTTGGTGTGGTCACTGCAAAAACTTGGCACCTACCTATGAGCAGCTTGCAGACACATACTCTGGCAAGGACGTCCTGATCGCTAAGATCGATGCCGACGGAGAAGGCAAGAAGTCCGGTTCTCGATTCGGCGTTAAAGGATACCCAACTATCAAGTGGTTCCCTGCTGGTTCCCTGAAGCCGGTCGATTAC…
	39 -nucleotide-diphospho-sugar transferase	264.787	254.443	79.5065	197.472	ATGGCTTCATACGAATCCCTCAGGAATCTTTATCAGAAGGCTGGCCAGGACCATGTCTTTACTTTCTACGATACACTCTCCCCGTCCGACCAAACGGCCCTGTTGGCTCAACTGGAAGAACTGGACGTAGAGCGAGTTAACCGGATCCACGCACAGGCACTCCAGGCCGAGTCCAAAGCCACCATTGATCCTGTCAGCTTGACCGGTTCTGCCTCTGACTCGACCTCTGATGATTTCGAGCCGCTTCCAGAGGCGAACGTAGCGTCTGTTTTGGCTTCGCCCGCTCGGACAGCCGGTTGGAGAGAGAGAGGGCTGAAGGCGATCGAACGTTCAGAAGTCGCCGTGTTGTTGATGGCAGGCGGACAGGGCACGAGACTAGGCTCGACCGCACCGAAAGGT…
	40 -glycoside hydrolase family 47 protein	142.058	332.811	110.133	216.319	ATGGCTTCAGATAACCAACCAAGCTCGCTTCATCAACGTAAAGGGCAGACTCAGCCTGAGCGGGCCGCTCTCAAAGAGGAGCATGTCGAGGCGGAGATTCCCTCACCTAGGTCCCCTCTGAGGAGTCTCATACGAAATTCAATCATCTCTCTCTGTCTGGGTTACTTTGCTATCCGAGGCTACGAGACTTTCTTTCCGACGAGCTCTGAAGACCTTCTAGGAGTCCCGGCTTACTTTCAAACAGAGCCCTTATTTCCCGCACCGGTTCTCACAGCAGACGTTGAGAAACGAGATGCCATCAAGGAAGCTTTCCTGCATTCATGGCATGCTTACGAACGAGACGCCTGGGGGAACGATGATTATCATCCAATCTCACGAAAAGGGGACAACATATCTGAG…
	41 -stearoyl-CoA 9-desaturase	3154.22	2277.06	2050.85	948.622	CTGTCCACCACCCACTCCGACTCATCTATCCTTCATCCTTCCTTCCTTTTCACTGGTGTATCCTTTGCTTTTCCCCTCGTTTTCTTTTCCTTTGTTGGTCAAAGAAAAACCGAGAAACGAGATCACCTTTTCCCGACTCTCTCTCCTTATCACTCCCTCCGACAAACTTTCCTTTTCCCCAGCCAGCCCTATTCTCTCGTAAAGATGTCTAACGTCTCGAGCGAAATGAAACAGCGACCTCGGTCGATGTCTCCCCCTCTCTCACCTCCGCTTTCGCCTCAGTCGAAAGCTTCTAATTTGCTAGGAGATATCAAACTCCCTACTTTGGCTGAGCCAAAGACTCCTTCGGAGCCTACGGATTTGTACATCCAGGACAACTATGTCCAGGCTATGTTGGAT…
	42 -hormone-sensitive lipase	29.0387	50.7406	111.221	324.984	ATGATAGATCATCTGTTGGGTCGGCCGTCAGCCAAGTGGAGACGGACCCAGGTGTTTCTGGTTCTGTTCTTCTGGCTAGGCTCGTTGTCCAGAACACCAGCGAACGGACCAAGATTTCTTGGAATCAGAAAATTCAACAGAGCCCTCGTCAGGTTCACACCGTACCAGATCGTGCTCTGCACGCTTACAGCCGTATATGCCATTCGTCATCTGGATCATATCATCGGTCTAGAGGCACCCGAACCCCTCGCGCGGCTGTATGCTCCATCGTTCTACCGAGCGACATGGATAGCAACCGCTTTTGATGCCGGCATTTCCTCCGCCCTCAGTGTCCGTCCTTTATGGCTCAGGGATCTATGCGGATTTCTGTTTGGGTGCTATTACGCGGTGTATGCCGAC…
	43 -88 kda immunoreactive mannoprotein mp88	181.348	29.8167	537.476	1091.45	CTGTCTCTCTCTCTCTATCTCTCTCGCATTCATCTTGCAATGTCTTCTTTCCTTCAAGCTCTTGCACTCGCACTTCCCTTGGCATCAGTCGCTCACGCTCAGGTCACCGCCGCCTATCCCAATGGAGAGACTAACCCCGATGCACCCTTCCTTGCTCAACCAGGAGCTGCCATTAATCAGACATCGATGTCTAGACTGCTCACCTTGAACGGTATCGATGACTTTTGCCTCTACGGACCTCCCGACTCTGGACCAGACAGTTTGATCGGAAATGTTGAGCCTATCGTTGTAGCTTACTGCCTTAAACCTCGAAATAATGCTCGATTGATCCCTGATGGAACCATCCAGTCCGCTCATTTCATCAAGACTTCTGCCTACGTTCAGATTCAAGGATTTTTC…
	44 -trna methyltransferase	103.989	15.2959	54.8573	84.991	TTGCCGCTCTACTTCTTCTTTACCTTCTCTCTTTCCCTTCCTTCTGTTGGTCTCCTTGTCTTTCGTTACTCTACTGCTTGTTGCATGCTGCTAGCAAGACATAGTTCGAAAGTCCTGCAACATATAATAACGAAATCACCAGCGCTTCACTTGAACAGACAGGTTTCCGCCTCCGGCATCCTCCGTGCAATGTCTGAATCCTCAACTATCAGACCGAGGTCTCCTATGTCCTCGCCCAAACACCACCATGAGAAACGAGCTCGACTCGATGAATCTTCTCCTGACCCTTCCTCGATATCCATTGTCTTACCTTCATCCACTGAGGATTCTACTTCTAACTCAATCTCTGCAGCTCTTCCCGATTCGCAGTCTTCTAGCTCAATTTCCAAACCTATCCCT…
	45 -g2 mitotic-specific cyclin cdc13	125.735	48.9346	28.132	153.466	ATGGCTAGCGGCATCCCTACCACCCGTCGGACAACCAGAGTGACTCGAGCGACTGCTACCCTTGATGAAAACGCCCCTCGGGCGACCGTGGCTGGCAAGACAATTAACCTCGTCGGCAAAGAAGCCATCGCCGCCCAATCTGGACCTTCGAAACCGACGATAACCTCGCGAGCAGCTGGTCTGTCCACCCACTCGGTCAAAGATCCGAACGGCGCGATCAACGCCATGAATGGCGGCACGGGTGTCGCTAATGGAAAACAAGTTCTCGGTACTCGCAAACGGGCTGCCTTTGGCGAGGTTTCCGACCGGAACGGCGGTCCTGCCTCAAACCCAATAGGAGCAAAGGACGCTGGTAGGAAAAAGGTGGCTGAAAAGAAAATGACGGCCACCACCGCTTCT…
	46 -receptor-activated Ca2+ cation channel	59.3946	204.254	104.721	205.587	ATGTCAGACCTCGAGAGAGTCCGTCAAGATAGACTGGGTCTACCTTCCAGCGAACACATCAACTCGGTCAATGTGTACGAGCTCATCCATTCCGTTCGGTCCCAGATCAGAACAAACATAGATTCAGCTCTCAGCTGGGAGAAGCTGAACGCGCCAGATATCAACTTCTCCATTCTTCGACCGCTTCTTAAAACGTATATCAATGATAAGAACCCAGCTATCATCTACGCAATCCTGCTCAACCGGCTTCAGTTTCTCAGACTCGCCCAGGAAGATCTCGCTTTCAAAGGCCTACTGGAAAGTCGGGCGATGTTTTGCGAGATTCTCGCCATGAAACTTACCCGGGCATTTGCGGCTTCAGATCTTGAACTCATTGACTGTCTAACCAGACCATGGAAC…
	47 -cell cycle checkpoint protein	29.1841	43.9602	17.3277	55.4571	ATGCCACCAAAGCCGGAGACTTCAAGGAAGCAACCATCTAGGTCAAAGAAAACAGTGGACAATCAATCTATCCTCAAACCTTCTCCAGGAACTGTTGAGGCAACCTTTTCGGCAAGCTCAAAGCCCCGGACGATGAAGCGCTTAGGCTCGCTCACCTCCTTCTCTCTAACGACTCCTTTGATTACGCATTCATCCCCATCAACATGCGCATCATCTCTGACATCTTCTCAATCAGCCGTCGCATTTAAAATTGGCAAATCAAAGTCTAAAACTGTCTCCTTCACTCAGAACATGCCCTCTACATCTTCAGATATAGGTCCTTCCAAAACATTCAGTGTCAAGCGAAAAGCTGATGTGATCGAGCTTGACCAGATCGATAAAGAAGAAGAGGCTGTTGAA…
	48 -metal homeostatis protein bsd2	139.816	230.286	129.774	318.756	ATGTCTAGGTACTCGTCCCTCCCGGCTGGGGGATCTATGTCAAACTCCACTTCCGGTTCTCCAAGCTATCCCCCTCGTGCATCAAATCATGATCAAGAAATGGAAGCGGCGTTCGATGACTCGGACGAGGAGAGTGGATCGGAAGATGAAAACGCTCCTCTCTCTCGATCAAAGAAATTCGCAACCAACCGATCAGGCTCGAACGATAATGGGAACGGCCGTGGCGATAGAATCGGAGATAACAGTAGCAGCAGCAGCACCACCACCACCATCGGCGGGGGTGGGGTAACCATATTCGATGCAGGGGAAGATAGCGAGCTTCCTCCAGTGGACGAGTCATCAGCTCTCGGAGGAAACAACAACAACAACGCCGCGATTGATCCTGCTAGAATGGATTTG…
	49 -actin-related protein	132.404	275.824	177.129	355.806	ATGTCTTCAGAGTTCGATGATGTCCTCCTCAATAATAGTATAGTAATCGATAACGGCACAGGCAGCATCAAAGCTGGTTTTGCAGGTCAAAGTCATCCTAAATGTTTCTTTCCGACCTGTGTTGGCAGACCGAAACACCCTAGGGTCATGGCAGGTGCCATCTCTGGAGATACGTTCATCGGAAAGAAAACACAAGAGCTCAGAGGGCTTTTGAAACTAAACTGGCCGATGGAGGGCGGGGTTGTCAAGGACTGGGAAGATATGGAACGTATTTGGAAATGGGTGTATTCTGAGGAACTAGGTACTTTATCCGAGGAGCACCCGGTACTATTGACAGAAGCTCCGCTCAATCCTCGCCAAAATAGAGACATTGCTGCTCAGATCTTTTTCGAAACCTTC…
	50 -n-terminal acetyltransferase auxiliary subunit	176.421	65.709	88.5626	130.209	CTGTGTTCAGCCCATCTGCCAGTCCCCTGTACAACCGTCATCATGGCACCCATCACAGACAACAGGCAGCTCGCTCCGAAGCAGGAAACCCTGTTCAGACAGATTCTCGCTCACTACGAGACCAAGAACTACAAAAAGGCCATCAAAGCAGCCGACGAGATTCTCAAAAAGTCTCCGAACCATGGCCAAACTATCTCGATGAAGGCCCTCGTTGTGTTCCACCAACCGGCAAACCCGGAGGTGAACAAGACAGTCGCCGATTACGAGGCCGAAGGAGTAGAGCTGGCCATGCTAGGTGTTCGAAAGGATCACGAAAGTCAGCTTTGCTGGCACGTGTTGGGAATGTTATCCCGTGCCCAGAAAGACTACACTAAAGCCTTCAAGTCCTTTATGCAGGGA…
	51 -wd40 repeat-like protein	82.2275	76.2003	56.8624	111.873	TTGCCATCCGACAACACCAAAGACATCATGGCCTCCAGCTCAGCAACCCTTCTGTTGCCTCCGAGACCGCAGATTGAACACTCCTGGACACCCTCAGCGTATACTCAGCCGGCGAAGCCTCCACCGCAGGACGAGCGAGCTCAGAGCGCGTTTCAAGCAGAGACCGCGTTCCGAGCAGCAAACTCGGATGGCTTCAACAACCACAGAGATCACTCGAACGGGCCGAAAAAACTTCGAGCAAGAAGGACGATTGATTACTTTGGAGAGTTTGCAAAATGGTCAACGGTTCGAAAGATTCGACCAAACCCACATTACACCCCTTACTCACGTCCAGATCCCGAATTTATAATAGATCTTCTTCCGCCAGCAGCGTACTCTGGGAACTCATCGACCTCGCTT…
	52 -dna topoisomerase ii	71.3735	90.1397	25.6024	165.751	ATGTATCAGAAGCTATCTCAAATCGAGCATATCCTCAAAAGACCGGATTCATACATTGGTTCTGTGCAATCTCTCACCCAGGACATGTGGGTGTTCAATTCAAACACCAAAAAGATGGTTTATAAAACTGTTACATTTGTTCCTGGATTCTTCAAGATCTTTGACGAAATTCTTGTCAACGCGGCAGACAACAAGATTAATGATTCCTCGATGGATACTTTCAAAGTCGCTATTGACCGAGAGAAGAAGTCGATATCCGTTATGAACAACGGGAAGGGAATTCCGATCGAGATGCACTCGAAGGAAAAGATGTGGATCCCGGAGATGATCTTTGGTCATCTCTTGACATCATCCAATTACGATGATGATGAGAAAAAGTTGACGGGTGGTCGAAACGGT…
	53 -cyanate hydratase	309.877	1677.59	807.077	360.089	ATGTCGCTCAACAACCTTTCAGAAATTTCCAAGATACTTCTTGCAGCCAAAGCTGAGTCAAAACTGACTTTTGAGCAGATCGCCAGCAGAATGGACCGGAGCGAGGTCTTTGTGGCCGCAATATTCTATGGACAAGCAAAGCCAAGCGAGGAGGACCTCAAGAAGCTAGGCCTTGTTCTCGGAGGTCATGTCGCAAGCGCTTTGATGAAACCGGTCACGGGTATGGGTGAAGGCTACTTTCCATCTCGAGGAGATCTGTGGAGTTCACCTCCGAAGGATCCTATGCTATATCGATTATACGAGATCATGGTCGTCTATGGATATCCCCTGAAACACGTCATCAACGAAAAGGTCTGTTTGTGTGTTTGA
	54 -mfs general substrate transporter	51.5224	98.495	16.4913	64.2894	ATGGATCCATCCACACAAGCGGAGCTTAACCTGAAAAGAGCAGTGACTTTGCTAGCAAGTCTGAGTGTGTCTCTGGTATCTGGAACAAACTATGTGGTCGCTGCTTATGCTCCCCAGCTCGCCAAAGAACTTCATCTGAGTGGTACTGAAATCAACATTGTGGCCGCCGCTGGGAACCTCGGCGTTTACAGCGTAGGACCTCTGTGGGGACTTATAGTTGATTCTAGAGGACCTAAATTGAATCTCTTGTCGGCCGCTGTGCTTTTACTTGTCGGTTACTCCGGAATCAGAGCCTTCTTTATTAAGGCTATACCATATACCGGTTCAGGTTCCCTCATAATCCTCAGCCTTGCCAGTTTCCTGACCGGAGCTGGTAGCGGCGCTGGTTTGAGCGGCGGA…
	55 -multi-sensor hybrid histidine kinase	125.117	284.851	151.128	551.681	TTGGTGATATCTGCCTCGTTGGCCAAGCTAATGAAGGGGGAAGTTAGTGTGGAATCCACAGTTGGCAAGGGATCTGTCTTCCAGTTCTCTTTCAAGGCAAAGATCACAGACCGAGAACCGTCTCGCGAGAAGTTTCCCCGTCTGGAGTCTCCCACATCCGTCTTGGTGTGCTGTCCGTCTCAGAGCCTCCGTTTGACTATCCAAGCTCATCTTGAGGATGTCGGCGCAACCGTCACGAGTACGAAGCGCGATTTGAGGATGTGGATGGAAAAGGGGAAAGCTGGGAAGGGTCACTTCGACGTGATTGTTGCTAGTCCAGATTTCCTGAAAAAGGAAGATGTGGACAAAGTTATTGAAATGTATCCCAATACACAGTTACTGTTGGCATGTCGTCTGATC…
	56 -tigger transposable element-derived protein 6	46.4161	143.102	36.6353	139.696	ATGATTAGATGGCAAATGACGCGTCCATCCTCTCCTCCTTCTTACCACCCTCATCGACCTCTGCTCTCTGTCCGTGGTAGTCTACTCATCATGTCTACGGAGACATCCTCCACGGAGGACTTTAATCAGCCCTCTCTAGTGCTGCCTTCCTCGCGGGAAATGGTTTCTCCGTCGGACGAACCGTTTGAGATCGAACCAATCCCATCGAATCATATTCTCGTTCCCCATGATGACCCTCAACTCTCTCTTGAGCCGACCGACGAGCTGGTCGCGGCAGATGATCAATTGAACTGTATAGAACATGATGACCCAAGGCAAGACGGTAATGTCGGACATATCGGTCATGTTGTGGACGTTCCGGCCATCGATCACGAACACGAGCAAGGGCACGATCAGGAG…
	57 -acetate-- ligase	384.075	527.628	920.719	560.226	ATGTCTGAACAAGCCGAGATCGCACCTACCTTTCCCGTAGCCAAGCGTGTGTCCGGTACCCATCCTGATCATCCTGTTCCTCACGTCGGACCTACTCTGCAACACTATCATGATTTTCACGCACAGACCGTTGGTGGTAAGCAGGGCTCGGACGAGTGGTGGAGGAAGATGGCCAAGGATACTCTCTACTGGCACCGACCGTTCGAGACCGTCCGGTCCGGCTCGTTCGAGCACGGCGATCTCCAGTGGTTTGCAGAGGGTGGATTGAACGCTTCCTACAACTGTGTCGACCGATGGGCTTTCAAGAACCCCGAAAAGACCGCTATCCTATACGAAGCCGACGAGCCCGGACAGCACGTCGAGATCTCCTACGGAGAGCTTCTCAGAGAGGTCTCCCGA…
	58 -cyclin-dependent protein kinase regulator	203.93	358.411	200.236	1125.59	TTGTTCTTTTTCTTTTCCTCCAGTATGCAACGAGCCCCAACAACCCGACGAACTGCTGCCGTCCGAGTAAAGGATGAAAACGCAACCGTCCCTACCTCGACAGCCGCTCACAGCAGGAAGCCATCAGCAACTTCTGCAGCATTGGCACCGGGCGCTACCGCTCGAGCTAAACCTTCATCCGTCTTGGCTGGAGGAGTCAAGCCGGTGGCCGGCGTCAAGCGATCTGCTTTCGGAGACGTGAGCAATAAAGAAAAGGATGTCTCTGGCCATAAATCAAGCAAAGAGAAGGAGGGTTCCAAGCCGACGACTCAACGGACCACCCGATCGATGGTCGCCAGCCAATCCGCTTCGTCAGGAATCGTCTCTCGCTCTGCTCGACCTGCTCTCCCAAAGACCAAC…
	59 -fructose- -bisphosphatase	378.456	1702.92	2657.33	4062.59	ATGTCCAAAGCTCAAGCTCCTCAGGATACTCCGATCCAGACAGAGATCATGACGCTTACCCGTCATGTGCTCACTCAGCAGCAGAACCTTGGAACTGCCGCATCTGGAGATCTGACGTTGCTCTTGATCGCTATCCAGCTTACCTCAAAGTTTATCGCTAGCAACGTCCGGAAAGCTGGGCTGATCAATTTAGTCGGTCTGGCCGGAGCTACCAACGTGCAAGGAGAGGAGCAGAAGAAGCTCGATATTCTTTCGGACGACATCATGGTCTCCTCATTGATCGCATCCGGAAAGTGCGCCGTCCTCGTATCCGAGGAGCGAGACGATGCCATCATTGTCCCTGAGGGCAACCAGAAGGGAACATACTGTGTTGTGTTTGATCCTCTTGATGGAAGCAGC…
	60 -exocyst complex subunit sec15	100.287	183.522	45.8308	233.926	CTGGGCACACTCGTCACCATGGCACCGAATAAGAGGAAGACTGCTTTCTCTAATGCTGAGCTAGAACAGATGCTCTCTCAGATCACCTTAGCATCCCCAGCATCTCACCTCTCCGCTACATCCAATACTGAGAACTTTGAATCCTTGGGTCCCCTCGTCCGAAATCTTCAAGCGCTCAATCAACAGGATGTCTTCCTTAGCTCACTCAACAGGCTCGTGGAGGACAAAGAAAGAGAGATCGAAGCTGTGTGTGCAGAGAACTACCAAGACTTTGTAGGAAGTGTAGGTACTTTGACGGGCGTCAGGAAAGGTACGGGTAATCTCAGACGGAGAATTGCAGAGCTGGATGGAGTTATGAGTGATGTTGGAAAGGATCTGTTAGAAAAGAAAAAAGCACTT…
	61 -phosphoglycerate mutase	112.173	247.277	91.1028	192.047	ATGACATCTTGTCCTGAACTTGTCGGCCCCCTTATTCCTAAAAAGCAGAACACATCGGTTCACAAAGTCATCTACGCTGAACCAATTTCTACCGGCAATATCCGAACACGAACTCATAACAGATTCAAGCTGATGGCTCATCAATTCGAACACGTTGGTGTCATCTGCATGCTGATACTCATCATTCTGGGATCTGCATGGTTCGTGATGAGAATGCTGTGTGCCAGGTCGAGTACCAATGGAAGAACATATGATTACTCAGTAGTCGAAGGTTTCTTTCTACAAGATGCGCCCTCGACAGGTAAAGTTGCCTCGGCTGTACTACCTCGGTTAGGCCTGATAGATGACTCGCCTACGCGATGGGACGATTTTCGAAAAACTATCAAGAAATTGCAGAAT…
	62 -prtase-like protein	263.447	341.727	158.992	290.422	ATGACAAGCATGACCCGTTCTTCCTCGACTTCTTCCGATGGATCCACTGTCTTCCCTGTTAACCTTCCTCTCGCCTCGGCCTCGCCTAATGCGGTCGGACACGATCTTCCACAGAACGCATACACGCTTCACCAAACGGCTCAGCTCGAAGGGTTGCTCACGATACTCAGAGATAAGGAGACCGGCCGAGGTGATTTTGTCTTCACCGCTAACCGGGTAATACGACTCCTTGTCGAGGAGGGTTTAAACAGTCTTCCAGTCTACCCGAAGCAGATCACGACGCCGCTAGGAGACGTCTACGCTGGTGTAGGCTTCAAAGGCAAAATCTGCGGAGTTTCTATCTTGAGAGCCGGAGAGGCAATGGAGCAGGGTTTGAGAGAGGTCGCCAGAACGGTCCGG…
	63 -beta and beta-prime subunits of dna dependent rna-polymerase	77.9853	68.6871	51.3338	132.389	ATGCAGGCTCGAAAACGCTCCAAGGCAGAGGCAGGATCAGCGTCAATAGCAGGGGCCACCGCCGCAAATACTGACCCTTCATTGCCCTCGCCAGAAAAGGATATCGATTACTCAAAAGCGAATGGATACGGTGTAGATGAAGATGAAATGGCTTGGGCATCTACGGAGAAGAAGATGTGGAAGGGCAAAGGCTTGTCAGATGAGATCAAGTCGGTTGAGGATAAATGGCTCCTTCTCCCGGCCTTTCTGAAGGTCAAAGGTCTTGTCAAGCAGCATCTGGAATCGTTCGATCATTTCGTTGAGGTGGAGATTAAGGAAATCCTCAAAGCTAATAATAAGGTCACCTCGGATATCGACCCCCGGTTCTGGCTCAGATATACCGATATCAGAGTTGGCGCA…
	64 --dihydroxy-3-keto-5-methylthiopentene dioxygenase	923.169	1278.85	854.122	827.435	ATGAAGGCCTACTACTACGACAATACTGAGGGTGACCAGCGGGCTCCTCATGACTCAGGAGAAGAAGTTACTCCTGACGAGCTTCAAAGGCTCGGTCTCTTCCATGAGTTTATCCCTCTTGTCGGCAGAGAAGAGAAGGACTGGACGGCTGATATCGATCGAGTTGCGAAGGAGAGGGATTACAAGAACAGGGACGTCATCAACGTCTCCAAAGCTGGACTCGGAGAGCTGTACGAGTCAAAGATCAAGTCGTTCTTCCAAGAACATCTTCATGAGGATGAAGAGATTCGATTCATCCTAGACGGCTCCGGCTACTTCGACGTGAAGACAGCACCGCCACAGGAGCGGTGGATTCGAGTTGCGATGGAGCAAGGTGACCTGTTGGTCTTACCTCCGGGG…
	65 -apg9-domain-containing protein	19.5497	50.0405	31.1837	115.73	ATGTCTGGACCGCACGAGAAATTACTTCGCCATGAACCCTCCTCGCCGTCGTCTCCATTCATAGAAGAATCTGTACAAGAAGACACATCGTTCGACCAAGAACCGGATAGTGCCGTCCCTCAGAGCTTCCTAATTGAGCAACCGAGCAGACCAGTAAATCGTCAGCCTGCTCCTGCTTCTACTCTCCTACCTCCTGGTCCTCCTTTTGGTGGTGTTGAGACTGTAAAAGCGGAAAGCATCACCCCTCTCACTTTCACAAACGCTCCCTCTATCCCTCGAGTGAAGCCGGTGGAGGCCGTTCTGCCCTTCCCGGTTACTACGCCCTTGACCCATCATCATGCTCACAGCCGGCCTCGTCCGGGCTCCCCATCCTCGACTACATCCTCATCCTCTTCGACT…
	66 -phytoene-beta carotene synthase	113.753	215.109	78.9096	174.801	TTGTTCATCTTCTCATCCCTCTTCTCTCTTTCTACTAACATCCATCTCCAACTGTCTAGATCAGTTCGGAAACAAGAAGTGGACACAGAGAGATCTTTGCTGAAGAGTTGTATTCCAGAAAGGGAAAACAAAGGAAAGAAGCGCCGAAGCACATCACCAACTTCAGCAAGCCGGTCCAGCCCGATCTCGGATAGACATCATCTTACCCAACTCGTATCATCCCCAACAGATAGAGTTTTTGTCGCAATGACGGCTCTCGCATATTACCAGATCCATCTGATCTATACTCTCCCAATTCTTGGTCTTCTCGGTCTGCTCACTTCCCCGATTTTGACAAAATTTGACATCTACAAAATATCGATCCTCGTATTTATTGCGTTTAGTGCAACCACACCATGG…
	67 -yip1 domain-containing protein	460.678	610.861	424.492	308.859	ATGTTTTCAAACTCACCATATCAATCTCAACAAGGCTATCCTTCCTCCCCTTATGGTCAACAAGCTCAGCCAGACCCTCTCGCCTTTTACAGCTCACAATCAATACCTGCCGGGTCAGACTCGACCGGATACATGGGCTACGGCTCGGGTGTAGCAGGAAACATGGGTGGAGGGATTGAGGCTATCAGCGGGAGAATGGACTCTGGCCCGATGGGAATGCAGAGAATGTCTGGAGAAGGAAGATGGTGGGAGGCGTTTGGAACATGTGGATTTGAAGGAGAGCCTCCTCTGATGGAAGAACTCGGAATCAATCCGTCCCATATCCTCACTAAATCTTTAACTGTCCTCAATCCTCTTTCGAAACCAGATGAACAGATCATGGATGATGCTGATCTGGCC…
	68 -FAD/NAD P-binding domain-containing protein	105.3	127.434	69.4858	82.9695	ATGAAGTCGTCTCGGGATCCTTCAGATTCGGATGCAAGATACTCTTCCAGAAAGCGGGCCATTAAGGTTGCCGTTGTTGGCTCGGGCTTGGCAGGATTGACGACCGTCTGGTTGTTGATGCGAAAGCTTGAAGAAGAAAGGAAGCAAGGGAGGATAGTCGAAGTCCATCTGTTTGAAAAGGCTCCCTCAATAGGATTCTTCTCGAATTCCCTTGATGTGCCATTATCATCACTAAAACCTGGAGGAAAGCAGACGTGGGCCGTAGATGTCCCCATGCGCTCTTTCCAAGGAGGTTATTACCCTCGGCTGATTGCTATGTACCGCTCACTTGGAATTTCTATATCACCAACATCCTTCAGTTATTCCTTCTCACACCACATCCCGTTAACAACACACTTC…
	69 -protein GET1	265.3	386.939	379.72	289.101	CTGCTCTTCATCCCCCATCTCTCATGCTCACTGCCGATTTCGTTTGCCAAAACAACAGACCTCAGCATGGAACTCGCATTCCTTCTCTTCGCTCTTGTACTCTCTACAGAGATCCTCAACTGGGTTGGGAAATCTCTCTTGGTCGATTTGCTCTTCTCGGCCTACCAGTTCTTTGCTCAAGGGCCTCTTATCAACCAGCAGCGATCGCTCAAAAAGGAAGTCTTGACTACCAAACTCGAACTGGATCGCACGAGTTCGCAGGATGAATTTTCCAAATGGGCAAAGTTGAGAAGAAAGCTGGATAAATCGATCGCTGAGCTCGAGAAATGCAACTCTACGCTTTCGAACTCTAAGAGCACATTTTCCAAAACCATCTCATCCTCACTTTGGTTCTTTACC…
	70 -wsc-domain-containing protein	1051.65	418.403	250.874	609.984	TTGCCTTTGAATCTACGCTCTTTACAACAATCACTTTTGCAAACCGCTATCTTTGAATTCAGCCTCTGCCTTAAAAGAGAAAAAGAAACACCCCTATTGACTCACACAACACACCGAACCATGTTTGCTTCTACTTCTACCACCACCGTCCTCTCCGCTCTTCTGCTGGCCTCGTCCTCCGCGATGGCCATGCCTTCCCTTGGTCACCACGCCAATTCCGCTTTGACTACGCTCTCCCATCTTCCCATTGTTGGTGGATACATTGCACCCAACGGCTTGATTGAGACCTCCGTTGAGGCTGCCTCCAAGAGGGACCTCGATAGAAGGTACTACGGTGACTCTAGAGGATTCACTCGACCCGATCCTCTTGGTCCGGAAAAGCGAGCGCTCGCTACTAGC…
	71 -nad-malate dehydrogenase	208.468	248.659	577.802	1152.48	TTGTCAAACCTCCAATCTAACCTTCCTTTACTCTTTCACTCAAACATGGTCAACGCTGTCGTTATTGGAGCTGCCGGTGGAATCGGTCAACCCTTGTCTTTGCTTCTCAAGTCCAACCCTGCGGTGACCAAGCTCTCGCTCTACGATGTTGTCGCTGCTCCTGGTGTCGCTACCGATTTGTCCCACATCGATACCCCTGCTCAAGTCCAAGGATTCCTTCCTCCGAATCTTCCTGCTGCTCTCGAGGGAGCCGAGCTCATTGTTATCCCTGCTGGTGTGCCCCGAAAGCCCGGAATGACCCGAGATGATCTCTTCAAGATCAACGCTGGAATCTGCAGAGATCTTGCTAAGGGTATCGCCGAAACGTGCCCGAAGGCATACGTGCTCGTGATCTCGAAC…
	72 -bzip transcription factor	1428.53	574.12	456.025	2506.14	TTGTCCACACAAGATTCCTCAATCAACCCCGTCCACACTGTCCTGTGCCCACAACGCACACATCAATCCGAACTTCCTCCCCTTCCCAACCGGTCCATAGCCCCTGCTACCGTGCCCGTCATCACCGTCGATTCCCCCGACAACTTCTCTTCTTTCTCCTATCTTTCTAACAAACCCCCACATCACACTTTTGACGATATGGCTCTTCTACAAAACAAGGCCTTTGGCTTTGGCGCCTTTTCTCAGCCGGCCCATCAGCAAGGCGAACAGAGTTGTCAGACCGGTCAGACCAGTCCCCTTCTGAACGAGTCTGGCTTTCAAGATATGGTCGGAGGTTCAGCCTCCACCGCTCCTTTCGACCCTTCCGTCTCTCTCGACATTCTTGGCAATCTCTTTGAT…
	73 -peroxisome biosynthesis protein pas1 (peroxin-1)	109.625	80.0314	69.2285	144.58	ATGCAACTCACGGGACAGGCCGAACTTCCGTCTGTGGGTAGATCGATCAGGAGGATATCTATACATCCTGATGACCTCAAAGCCAACTCGCTTCTAGCAGGAGATCTTCTCAAACTGACAACTTCAGCCCAACCTTCGCCATGTATCTTTCTTCAAGCTTGGCCTTCTCTTGAGACCGAAGTAGGAATTGCCCAGCTCTCGCTATACCATATCTTCAACCTTCAGCCCTCGTTGCCTCACTTTGTCAACAGTCAGCTACCCTCATGCAGCTTAGATATCAGAAAAGTCAAGATAGCTAAGGCAGCGATGAGAGAAGCCAAGTCTATCGAATTAGTGGAACTCAAGGTGGAAAATGTGGACGTCATAGATAAAGACGACGACGACGGACAAGAGCAAGAC…
	74 -mitochondrion protein	81.3687	153.607	130.233	148.703	ATGCTTAGGTATAGTTGCAGACAGTTTTGCAGGCCGCGGTCGAATCCATTCCTCCTCCACCGGTTTCACATCTTCACAGACTTCGAGAAAGCAGCAGAAGAGCCAGCAGGCGATCCGGATGGAAACGAACACGCCCTTTCTTTCCAGCATGGACGGATTCAGGTGGACGGGATGAGCTTCTCTCCTATCCATCTAAGAGACCATTGCAGGTCACCACAATCTTTCCATCCGATCACTAGGCAGCGACTGTTTGACACATTTTCGCTTCCAAAGGATCTTCATCCAGTCGTGCTTCGGAGAGAGGCAGACGAGATCCATATCACCTGGTCCGACAATGGTCATCAATCCCGCTATCCAGTTTCGTTTCTCCGGACGATTGCGCCTGATGTGCCCGTTCAA…
	75 -proteophosphoglycan partial	107.973	528.253	396.072	772.374	ATGTCATCCATCTCTGCTCAGGAAGAAATGTTGAGCAAGATCAACTTTCTCGGGGGATATCCAACATCTTCCGATTTGTCACCATCTATCGTTTTCCTATTTTGTTATGCTCTCCTCGCTCCGGTCTTGGTCTTTCGTATGACCACAAGGTCCGATCGGACGTGGATACTCCTTCGGCCTTTCATATTTCTTCTCTGTCGATTTGGCATGCTGGCACTCCGGGTGTACATGTCCAAGAACACTTATGGATCCGGACTGTTGATCGCCGAGCTTATCCTCGTCTCTATCGGCTTCCTCTTCCTGATTGACCCAATTATCACCATCTGGAAACGTCACGTGGAATCTGTCACCCCCCAGAGTCAACATCCGAGATGGGTCCTACAACTCTCTCGCATACTC…
	76 -duf1264-domain-containing protein	198.944	191.12	707.316	317.729	TTGTTGAAACCCATCGAAAACCATCTTCCTTCCGCAACGTTCACTTCTTCAAAGATGTCCCTGGCTTCCGTATCTGATACGATCAACTCAGCTGTAGGCGTGATCCCTACAACACCGTTCAAACCTCTCCAGTCTATCTGCCAGCATTTCTGCGCGTTCCACGCATATGCCAACGATCTCTCGCGCCATGTTGAAAGTCACCACTTTTGTACCCACCTAAGCCCGGATTTTCATCAGTGTTTGATCTATGATGGACCAGGCGATGGGGAGGGAAATTTTGACGGGAGAAGATTGATCGGGATTGAATATATCGTCACTGAAAAGGTTTTCAACACGTTACCCGAATCAGAGACTCAATACTGGCACTCGCACAATTATGAGGTGTCTAGTGGAATGCTC…
	77 -duf726-domain-containing protein	47.5225	78.3531	27.8806	127.199	ATGGAGTCTGGCTCGCTTTCCTCATTTGACTTAGATGATGATGGATGGGAAGATATGCCCATCATTCGTTCCGAGCCGAATGCTCTGGGTCTAGACGATGAAGACCAAAAGAAGTATCATTATCGTGCACCTGCCATAAAGGACGATTCGGCGGCTATCATTACTGGAAACGCGGCCGGAGCAACGCTAGAATACGACGATCTAACCGTTCCGGAAGGACAATCATGGAGAGGAAAGATCGATCAAGATGAAAAGGACTATACTCGTTTACGACTCGAAGAAGACCACGAGGCGGATGCAGTGCATATGCGAACGCAATACTTGTTTGACGAGGAACAAGCGATGACACCTTTGTCTCAGATGAAGGCTACTAAGAATCTTCTTTCGGAAGGGCAGCGG…
	78 -actin-like atpase domain-containing protein	105.069	125.597	43.6956	138.959	ATGGTCAAAGGAAAACGTGGGGATCCAGATGACCTCCCAAAGTTCAAGCTCACTTCATTCTGTGTCCCTCCTCAAGTCAACAGCAAGAACATGAATTCGAACTACCTTCGAACTGAATCTCAGACTGTCTGGTCCAGAAAGTCGACTGGGACTGAAAAGAGAAAGCGCGATGAACAACGAACGGAGATCAACGAAGCTGTGGCTGAGACACTCGCCGGCTCAAAGACGATCGTCATCCATCCAGGCTCTCAAACGCTTCGGATAGGTCTAGCAACTGATTATCAACCCCTTCAGATTCCCATGGTCATCGCTCGTCGTCGGAAGCCGTCATCCAATCCTGTGCCCGAAGTAAGCTCAAGCTCGACCAATGGAAAAGGCAAAGAAAAGATCTCAGAGCCT…
	79 -trna-splicing endonuclease subunit sen54	110.51	112.884	73.5316	139.008	ATGTCTCTATCGGACAAGGTCTCTATGATGGAAGGATCTCCAACGGATCTGAATTCCGAGATGGATCCTTCGGCTTTACCAGCGAAGACGTCAAAACCAGCTGATGGCCAAGTAGACGACGAAGAGGAAGACGAGGAGGCCGCTGGAGAAGACCGAGGGCTCGACTATCGACTACTTAGCAAGATCAACAAAAAGAATGAGATCTTTATTCCGAAGCGAGGCGAAAAAGATTTCGAACCTTTAGAGTTGGGAGTGAACGTTCAGGAAAGGGCGCTCAGGGAATCGAGAGGAGCGATGTTTGCCGCTCTTCGAGGTGTGCGAGGAGGTACAAACAAAACAATCTCCCATGCTCATCTGTCGTTGCCGACCGCTTCGGACCCTAAGCCATTACCATACACT…
	80 -argonaute-like protein	89.8318	188.636	274.226	256.281	TTGGAATCCTACAGTCTCATTGATCCTGTCTTGCACATCCATAGGCTTGAAGCCCTGTATAGTTGGCTCTCGGCCTTGGGAGCGGTAGACCAGAGGCCTAGCAGCGGCCGCCAAGATATCGGCGTAGTAGCATGGAGTCACAAGACCCACGGATCGAGTGGCCCGTCCATAGGTATAGCACAAATTGTAAGTGAGCCTTTGGAACTCATCGGCTGTAAACTTGTTTTCGTCGACCAAGACGATATAATGGGTTGGCCTTGCAGTTCCCTTCAATCCTGTTTGAGACTGCAGATAGAAATCATTCAAGTAGGGATGCGTAATCCCTTTATCACAAACCGTTCCAGCTGGCAGGTTACCGGTTCTATCAATATGGGCTTGCTGTCCAAAGAGTCGGATATT…
	81 -brix-domain-containing protein	139.137	116.987	71.0723	130.365	ATGCGAATTCGGAAGGACCAATCTCATTTCTTTAGCAAACTGAAGAAGTTTAGAGGATGGATCACGGGATGTCGTCAGGAGGATCTTTGGGTCGTACACACCCGCTCGGGAGTACTCATCGTCCACATGGTCCGTCGGGTCGGTTTGAGCTTCATCATACTTCAAGTCTTTTCCGATTTCCCTAGCCTCCCTTCTCAACTCTGTAGGCAGTTGTTTCCCCGCTGCCAACGCGTCCTTCATCTTCTGCTTTCGGTCATACGTCGACCTCTCCTGTGCCTCATTTGCCTTCTTGTAGATATACTCTCTGCGCTCTCTAGCTTGTCTTCGAAGCATTTTGAAAACTTTGTTCTAGAACCTCGGAAACGAAAAGGATGGGATGGATTATACAAACAGGAATTG…
	82 -protein nmt1	27603.1	40464.3	14634.1	6064.7	ATGTCCACTGATAAAGTCACTTTCCTCCTCAACTGGAAGGCTACCGCCTATCATCTTCCCATCTTCATGGCTCAGGCCAATGGGTACTTCAAAGATGAGGGCGTCAAGGTCGCCATCTTGGAGCCCAACGACCCTTCCGATGTTACTGAGTTGATTGGAGCGGGTAACGCCAACCTTGGCGTTAAGGCTCTCATCCATACTATTGCTGGAAAGTCTCGAGGCTTCCCCATCAAGTCATTGGGAACGCTGATGGATGAACCCTTCACTGGTGTTCTCTACCTCAAGCAAAACGGCTTGACTGAGGATTTCCAAACTCTCAAGGGCAAGAGGATTGGTTATGTCGGAGAATTCGGAAAAATCCAAATCGATGAGATCACCGCTGCCTACGGATGGGGCCCT…
	83 -dna binding protein	111.514	245.542	30.3206	239.873	TTGTGGCCCGTCAGCCAGATATTCATAGCAACAACACCGAGAGATCAAACACCGATGGAATCAGAACAGGATACACCGTTCGAACCAAAGCCTATCGTCGCGTTGGATGAGATCGTGATCAACCGGATAGCAGCTGGAGAGATCATCCAACGGCCGGCAAATGCACTCAAAGAGCTCATCGAGAACTGTCTTGATGCTGGAGCAAAATCCATAAGAGTCTCTGTTAAAGATGGAGGACTTAAACTTCTACAGATCCAAGATGATGGGTGTGGTATCCGGCACGCCGATCTTCCCATCCTCTGTCAACGGTTCACTACGTCCAAGCTCCGAACGTTCTCCGACCTCGAAACGATTGCAACCTATGGATTCCGAGGCGAAGCTCTAGCATCTATTTCTCAC…
	84 -glutathione s-transferase	279.527	463.633	406.361	342.55	ATGAGCACTTCATCCACAGGTTCTACCAGTATACCGAAAGCTGTCTTATACTGGAATCCAACCAGCGTCTGGTCAACTGTTCCATTGCTGGCTCTAAGAGAAAAAGGATACTCCGAAGAAGATTTCAATATGGTGACCGTCGACCTCTCGAGAGGGGACAATTTTTCTCTGGACTATCTTCGATTGAACCCACATGGAACTATACCCACCTTGGTCGTCCCTGTCTGGGATGGTTCGGCTGCTGAAGCAGGTAAAGAGACACGTTATAAATCCATCCAGGACACTATTTCCATCTTGACGTTCCTGGACTCCTCTCGGACCCCTCATTCAACTCCTTCATCATCGTCACCAGCTCCTGCGCTCTCTCCAGCAACGATAGAAGGCAAGCATCTTTCCGAC…
	85 -transcriptional activator of ethanol catabolism AlcS	560.61	4321.84	3450.12	2070.36	TTGGAACGGAATCTTCACGATCTTCTTCTTCATCTCGCTCAAGACAAACGTTGCCTTGGTGGTCGTCCTTGGTGGTGTGTCCATCGGAGTATTCTGTCTCGGTGGAATGTACTTTGCGCTAGCAAGAAATGCAGCTGGACATGGAGGTCTCGGTTTGGCCAGATCGTGCAGCAAGGCCGGAGGAGCATTCCTGTTTATCTCCGCTCTCTCTGGATTTTATCTTGCATTGTCCCAATTGAGCGCAAGTGTCGAGATGCCTTTCACCCTTCCAGCAGGCGATCTTGGTCGAGTCTGGGCTCCAAAGAAGAAGAGATCATAAACTGCCTGAGCTATCTCTCTGCCCCCGGTCTCCCTCCCTCTACCACTCCTAAGCATTCATTCTCCCTGGTTTTGTCTCAG…
	86 --domain-containing protein	88.6364	106.54	26.1922	132.694	CTGCTCGACGCGATGTCCATTCTCTCAAGATCCGTTTCGCCTAGCATATCTTCCTCGTCCTCGGTCGGGACTAGTGGATCGATCACGAGCCTAGCCGGCATACAGTCCGCCTCATCTTCCGTTAGTGATGGTCTTCGAGCTGAAAGCTGGGAGGAAACAGGCCATCAGGCTGGCCTTCCTTCTGGTAGCGAGGATGAGCAGGAGAGAGCATGGCGGGATGGTGTGACCCTTCGCAAAGGATGGCAGTTTCTGGACGCAGCAGCCGCTCAAAGTGACGACATGGGTCTAGGCAACCGAACGCGGAAAAGGTTTAGCCATACTGAGGGTCCTTCCGGCACGCCAGGACGTCAAAGCCCAGGTGGTTTCACCATAAGCAGTTCTTCGGGGGAAATGAACAGG…
	87 -histidine kinase	70.0505	168.055	55.7409	209.607	TTGTCTCAATTTTCAGAGGCAGCTTTGAATGCGATGGCAGAAAACGTACACGATCTTCCGTTCATCATGCTTTACTCTCCGCCAACTGTCCAAAATACATCGACCACTATTCTCGACCTCTTGGGCACCATTGGAGTCCCCGCCGGACATCCTTCTGCTCCTACGAATATCACTCTTGACCTTGATATCGATGCCAACTCGACACATCCTAGCGTTACTTTAATGGAAGTTAGATCCACACATTCAGAACCGAGTCTGGCCGAAGACACAGAGAGTATCGTTTTGGCTGGCTCAAGCTCTCGATCGACATCCACACGACCAGACTACCAGGCGGGAGAAGCGACTGGATGCCCTTGGCCGATAGCACAGGCGTTGACAACGAATGAGATGGTATTCGTG…
	88 -saga complex protein	166.457	256.093	82.3327	328.398	CTGGGCCTCAAGACGTTTCAAAGATTTCTCGCACTTCATCGATTTCGCCTAATGAAGTATCTTCTTCAAGCGCTCGAAAGCCGGCATAGTCGGCTTTCAATCAGCGATCAAGATCTCAAACAACTCCTAAGCGACGTGAAAGATGGAAGGGAAACGAGGGGAAGCGATGATTGGTTCGAGAGTTTAGACAAGGTCGTTCAAGAACTGAGATCAACCCCTGAAGGTCACTGGTTTCTCAAACCTGTGTCGAAGAAGGACGTGCCAGACTATCACACCATTGTCAAACACCCAATGGATCTAGGAACAGTCGCTAAGAAAGTTAAGGGGAAGCAGTACAAGACCAAACAGGAGTTCAAAGACGATTTGAATCTTATATGGGATAATTGTTTGCTCTACAAC…
	89 -lipase	32.3391	49.4134	19.0809	100.541	ATGGACAAGAAAGTATTAAAACTACCACTCAATAAGAAGGAACTAAAAGGTATCGACTCTTCGAGAAGTCCTATGGGCACGACAGACGTTCATAAAGAGACCATCATTGCGGATCCCAATCTGGCTCAAGCCGGTACGACACCCATTACTGTCGCTCCCACTATTACAACTACTACATCGAATCATTCGGGTTGTTTATCGGATGATGACGATTCCCATGCATCCACCTCGTCCTCCACCTCAAATGTTGTGACCGAGATGGCATCTGTTTCATCTCCGCTTTCACAACGGCAGCCAGCCCTTCTACCACTTCAGATGATATCCACAGCTCTATCCATCGGACCAACACTCCTACCTCCAAGGCTATCAAATCTGATCACCGCTCTGTCCCTCGCGACA…
	90 -dna repair protein	25.5441	33.6066	11.3099	32.6359	TTGGCGGGAGAGGAGAGGAAGGCGTTGAGAGGTAGACCAGTGGTGGTCTGTCATTCGCTGACAGGTGGAAAACAGAGTACAAGTGAGATTGCGAGTCCTAGCTACGAGGCTAGGGCGTTTGGAATAAAAGCTGGGATGAGTCTTGGACAGGCCAAAAGGTTGTGTCCTGAAGTGAAGAGTATTCCTTACGAGTTTGAGAAATACAAATCTACCTCTCTAAAATTCTACACCATACTTCTATCTTACGCCGACAGTTTCTTCCAAGCGGTATCGATCGACGAAGCCCTGATGGAAGTGACCTCTCGGGTCAATGATCTTGCTAAGAATGGCACTGAGAGGGCTGGAAGAGAATTGGCTGAAAGAATTAGAGAAGACATTAGGCAAGCTACTGGTTGTGAA…
	91 -high-affinity cell membrane calcium channel	296.045	269.775	601.781	307.368	ATGTTAGCATTCATGAGTACAGGCGAGGGATGGAATGGGTTCATGCACGATTATGCTTTGAACTATCCGAGATGCGTTGAAAATGAGAATTACCTCGACACAGACTGTGGAAGCACAGCATGGTCTTACGGAATCTTTATTGCTTGGAACGTAATCTCCATGTATTTGTTTGTCAACATGTTCACTGGTATCGTCGTCGAGAGCTTCTCATATGTATTCCAGGTTCCAGGAAAGGCGTCTTTAAATCGAGAGGAAATCCGTGCATTCAAAAAAGCATGGGCCCTATTCGATCCAAACAGAACGGGTTACATCATAAAAGAGCAATTTATTCCGTTCTTTGCCAAATTGTCTGGAGTATTTGAGGTTCGGACGTATCCGCGAGAAGCTTCCGTTACCAAT…
	92 --domain-containing protein	97.1762	169.244	57.7365	147.017	TTGGCTAGTACACATCCTCTCGACAACATGGACGACGAAGCAAACCTCGACCCATATGTCCAACTCGAACTTAGTCATACAGCCACAGAGAAAGACATCAAGTCCGCCTACAGAAAAAAGAGTTTGAAATGCCATCCCGATAGAAACCCTGATAATCCAGAGGCTGCGCATCAGTTCCACCTGCTTTCTCTCGCCCAAGCACTCCTTCTCGACGGGCCGAAACGAGCTGCACTCGATGTTAAGCTTGAGGCTACCCGTAAACGGGCCGAGAAGATGGCTGGTCTTGAGTCTCGTAAAAGAAACATGGTCCAGGACCTTGTCGCCAAAGAAGAAGCTTTCAAACGATCCCGTCTAGATCTTGCCGCTCAATCACGTCAAAAAGCTCAGGAAGCCTCAGTC…
	93 -shni tpr	188.16	106.153	38.8426	102.893	TTGCTCTATCTACAGGGACACATCAACATATCCATAACATCTCAATCAATGTCATCCACAGACTCGTCCACTCAGAAAGATCTTCTTCAGGCCAATATCGATCTGGGCAACAAAGCCTTTGTCCTTAGAAAGTGGGATGAGGCTGCTGATGCGTTCACTACTGCACTAGAGATATGCGCCTCTATCTATGGAGATTTCTCCGCCGAGTCGGCTGACTTATTGCTATCCTACGGGAAGGCTCTCCTTGAGATTGCCACCGCCCAAAACCAGGTCATGAGGCAAGAAGCAGGTGCTAACGGGGGTGAAGACGGAGGTTCCGATGATGATCAAGACGAAGTTGAAGAGGAGGCTCTCCAAATCGCTGCATCGACCGCGTCGAACGTCAACAATCACTTTGAC…
	94 -alpha beta-hydrolase	177.665	73.2821	130.918	95.2492	ATGTACTCTTACTTAATACCCTCGCTCTTGCTCTCAACAACCGCTTTCGCATACCCTGTCATCCCAACCCTAGGTCTCGGTTTACCAGACTTTGCCAGACTCGCAAAGATCACATCGATAAATCATTGCCAGGTCGAACCTACCTTGTTCCTGTCGGATGAAAAACATGGATATCTTACCTATATCGAACCGTCATATATGGATCTGTTTCTCGACAAGGTCGTCTCCTCCGAATCGACTGAGCCTGTCTCATTACAATCGACAGAATTCTTCGAAGATCTCCCCAAAGATATCAGAGTAGACCCCTTGGCCAAAGAGATCTTTGAAGAGTCTGCGGAGGAGTTAATGAACGAGGTCAGAAACGAGCTGGCCAACTCGAAGCATATCAAAAAGATCGAG…
	95 -POP1-domain-containing protein	58.5234	61.8001	47.4069	91.8205	TTGAACCATCATCTAACTGTGTCTTCCCTCGTCCGTTCCTCTGCTTGGATCAAAGCCCGAACACTTTCGCTCTCTCGTGCTATGGCCCCCGAACAACCAGTGCTCAATAAACGGGCAAGATTGGCTGCAAACAGACAGATTCGACCGGCTCAACGTACAAGTTTGAGAAAGTCGATCGGCCCGGCATTAGGCAAAGCAAATGAATCAGCGTTGAAGAATGGACCCGAATTACCAGCAAACGTTGCCGTTGAACGGTTTACCTTGGCACGGGCAGCCGAAATCACCTCAATGAAAGACTCTATGAGGAACACATTTCTCTCGGCCACGAAGAGAGCTTTCCAGACATTACCTCGTCATCTTCGGCGAAGAGCAGCTTCGCATAATGCTCGACGAGTACCA…
	96 -probable nadp(+)-dependent dehydrogenase acting on 3-hydroxy acids	1850.15	760.495	1188.07	1061.96	ATGTCCTGCATTAGAGTTTCCTTCGCTTTCTCGACCCATTTCTTGTCCTTTCTTCCACACTTGTTTTCTGTTTCTCCTGCTTCAATCATCTCTCGCCATCTAACGGTTCTTCCTTTCTTTTTGGCGTCTTCCCTCTTACTCTATACACCCTTCATTTCCCCATTACACTATCCTATACACTTATATATTGACTTGAGAAAACGTTTCGATCCGGTCGTTTTCGTCCTCAGCCTTCCAGGGGTTGTGATCTTGATCGGACAGAAAGATAATATCGATGTACGGTACATACTGCTTCTTTTTAGCGGCTCGGGCCGAGAGAAATCACGTGCTTGCTTCGTGATCACACCCGGTCAAAGCCGAGTCATCTCATCTTGCACAGATCACCTCTTTCTTTTCTCC…
	97 -mitochondrial carrier protein rim2	215.981	48.5864	59.7274	93.0177	ATGTCTGGTTCAGCAGCCATCGTCCATCCGGCAAACGTTAAGTCGGAACCTACTCCGACAGTCCAATGGGACCCTAAGAAGAGTTGGAGGCATATGGCCGCCGGAGCTATTGGTGGGATGACGGGTGCAACCATCACCGCGCCTTTGGATGTCGTCAAGACCAGATTACAATCGTCTCTCTTCAACAGCCATCCCACGTCCGACCTCAAATCGATACCTTACTCTGCTCAACCGCTCCCGTCTGCCGCCGCGTCATCGTCCACACTGAAACCTTCACCGATCTCTCACAAGTCCGTGCCATTGCCTGAAAACGTCCAAGGCGTATTGAACACGACCAAAGGATCAGCTCTTAAGCCACCGAAACCGACGACGAGCTTGCTTTGGAACTTTGTCGAGACC…
	98 -multidrug resistance-associated abc transporter	195.339	48.0775	85.3417	171.314	TTGGTCGTGTCTTTAGACAATCCTCGCGGTCACAACATCATATGCTCTCTCTTTCTCTTCTCCTTACCGCTAACCGTTAAAAACCCACAGGGCATCGAGCCCACTAGAGTCCACGGTCACATACAGCACATGCAAGGCATTCAAGTCTTACTCATGTCAACCGGTTCGAAGCCTGACCTGGCGTCTCAAGAGCTCATTCACCTCGTCTTCCCTCCCGTGTTGCTGTTCTCCCTACTGTTATCTTTGGGTTTACAGATCACCCACCGGCCAAAAGAACGTCAGATCTCCCTTCCTCTTTACACTAGTCCTTCTTCCGAACAGGAAGAACAACAAGAAGGGACCCATCCGGATGAACTCGAAAAAGACCCTTTCAACTTTGACGATCCGGACGTCTTCATC…
	99 -methyltransferase domain-containing protein	443.313	582.353	272.78	354.387	TTGGCACCAAATAACATCGTACTTCAACCCCTCTGGTCGCTCGTTCTGTTCATCGTCCCAAAATCCTTTTCTTGTCAACTCGTCAGCAGACGCTGCAGGAGAGGCCGGATCAAATCCAGCCAGACCTCCTCTCCAGAACCTAGCGGCCTTCTTCGGCATCTTCTTGTCCACCTCGACCCCTCCGAGCCCCTTCCATTTGGCAGAGTCAACGACGGCTTGATCCAAGAAATGAGGTGCTGGCTCAAGGATCTCAACAGTATCCAGCAAGTGGATCAATACAGAACCAGTAACACGGCCGATTCCTGCTCCTACGTCCAGAGCTCTAGTCCGAAAGGAAGAAGTAGAGGGAGAATTGGTGGGTAG
	100 -ufd1-domain-containing protein	260.431	283.424	175.962	222.597	ATGTTCAATCCAAACTATGCGGATGCAGCCCAAGGTGGTGGCTTTGGAGGAGGAAACTTTTTCCAGCAGCTAGCAGGTATGGGTGGACTGGGTGGGATAGGAGTTGCTCCTCCTCCGACGGCTTATGACGACTACTTCAAAGCCTACTCGACGGCGATGATGAGCACCAGATCTGAACGTGCCAATTTGATTCATGGAGGAAAAATCATCATGCCGCCTTCTGCCCTGGCCCGATTAACCAACTTGGAACTCGAATCTCCGTGGACTTTCCATCTTCAGAACCCTAGGTCCGCTGCTCTGGAGACCCATGCAGGGGTCTTAGAGTTTATCGCCGAGGAGGGTGTCGTGTATCTTCCCCCTTGGATGATGCGAACGTTGGGGCTTCGAGAAGGAGATCCT…
	101 -protein kinase	86.2715	159.091	74.4124	198.681	ATGCCTGCCACCTATAGCATCCGATTCCATGCTTCTGGTTTCTGGCTCTGCTTACTTCTCGTCTTGTCCATCTTTCTCGTGATCAGTCCGGTCTTATCGTCTTCCCTTCCCTTTCCAAAGTCATCGTCATTACCGTCGCCTCCTCCGTCATCGTCGCCATGGTCTTCTCCCGAGTCATCCTTGCTCGCACCATACACGCCTTTTTCCCCTCACTTGAGATCGAGCGACATTCATGTTTCTCCTTTGGTCCTCGTCTCGACCATAAACGGTGATTTACACGCGCTCAATCGAGTAACAGGGGAGAAACTATGGACTGTTCAGGGAGAGGGTTCTATGGTTGGTTCCGAGCGACCGAGACGACGGAGAAGCAAATATCAAAGAAACCCAGAGCAGGTTGAG…
	102 -nadh dehydrogenase	1068.92	225.028	468.359	421.896	TTGGTTGTTCGATGCCCGGACCAACTACTCTCGGGAGATGTCTCGCCCGAAGATCTTCACCTTGGCCCAGTCCATACCGACAAGCACTCTGCATCGCAAACTGTACAACTGGGAAAGGTAAGCGGATCGCCAGAAAATGTTGGTGGCCTGTCCTCCGAACGAGGACAAGTTCTCAGAACCAAAGAGAGGAAGATCGGCGATAGCCTTCTCAGATCCAATATAGGCCAAGGAACCCTGGTGGGAGTACTTGAAAGGTCGGATTTTGGATGCCTTGGCGAGAGCCTTCTCCTGAGCCTCAATGGCGGCAGGGGTAGCAGTAGGATCGGACTTGAGTCGGAGAAGCTCAGCCTCAGCGGCATCCTTCTTGGCGAACTGCTTGAAGGTCTTAGCAAGGAAGAT…
	103 -37s ribosomal protein mitochondrial	749.053	846.883	3436.03	462.303	TTGTCTGTCTTCAATAGATCCTCAGAGCTCTCAGAGATGTCGTCTAACAGCAAGATCAAGACTCTTCGAGTCAGGGCAAAGGCCGCCGATTTTCACGGAGCATGTGCTGTTCAGTTTGCTACCATGCTCTCATGCTGGGCTGCCAAGGGAGATCTGAGAAGTCAAGCAGAGTGTGCACAGAGTTCGAAAGCGCTTGTGGAATGTCTCAAGACTGCTCCTAAAATGAGTAAAGCACCAAAATCAAACATCAACTATCATCTTCTTCAACTTGCAAAACTCAAGAGGCGGGCCAACATACCGTTACCGTAG
	104 -actin filament binding protein	84.3881	62.091	52.1647	87.4059	ATGCCTATCCGTCGTCTTCTTACACTCAGTCGTTGTCATATTTTCAATAGATACAGCTTGTTATTCCACTCTACGCATCGCTACCTGCACATGTCGAACCCTACTACTGCCGAGTCCAAGGCAGAATTTATCAAATCGCCTGAGGAGCTCAAGTTGAAGAGCACGACTTCCGTTCAGAACCAGCTTTTATTCTCGGCGGTTGCTTCTACGTCCACGACTACCAAGAATGGACTCAGCAAAGACGAAGAGACATCAGGAGACCCAGATAAGAGACCGGAAGGATGGGGAACGAGAGTGCTGCAAGACGAAGACCAGGTCTTCACCATGAACGCTTGGGATCATGCTCCCCCACCTGAAGATCTGGACGAGCGCGCCGAGGCCGTCAAGCAAGTTCAAAGA…
	105 -ribosome recycling factor	134.116	334.481	126.686	204.961	TTGAGTTTCTATTTTCCCCTCATCCACTCGGTACCATACCATACCATATCATACCATACCATACCTCTCGCCGGTCTTCAACCTCAAATGTCCTTCCTACCCCGACTCACACTTCGAAGCCTTTCAGTCAGACAGCCAGCAGCTCTTGTGCTCGCTCGTTTACCGGCAACACCCGTGTTTGTTCCCGCCGTTCGAACATTCACCAATTCGGCTCTTCTTCAGGCTTCCGGTCAAGGTGGTCGAGAAGTCAAAGCCAAGAAAAAGTCCAAGGGGGCGATTAAACTTGCCGAGAAGATCGCTTCCAAGAAGAAGGGCTCCAAAGCAGTAGAAGAGGACGAAGATGACGACGATGACGATTGGTCTCAAAAGAGAACTCCTAGGTCTGAACAAATCGAGGTC…
	106 -dna repair protein rad5	84.7609	44.1406	68.7413	99.3601	CTGCTCTGTCTGCTCGCTTACTTCTTCTCGGATAGCTGTTTCCTTGCCTTTACTCACATCTCTAGGCTGCTTGGTACATCCATGGAGCATCATCCGTCTCTGGATTCGGTCGACGCGTCTCTTCAAGTCGATCGGGTCATTTCTTTTGGTTCCTCTCCTTCCGGTAGTCTCCCTGATCTCCTCATGGACATAGACTCTCCTGCACTCACAGAAGGAGACCGAGAGATATCAGACCATCAGTTGATTAAAAAGCCATCTGCATCGTTGGATCCTGGAAACATAAACGATCCTCCTTCTGAAACTGCAGCCATCGCCGCCGCCACCACTACTGAGAATACTCTTTCGTCCAGTCTGTCGTCATCGGCACCGTATCCACTATCCACCCAATTCATTTCTCTC…
	107 -rrna biogenesis protein rrp36	133.285	238.232	73.2258	255.46	ATGGTCAAACCCGCTCAGTCCTCCAAGGCTGGGCCTTCTCAGTCTGGCGCTATCACATCCAAATCTAGCAACGCGTATCTACCTACCCAAGATTCTGACGACGATGATGACTACTCCGGTTTGGACGACAATGATGAAGAAGACCCCGAGTTAGAAGATTCGGAAGAGGATGAATTTGAGGAAGATAGAGCTCGGACTAAGGGTGTTGCCGTTTGGGCCGATGATGACGAAGGTGACGAGGACGTTGGCGAAGAGGACGAAGAGGATTACGGTAGTCAAGACGAAGAATCCAACGGAGAAGGTTATAGCGAAGATGAAGAGGAGCCGGTCGAGAAACAGTCAAAAGGAAAAGGAAAGGATAAAGAACTGGCCCGATTACAAAACGATCTACGCACACTT…
	108 -prolyl oligopeptidase	155.222	483.349	224.838	384.894	CTGACTGTTCCCCACATGTTGCCAGCTCGACAACTTGTATCCCATCTTAGTCTTTCCCATCGACTGTCTTCTGTTTGTCCGATCTCTCCCTTTAGACTCTTACTCGCAACTCGAACGATGGCTTCTTCTACTTCCATCCCCACTTTCGATCCTACAGCTACTCCCTATCCGAAGGCACGAAGGGATGAAGACCATGTCGACATCTATCAGAGTGCTAAGCGAGGCAAAGTTGAGATCGAAGATCCCTACCACTGGCTCGAGGTCCCTCCATCCGAGTCCGCCGAGACTAAAGCCTGGGTCGACGCTCAGGTCGAGTTCTGTGAACAGACCATGGCTCAGAACCCAGACCGACAGGCTTTCAAAGAAGCGCTTACCAAAAATTGGAACTACCCCAAATTC…
	109 -acid phosphatase	32.8254	17.3858	18.3695	28.44	ATGAACGCCGTCGTTCTCGCTTCTCTGCTTCCTATCTTTGCTGTCGCTGGGCCCTTAGGCCAGAGGGCGTCTGTTGCTCCTGGCTCCGTGGCCGCTAGTGCCACTATCGCTGCATCCTTTGTTGGTTCCCACACCTCGGATGTCTTCCCTCCTCCTTCTGCCACTGTCAATCCCACTCTCTTCCCTTCTGAACCTGTCATCGGCTACCCTGGCTCTACTGCTACTGGGGTCGAACCAGCCGCCATTCAGACAGCAGCTGCATACGCTTATAATACTGGAAAGACCCAGTACTACCCTCTCGTGGCTGATAAGCCTTCAGATGTGGATGAGGCGACCGAGTTTAACATTTTTAAGTCTTGGGGCAACGTCTCTCCCTGGTACTCTGTCCAGTCCAGCGTA…
	110 -cytoplasm protein	62.0731	80.5608	44.6408	107.038	ATGAGCTCACTGAGCCAACCTGTCTTCTCTGACAGAGATGAAACGACGACCGAGCTGACCGATCCGTCCCCTGTCGCACCTGTGGCCCACCTGCTGATTCAAAAGGCATCCCTCCAACCTAAACCTGACTATAAACCTCTCACTACTGCTGATGCGCGAGCATTGCTGGGATATGATCTAGAAGAAGAATACGGGGATGACTGGTTAGACGAACAAGGCAAGGAGGTCAGAGAGTCGGTCTCTCAGGTCTACAGCGCTTCATCAGGGATCACCAAACAGAGCAGCTCATCTGAGCTCATCAAAAGTATGGAAGAACAACGCTCAGATCGTACTTTTGGCATTTGCAGAAACGGTGGATGGATTTCAATTGGTGATGTGACTGCTTTTAGTGGACCAAGT…
	111 -plc-like phosphodiesterase	5.00243	9.08928	5.19533	3.06984	TTGGAACTCGACACCGGACTTACTGCCGATGGTCACCTCGTGGTCTTGCACGACGAGAACTTTGTCGCTACCAAGTGCAAGGACTCCCAGCCCGTGTTCGACAACGATCCGATGTCCCCCTACGTCGGTAAATATATCGCAAACTTGACCTTGGCACAGATCAAGACTCTCGATTGTGGAAGTCTCCGACTGGATGATTTCCCTTTGCAGATCACCGTTCCTGGTACCAAGGTCTCCACTTTGGAAGAGCTTTTCGAGTTCGTCAAGTGCGCAACCTCAGAGCCTGTCCTCTACAACATCGAGTCCAAAGTCGATGGTGACTTCCGAAACTTGACTCGAGCTCCTGAGGATTTCGTCGCGGCCTACGAGACCCTCTACAAGAAGTGGAATTTGATCGAC…
	112 -af463450_1cytokinesis protein don1	10.2767	25.9152	11.2832	39.7554	ATGTTCTCTTTCGTGGTACCCGGGCGACGACTTCTGAGGCAAGGCAACCTGTTGAAGGTTTGTCGTAAGCGAGATGAAGATAGGTCGTTCTGGTTATTCAACGATTGTTTGGTCTACGGTAAAACCAACACGATGTTCGGCGGATCACTTGGAGCATCGACATCTCTCGCCAGTCTGAGCAGTTGGCTTAATCTCCCGAGTTCAGTTGCGGGACTTGGCGAAAGGAAACCCATAGGAAGACAATCTACTCAGCTGTCTTCAGAGGGTGAACCGGGGAAATACATATTTTCGAGGTTCATAAAACTGGACGAACTGACAATCCTTGGGGTAGAAAGTTCGGGAACGGAAGGAAAGTCGTTTGAACTCTTCAGCCCTGAAGAAAGCTTCGCACTGATTGCT…
	113 -diaminohydroxyphosphoribosylamino-pyrimidine deaminase	752.015	695.186	555.166	348.426	CTGCAACATCTTGGGAAGTGCTCTGCAACCATGTCTTTGGCTATCAGTCCAGCCGGGTCTTCTTCAAAGAGCTTTGTCACTACTGACAGAGTTCACCTCGATCATCTCCGAACATGCCTAGAATTGTCGCTCAAGTGTGAAGTTTCGCCAACTGCGTTCTGCGTAGGCTCCATTCTCGTCCTACCTTCTCCTCCTGGCAAGGAATGCTCGGGCCCAGGCCTCGTCCTCTCGACCGGTTATTCTAGAGAACCTCCTCGTCCGACGTCACACGCCGAGTCGTCGGCTGTGTTCAAACTTTTGGCGCTCTCAGAGGACGAACTTTGTCAGCTGTTGAACAAGCAAGAAGGAGAACGGTGGGAGGGCAGCGAGACATGGTCTGTCGAAGACCTTCTTAAGAAA…
	114 -small monomeric gtpase	343.58	514.936	275.903	289.095	TTGTCCGGCCTTCCTTCGTTTGCCATCCACTTTCCATCGACCAAGCATCGTGTTGTACAAGCCAACATACAGAGACATTTAAATTCACGCCCACGCTCACGTTCACCTGCACCACATCAACTGATACATACCCTGCATTCACTCGACTCTCAGATGGGTGTTACATTCTCTTCGTTGTTCTCGAGCCTAACATCCCTATCGTTATGGGGCAAAGACAAGGAGGTTCGGATTCTTATGGTTGGACTAGACTCTGCAGGGAAGACAACGATCCTCTATCGGTTACAGATCGGAGAGGTTGTTTCAACTATTCCGACAATTGGATTTAATGTTGAAAGTGTACAGTATAAGAACATCAAGTTCCAGGTATGGGATCTCGGAGGTCAATCTAGCATAAGACCG…
	115 -ubiquitin-conjugating enzyme	528.5	964.043	386.451	488.207	TTGCATATGATCGGGAAAGCACAATCTTCTACTGCAGCCAGGAGGCTGATGACAGAGTACAAACAGCTTACTTCCTCGGGCGCACCCGAAGGTCTCTTCACCGCAGGTCCAATCACCGAGTCAAACATGTTTGAATGGGAGGCGCTTATACAAGGACCAGAGGATACGCCTTACGAGGGAGGTCTCTTTGTTGCTAGGCTTAGCTTTCCACCGGACTATCCGCTGAATCCGTTCAAGATGAAGTTTGATCCTCCTATCTTACATCCAAACGTTTATGAAAATGGAGAAGTGTGCATCTCCATCTTGCATAGTCCTGGAGAGGATCCTCACGGCTATGAGAGCAGTTCAGAGAGATGGAGTCCGATTCAGAGCGTGGAGAAGGTTCTTCTTTCAGTCATC…
	116 -related to Similarity to A.gambiae ATP-binding-cassette protein	7.64557	25.9439	5.84671	38.6783	TTGGTCAGGACTCCCGTCTGCAACCACCAACCAGGCCGGTTACTACCTTCCTGGTCTGAGCTAGGCGACGGCGCGGAGAGCTCGTTGCCAACAGGAGACCTTGTGAGTGACGGCACCGGTTCAACAGATCTATCTTCTTTTAGGATGCATTCAGGGGAACGATCATGCGATGGAGCGACAGGTTTGATATTGAGGTATTCTGTAGATGATGCCTTCCATGCATCAACTAGCTTCTTGACACGCCTTAGAGACTCATCTTCACGATCAGAGTCTCTATTGTCGACTGACGAGATATCAATCATGAAATCTAACGGATTGGTTCCTGCTTCCAACGTCCATCCACATCTTTCGAACCAAGGCAAGCTCTTGTGCGTTGGCCCGCTGTAA
	117 -dynamin gtpase	170.122	155.883	112.545	263.301	TTGTTTCCTGTCCAAGCTTCTGTCTGGAATCACTCTGTACTGTGCCCTCGGACGAGACACACACATATACACCATCTTCTTTTCTCCGCCTTGGGAGTTCACTCAGTCATGCTTCGAGCCCTTCGAAGGCCACCCCCTCGGCTATCATCAGTTGCCCAACCTCAGCCTCGAGTTCGCTCAATATTTGTTCCTCTCCAACGTCTCACCATCTCCACTAGCTCTGGGAATGCATCCAAACTCCAGCAGTCCCTTAGACCTCTCTCTGTCAGGGCACTTTCATTCGGATCTTTCGGTAGGATCCTTGGTCGCTCCATCAGGCTGCCTCTCACTGGAGCAGCCATAGGTGGAGGAGCTATGAGTGCCGCTGCATATCAAGTTGAGAACTTGAGAACGCAGGCG…
	118 -arm repeat-containing protein	124.045	76.9709	82.7676	142.377	ATGCCTGCTTCCCGACGACCTTCCGGCGGAAGTAAGGATGACCTAAGCTTCCATCTGAACAAACTCTCCATCACTCCCGGTCCTCTCTCGGCTGCCCTTGCACTTTCAAACTCGGCCGAAAGAAAGAGCTTGGAATCCAACATGAAGTCGATCGGTAAGCTCGATGGATTCTCATCCGGCGGATATCCTGGCAAATTTGGGTTTGATGACGAGCCTGTAAACTCCAATGCAGTCAAGTTGAATGCCTCGGCCGATGCCAATGCCTGGCTCTACTCTGGCGCTTCCGCTCGACCCATCATGGAAACTCAAACCGTTCCCCTTACCGGACGACCCCAGTCCGGTGGTTCGCCTTCTATCAGGTCGGCTGTTGCCGCCAATCAGCACCTTAACAGAGGATCA…
	119 -polynucleotide 5 -hydroxyl-kinase grc3	39.7291	22.1658	26.5285	49.623	TTGGACGAACAGAGCGAGAGCGAGGAAGACGAAGAGATCACCTTAAAGATGGATGGTGAAATCGTTGGACTTGGGTTCTCTCATAAATCGCATAGAAAAGGATGGAGTGGACTAGAGAAGGAATCAAACATTGAGAGGACCACGAAGGATAAAGAAGAGGAGGGGAAAGAGGAAGACATGGTGGCGGGCGATGAAGGCTTCAGAATTGAAGCTGATGGGTTGATGGACGATAGTTTGATCATGGGAATGAATTCGCCAGTGGAAACCGAGAAGGAAGAGATTATCAACAAACCATTTCAGAGGTACAAGAAGCCTCAGCCGTCCGCATACAAAGGTGCCATGTCTACTTTTTTCCCTGCGCTTGGACAAAACGTTATTCTTCTGTCCGAGAATCGTTTA…
	120 -serine threonine protein kinase	208.476	243.041	173.032	1330.02	ATGTCAACCCATCGGACGAACAATTCGATTGATACCACTGCCCCCTACGGCTCCAGTAATAACAATCTACACGAAGAGGCCTACGGCGGTTACGATATGCAACAGATGGCTGAGAAGAACGCTAGCCGAACTAGATTGACTACGGCCGAAGAGACTGGCGCCCCTGTCGCCAGGCATTTCCAGCCCTCCTCGATTGACGCTTCCCGATCTAGTACGCCCATAGGAGCCGATAGTACTGGTAAATCTTCTGGCCGGGCCAAGTTTGGATCGATTCCAAACTGGGATGTCTTTATAAACAATCCCGAGTTCAACGAGTTTGACGTCCGGAACGGCGGGGTCAAGAACTTGGAGTTCGCAGAGGGCGACGTGGGCTCTAACAAGTTTACAAAGTTTTACTAT…
	121 -dna mismatch repair protein	34.5804	67.3749	19.2549	69.0878	ATGGCGTCTAATATACTCCCCATAGACAAGCCGTCAGTACATAGAATCACTTCGGGACAAGTCGTCACCGATCTTCAAACGGCTATAAAGGAACTCGTCGAGAACGCGCTTGACGCAGGCTCCACATCGGTCGAGGTACGCTTCAAGGATTTTGGCCTCGAAGTCATCGAAGTTGTCGACAATGGTTCAGGTATCAATAAAGTGGATTACCCGTCGATAGCTCTTAAACATCACACTTCCAAATTGACATCGTTCGCTGATCTGTCTTCAGTCAGCTCGTTTGGCTTTCGTGGAGAAGCTTTGTCTTCATTGTGTGCTTTGAGCGAATCGGTCGAGGTTGTCACCGCAACGCAACAAGAGGCGCCTTTGGGAACGATCATCACATTCAATAGGTTGGGT…
	122 -para-aminobenzoate synthase	159.559	83.2707	74.5906	79.9301	TTGATCACATTCATTCCTACCCATATGTCCTCTATGATGAGCTCTCTACCACCTCTCCCTCGAGTGCTCATCTTGGACTTTTATGATTCGTATACCAATAATCTCCTGGCATTGTTCTCTGATTATCCAGATCTTCTGGTCCATCAGCGTGTTCTCGTCATCCACCAGGATCAGTTCTCTTGGGAAGAATTCCAGTCACTTATCCTTCCTTCCATAGACTGCGTCATCCTCTCTCCTGGACCTGGTCGCCCAGATAATCCAGCCGACTTTGGGTTTGCTTCGAAGCTGATTACCTCGATCGACATTCCTATCCTTGGCATTTGCCTCGGTCAGCAAGGCATCGCTACCTCCCTTGGAGGGAACATCATTCATGTCAAGGAAATTCAGCATGGACAGAAG…
	123 -60s ribosomal protein l31	1283.13	1487.66	7501.03	633.513	TTGACCATCAGATATCGACAACCAGTCTCTCTATCCAACATGTTCCCTTCTCTTGCCCGGCTAGGAGGCCTTGTCCACAAAGTGAACGCGAAGATGTCACCGTGTCAAAAGGCCGGTCAGCGAAAACGACTCAAGACGGTGGACGAGGTGATCGAGGCTGTTAGAGCCAGTGGTGTCAAGCTCAAGTTGCTCGACAACTGTTTGGCCCTGCCTAAGGAGAGCGAGATGCGTGCTATCGACAAGTACACGACTTTCTCGAGGACGTGGCCTGGATACAGGAAACCGCTCAACAGGGTTCCGAAGTTCACCAGGTTGACGCACCGTGTGAACCCTGTTGGTTACTAG
	124 -enolase	3176.41	2187.34	2529.23	1195.9	ATGGCTATCACCAAGGTTTTCGCCCGACAGATCTTCGACTCCCGAGGTAACCCCACCGTCGAGGTCGACATCACCACCGACAAGGGAAAGTTCACCTCTGCCGTCCCCTCCGGTGCCTCCACCGGTGTCCACGAGGCCGTCGAGCTTCGAGACGGTGACAAGTCTGCCTACATGGGCAAGGGTGTCTCCAAGGCTGTCGCCAACGTCAACGACATCCTCGGCCCCGCCTTGATCGAGTCCAAGCTCGAGCCCACCCAGCAGAAGGAGATCGATGACCTCCTCATCAAGACCGACGGTACCCCCAACAAGGGTAAGCTCGGAGCCAACGCCATCCTCGGTGTCTCCATGGCCGTCTCCGAGGCCGGTGCCGCCGCCAAGGGCGTCCCTCTTTACCAGCAC…
	125 -vesicular transporter	131.412	241.357	123.788	149.768	ATGGCCTCTACGTTTTCTACTCCTCCATCTACACCGGAGATTCCTCAGTTATCGCCTCCAATGTCCCGTCCAACAACACCGGCAACATCAAATTCTGTAGCCGGCCAGACACCTACCGGAACGGCCCGATCATCCCGAGCGAGAGATCTCCTGAGGGCACACTACAAGCTCGACGGGAGTGGAAGTCCGAAGAAGGAGGGTGAGCAGGATGATACGGATTTGGATTCCCGTTCGTTCAATCCATCGAAATACTATGCTTCTTTACTATCCAGCTCGTCACTCCCTCAACTTCTCAAAATAGAAAATGACCTTTCAGAACAAATTCGTTTACTGGATTCTGAACGACATGGTCTGGTGTACAATCACCATCACGAACTTGTCTCTGCATCGTCCACTCTT…
	126 -alkaline phosphatase	75.9708	469.358	66.5012	203.217	TTGGTGTACGTCTACCTCATGTCGTCACAACATTTACTGAACGCAAGAAGCGAAGATGGAGACGAGGAAGACACAATTGGAGAGTTTAATTCCGATCGGTCTAGAAGAAACAACGCCGGATTTAAGACATGGTTAAGATCCCTTCCGCCATGGCTGATGGCTCTGCCAATATCCATCATGCTTGTTGGAGTCTATCTTGCTAGCACACATCAACCCAATCGAACAAACTTCATTCTCATGATTTCCGATGGATTTGGTCCAGCATCTGAAACATTCGCTCGCGAGTTCTACAAACACACTCATGGCTTGGATTGGAAGGACGATTTCAAATTCCCTCTAGATGAGATCCTCGTCGGGAGCTCGAGAACAAGGTCCTCAAATTCGTTTGTTACCGATTCA…
	127 -isocitrate lyase	196.866	724.988	440.075	540.124	ATGGCTAGCCTCGGAAACGAACTTGGAAACCTTTGCGGTGTCAACGCCTTGCGCTCGAAGAGCGTCGCCCAAAGTCTCAGAATAGAGTTGCAGCTTGGATTCTGCGGTCCATTTGTCCTCAATCTCCTGCAAGGCAGATCCACTCTTTCCTTCTCTCTCTGCTTGGGTCATGACTTGAACCAAAGGCAGCAGTCTCGGGTTTGTACTTCCGAGGATGAAGGCATGATCACGTTCATCGATGTTGGTTGTGATCAGAGTAGCAGCCTCAGAATCTGTTCGGGCTACAACAAGGTTGGAAACGCCCAGGATATCATATTGGAGTCGAATGGCGACCAATCGGTTGATGTGCTCAGAAATAGGGACCAGAACTTTTCCAGCCAAGTGTCCGCACTTCTTTGT…
	128 -prefoldin subunit 6	418.556	817.988	1183.15	443.65	ATGTCGAGTACAAAGTCTTTAGAGAGTCGGCTAGAAGAGTCTACCATCGAGTTTCAAAAACTGCAGACTGATCTATCAAATGCTGTGGAAGCTCGCCAACGTCTAGACAGTCAGAAGTCGGAGAATGAAGGTGTACTAAAGGAGTTTGCCGTGCTTAAACCTCACAATACTATCTACAAAATGATTGGACCCAGCTTGGTCAAGCAAGAACAGGCTGAGGCCAAATCGAACGTGGAAAAACGACTGGAATTCATTAACAGCGAGATCGTACGTGTGGAAAAGACGCTTGCAGATCTCTCGACAAGATCTGAGAAGAAGAAACTTGAGATTGTCGCCATGCAGCAGGAATCGCAAGCCCAAGCTTAA
	129 -peptidase m24	128.212	116.246	88.8587	135.404	ATGCGACTTCTAACTCCCCTACTCGCTCTCCGCATACGACCTCATCCTCATCATATTTCTCTGTTTCGTCGGAACCCGTCTCTTTCTCGGTCCTTTGCTTCGCCTGGTACTCCTTTCAAGCCGCCTCAGTACGGTCAACCTCTCTCGTTGACACACCCACACCTCGTCCGGCCCGGTCAGCTGACTCCAGGGATTTCGGTGGGCGAGTATGAAAAGAGGAGAAAGCAGCTGGTGGAAAGAGTCGAACAGGATGCCATTATCGTCTCCATGGGAGCAAAAACTATGTACTGCAGTCAGAACATCTTCTACAAGTTTCGACAAGGGACCGACTTTAACTACTTGACTGGATTCAATGAACCGGAGGCCGCCGTAATCATTCGAAAGGATGCCTCACCCAGA…
	130 -related to meiotic expression upregulated protein 26	16.112	10.9977	12.7187	15.1257	TTGGGACACATTAATTCACGTTACAGTAACCATGAGCATGCGCCGATTTTGGAAGTTGATGAAGATCCTGACGTTGTCTTGAGCGCTGCCACCAGAACCCTATCTAATCTAGATATCACTCGAGGAAAACGACATGCTCTTTTGGCTATGGGAGACCGATGGAGAGCTTCTCAAACACCTCCTTGCAAACAAAAGCACCTGCCTTCCCCTCAAACGTCGCAGCCTTCATCGAACGACTCTAGTGAACAGCAACACCTACCGGTATTCGCACTCAAACGGCCTCAAACCCCTGTCAGCACACATTGTCTGGGAAAGAGAAAGCGATCCGAGCCCAGCCCATCTGGAACTCGAAACCTCCGAAGCAGAGAGTCAGACTTAGCTTCGCCATGTGACTCAGTT…
	131 -gly-x carboxypeptidase	45.3606	142.336	81.61	230.3	TTGTCTTGTCAGATCCGTTTACAATCGATAATGTCATCTATAGAACCCATCTCCGAGAAGGCAGCGGCTCCTATTCCTCTGCCTACGTCTTCTCGGCCAACCCCGACGACCTATACTCCCCTTAGACGAGCCCTCCTCATCACTGGAACTCTCCTTTTGCTCCCTGTTGCCCATCACACCTTTTCTAACTTTACAGACAACACTCCATCGATCGCTCTCTCTGGTCCTGCGGTATCCAATGCTTGTGTGCAGGCTCCCGCCGTTCCATACATCTCCGACACTGCTCGAAGCGATTTCATCTTTGAGAATGACACGTTCAAGGCTAAGGAGGTTGAGCGTTTCCTAGGAGCTATCAGAATTCCAACCCAGAGCTACGATGATATGACTAACGCAAAGTTC…
	132 -der1-domain-containing protein	369.213	948.087	359.3	449.907	ATGGACGAAATCCGTCAAATCCCTCCTGTAACACGGTATCTTTTGGGCTCCTTCCTGGTCATCACTTTGTCCATAATTGGTGGCATCCTCGATCCTAGCATAGTCGGATTCTATTGGCCACATATCATCCGGCGGTTCGAATTATGGCGTCTATTGACGACGTTCTGCTTTGCTGGCCAAGATCTAGCCATGGTGTTTGACCTGGTGTCTTTCTACAAGACGTCGAACAGCCTGGAAACTGAAACATACATGATGGATAGTGCAAAGTACGGGTGGTCAATTGTTTGGATCGCTTTGGGCATCGAGGCATTGAACATCTGGATTGGCAGCTGGTTCTTGTTTAAACCGTTACTCATCGGGTTGGTCCACATCTGGGCTCTGCAAAACGCTACTGCCAAA…
	133 -transport protein sec24	109.649	186.347	66.0201	157.873	ATGCCTCCTAAAAGACAAGCAAGACCTGTCGACCCTTCATTACTTCCTGCCGGAAGTTTTGACCATCTTCAACCAGATCAGATTCAGCAAGATTCTGGCAAATATCTTCAACCAGCCACTTATTATCAACAGACCTTTGAGTCTGGTACTCAGTCCAACCTTCATCCGTCGTACGGTCAAGATCAACAGTATCAGACTAGCAACATATCGCCTTACAGCACGCCTAATGTAGGCCATGATGAAGGCGCCTATCAGACTGGCACGTTCACTCAACCTGCCACGTCGGCAGCGGCGTCAGCAACAGCTTCGATTTATCCTCCTCAATCTGGATCCGACCAGGCGCTCTATACTCAACCCATCCCAGCTGAGCACATCCAACAGCCATCCCACAGTACAGGA…
	134 -rna polymerase ii-associated protein	192.644	369.08	108.735	165.604	ATGTCGGACGCCTTCCCTGCGGTTCACCTCCGGAGAGCCATCCTCGCTCAGACACCCATCACGCTCTCCAACTCTGCCGGTTCTTCCGTTGCCTCACTCGCGACAGCATCCCGTATCCATCTCGGACCGGACCAGTCGTTTGAAAAGATTGGAGCATTCGAAAGTGTTCCACCAGCAGCCCATCCTTCCACTATCAACCTTCCTATCCTCTATGTTGTTTGGCAAACTCGAGATTCGACCCTCTCGGAGTACCTCCGAGAAGCCCGAGCAAACGGCGTGAGCTTCATTCCCTCAGAGAAGAGAAAGCCAACGATTGACTGGTTGAATGGCGAGGGTGCCGAGACCGAAGAAGCAAAAGCTAGCACAGAGACCGAGAGCGCGACGACGACCGTTGGAGGA…
	135 -translation machinery-associated protein 20	630.704	646.968	555.481	406.332	ATGTTTGAGAAGTTCACACCAAAAGAAGATATCTCGGGTCAGACGTCCATCAAATCGTCCGTCCAACGATCTATTAGGTCAAAGATCCTCGAGCAGCTTCCTCTGCTCGCTGAGGGCGAAGGATCCGAGGAGGGATCTCTCATGGACGCTCTTTGGCCCAAGAAGGAGGGTCTCACCTTGGTCAAATGCCGAGATCACATCTCGATATACGCCCTCAACGGTGAACCCCTGTTCTTCCAGCACTTTGACGGACCATACTTTCCTACATTGAGAATACTACACAAGTATCCTGAGCTGTTGCCTCATGTGAAGATCGATCGAGGAGCTATTCGATTCTTATTGGCCGGAGCCAACATGATGGCCCCCGGATTAACATCGCCCGGTGGTTCGCTTCCCCCC…
	136 -translation elongation factor tu	1459.89	1274.2	591.156	1297.49	ATGCTCGCTACCAAGACTTGCGCTCGATCCGGGCTTACTGCTCTCACCACTCGACAGGGAGCTCAGCGGGCTGCCTCACTTGCCCGGCCTCTCTCGGTTGCTACTCAGATTCGGTCCCAGTCGACCCTTATCGGCTCCCGATCCAGGCTCTCTTCCGCTTTCGCCGCTCCTGCAGTCGCTCCTGTGATCACCCGAGAGGCCCAGCGATCTTACGCCGAGTTCTTTTCCCGAGCCAAGCCCCACTTCAACATCGGTACCATCGGTCACGTCGATCACGGAAAGACCACTTTGACCGCTGCTATCACCAAGCACCTCGCTGAGAAGTCTGGATCGACAAAGTTCATTGATTACTCTCAGATTGACAAGGCGCCTGAAGAGAAGGCTCGAGGAATCACCATC…
	137 -dead-box atp-dependent rna	56.1194	43.4103	32.328	106.416	ATGGCTCCTTCTAAATCAAAACGAGCAAGGATAGCCGCAGGAGGAACGGTTGTGTCTCAGGATAAACTTCACTGGAAGCCGGTAGCCAGGCCAACCCAGGCGTCGTTCGGAGCGCTTGATCAGGAAGGTGGTGTTCTCGAGCTTGAGGAGGTTGAGGGCGTAGAGGTTTGCTATGAAGAGCTACCGGGTGGAGGAAAAAAGGTGGTCTTTAAGACGATCCAACCTGTAGATTCTTCAACAGAAAACACCGATGGTGGAGAAGTTGCTGTCACCGAGGATATGGAGACCGACGATATCGATGATGCTGATTCTTGGAACGGAATTGCTTCTGACGTCGAGACGGAGGCCCAGTCTATACCAATGGTGGACAAGACCCAAAGCAAAGCCGAGAAAGAGGAG…
	138 -cation-transporting atpase	225.827	149.311	117.675	263.563	ATGCTTTCCGGAGAGTCTACCCCTCTCCTCAAAGAGAGCATTGAGCTCCGAGAAGGATCGGATAGGCTAGACATGAACGGTTCAGATAGGAACAACGTTCTCTTCTCTGGAACCAAGGCTTTGCAAGTCCATGAGGGAGATGGAATTAATGGAAAGAAAGCTCCTGATGCAGGGTGCACAGCGGTTGTCCTTCGAACTGGGTTTGGTACCGCGCAAGGTCAGCTTGTCAGGACGATGCTCTTCTCCACGGAGGCTGTCACCGCTGGAAACTTGGAGTCGTTCATCTTCATCGGATTCTTGTTAATCTTTGCCATTGCTGCTAGTGCCTACGTCTGGATTCATGGTGTGGAGAAGGGTATGAAGAAGTCCAAGCTTCTTTTGGATTGTGTATTGATCATC…
	139 -sip1 domain-containing protein	99.6779	230.587	149.943	270.991	ATGTCCAACATATCTCAACCCAAAAAGCCATATAAGAAGAGAGGGTCAAACGTAAACTCAGGGAATGATCAACCCAGAGCATTTTTCCATATTCCCTCGACGTCCGTTAATTCAACGTCCGCCGTCGATAGGTCATCAGATCCTAACGTTCTTGGCTTGAGCGAAGCAGAGCTTTATTTACTCAGCGTGAGAGCAGAGGAAGCAAGCCTACCTACTTTCACCAAGGCGCTAAATCCGTATGCTCTCGCCTCTGCTACATTTCTCGAACCAAGTGGCGATACATTTCAGAAAGAATCAGTCCCTTCACCGACATTGATTGGACCGTCAGCATCACCTAGACATCCTCTCTTGCCATCCGAAGCATGGCGATTGTCATTTCTGCTTCATTTCTCAAATCTG…
	140 -dna helicase	101.528	87.1316	69.9859	144.623	TTGTCCCATCTTCTAGACAAGGAGCTCGAAACAGATCAAGCCCGAACGGCTTTACTCTCGACTTCTTGCTCATGGGAGGTTCTTGCTCAAAAAGGATTAGCAATCAATGGACTCGGGGTATCTGGTGTGAACATCGGGTTGGGAGGCAAATCTCTAGTTAGCCTACATAGGCCTTCTGCTTTTCATACAGATCCAAAATTACCCTCTCATGGGTTTCGAAACGGAGATCCCGCCAAGATCGTTCCTCAAGAGACCGTTCGGAAGGGCAAGACTTCGAAGAAACCTGCAGAAGAAGAAGGGAAAGAAGTTGAAGGAATCATTTACAAGGTAACGGAAACCATCGTGATATTAGCCGTGTCGGTTAGAGATGGCGATGATTTAGAGATTCCGGAAAGATGT…
	141 -oxysterol-binding protein	85.6194	99.9369	49.4128	140.191	TTGCCCGTAGTCTCTAGTGTGTGGCAGGATCGAATCCCCCCCCCAAAAAACCCCCCCAGAATGAGCATCGCTGGATCGGTCAGACAGTTCAACACGCTATCATCAGACGGCAAACCAGTGGCAGATGGAGAGGCTTTCTATCAATTCCAACTGCTCGAGGCACTTAGATCGGGTGAGATCCAACGGATCCATCCTTTCCTCAGAGATCTCTCCAAGCCAGGCTCGTCCCCAGATGAAGGAGCGGCAATGTTGAGCAAGGCGATCAAGTGTGCATCTTACGAAACGGTAGAGATCGTGCTCGACAACAAATCAATCAACCCAAACAAACCCCACATCGGCACACCCGCCCTCCATCTGGCCGCAGAGCTCGGTCGGGCAGACGTCGTGCAACTCCTTCTC…
	142 -kinase-like protein	163.801	96.3899	81.6582	156.868	TTGCTTGCCTTTTCGGGTTTCTTCTTTGACGTTGAATTCAAGTCTTCTCACATTTTGCTTCCCCCTTCAATCTGCACCTACTATTCCCATTTCCCACATCGTCCAACTCGTCTCTATCGTCAACTTCTCTCATCTTCACCCCAACTTCCTGGTATGTCGTACTCTGCTTCAGGGTACTCACGTCCTCGAGAACTCGACAATCAAGTCCAAGGCCTTCCTTATGGTGACGACAAACCTTCCGCGTCTATATCCGTCAGGAAGGACAAACCACGCGACTGGAGAGACGCTTTCCTGGAAGAACCTGAGATAAAGGATGGGAGAGACAGAAACCGAGAGAGAGACAACCGAAAGCCAACGAGGGAGGATTCATTCAAGAGGGATCGTGCCGGGATAAGTGGA…
	143 -oxidoreductase	251.791	484.527	241.062	243.977	ATGTCTTTCTTGAGGACAGGGAATCTAAACAAAATCATCAATCTTGATCAGTTCCCTGTTTTCACCCTCGCTATCGGAATCACTCTTTTGGCTGGGTTGCACATCATGTTCTCAATTTTGAAACCAAAGTGGAATGCAAAGGGCAAGCATTGTATCGTGACCGGTGGTTCCTCTGGGCTGGGATTCGAGCTAGCGGCTCTTCTCTTGCAAAGGGGGGCGGATGTCACCATAATTGCCAGAAACCAGCAACGCCTAGATGAAGCGATTGAGAAGCTCAAGCCTGTCTCGTCATCCTCTCAATCACATCTCCACGCCATCTCGGGCGACTTGTCTTCTTCTACTGGTGCCCGGGAAGCTTTGGAGCAAGCCATAAAATATCATCCAGAAAATAAGGCAGAT…
	144 -chromatin remodeling-related protein	270.239	132.646	67.6824	214.548	CTGAGGATGGATTCACCCAAAAGATCTTTTCCGTCCGAAAGTGCCAGTGGTTTGCCCTCCAGCCTGGAGACAAAACGACTCAAGCTCGCCGGCTCGCCATCAGATCTCGCTTCTACTGCTGATGTTGCCGATGCCGGGCCTGTTTCAGAAGTCGAAGGAGCAACCGCCCATGAAGCTGCATCTGCGCCCGGTAAGATCATGGAGAAACAACCTATCGACTCGACCGCAATTGGAAACCTCAGTCAAGCTGGAGTGGATGATGATAGAATGGACGTCGTTCAAGATACTTCCATCCCTTCTTCCAATACCTCAGTTCCAGCTCTTGTGACTCAACTCGAATCTGTAACTGACACAGCATCCTCGATCGAGACTTCCAAACAAGAACCGGTCTCCACTACC…
	145 -aromatic amino acid aminotransferase i	2321.39	191.741	212.124	379.738	CTGGGCCTTCTATCCATTAACCTTCACGTAGACATACACCAAACACTTACAGACACATTCATACCCTCGGAGATGACTATCGACCCAGACCAGATCAACAAAGCACTCCCTGCTTCCAAGGCAGAACTCATCTCGGTGGACGAGCCACAGCATTCGACAGAGCTTCATGCTGCAGCTAAAAAGATGGATTATAGTCGCTTTTTAAGTGCTGAGGCAGTTGAAAGATACCCTTCTCCACTAAAGATATTGGCATTGAAGTACCTCGGTCTTCCTGGAATGATCAACTTCGGAGGAGGACTTCCTCACCCCTCAACTTTCCCCGTAAACTCACTCACTCTTAGTTTCCCGTACCTTCAGAAGAATCTGATCGTTCCTGGATACAACCCGGCTCAGTCGTCT…
	146 -1-phosphatidylinositol-3-phosphate 5-kinase	23.5809	32.4833	20.2025	89.8579	TTGGGAGGATCTTTGGTCGTCCGAAATCCTATTCAAGCTACAGAGCTCAAGAACCAAAAGTTTCGGTCTTCCCTAGAGGAAACACTTCGGGTAGCTATCTACACGCATTCTATGAACTCCCTAGAGATCCCGCTTCTCAAAGCACATGGTTATATCCTCGACCCTCCTCTCCCAATGCCGATGCCGTACGAGCGATACACGTTGACTTCCAACGAGGCGTTATCTAGAAGTAGATCTATCGACGGCCTTCCGTCTTCCAGAGCACTGATTAGAGAGAAAGAAGATTGCAATGCTCTAGGACGCCGGACATGGGGGACTTTTTTCGCACGGAAACGGGGCAGACAGAAGAACAACTTGCTAGGAGGGTTCTGGGAAGCTATTGTCGGTCAACGAGCACAG…
	147 -ste24 endopeptidase	270.261	245.03	233.336	214.999	ATGTCACCTATTATAGAGTTTCTGGCAACCACTGTGCCGGGCAAGCTCCGGGACTTGGCCTCAAATCCGTCTACCAACTACAAAGGATTTGTGCTTTGGTTCAGCTTTGCTATGTGGGCATTTGAAACTTACTTGATTCTTCGACAACTCCCTCTATACTCGAAGCCTCCCCCTCCTCATGCTGCTGATCTCACTCCGGAAGAAATCAAAAAATCCCAGGACTACGGCCGAGACAAGGCATGGCTGTCGCTCTTTAGTCTCGCCTGGAGTCAAGGCACTGGCGCAGCGTTGGTCTACTTTGACGGGTTTGCGAAGTTCTGGGAACTCTCGACCTCTATCGTGGGTCCTCAAAGAGAATTCAGCATCATCAATTCACTTCTTTATCCGACCATTCTGACG…
	148 -p-loop containing nucleoside triphosphate hydrolase protein	82.1617	133.272	228.388	119.526	ATGCGTCTCAAACGTCTTGTTCCCCTCATCTCTCCCGAACTTCATCGGTTGATATCTCTACTTGCCCAGATCGAGATCACACAATCTCAGACTCTCGTGTTCACCCCTTCCGATGAGATCCTTAGCCTTCTCGGACCTATCATCTCCAATCTTGCTACAGAGGATGATCATTTGTCAAGCATATCACTCACATCGATTGAGCAACTCAAAGATGAGGTGACCAAGGTTGAAACGCCTGAATTTATCAGAGGCGACCGAGCGCTAGACCAGGAGAAAATGGACAAGGCTGGCAGAACGAGCCGATGGGTCGGGATTGGGGTCAAGCCAGTAGATGAGCTGATGGGGGTGATCAGTTCAGAAGGACAGGAGAGGTGGGATGGAGTGGGTATAGTGGAAGTT…
	149 -protein phosphatase	1126.79	1211	842.106	822.33	ATGTCCCCAGACTCTAAACTGCATCCAGTGTTGCCTCACGACGACTACGAGAAGGCGTGTAAAGGTGGACCCACTAGACGCTTCTCGCAAGACGGCCAGCAAGTGACCAACCCAATAGACACCAAATCTCCTCTTCCGATGGAAACTCCTGCTTCCCAAAATCCACCGCCCTCCATAGGAAAGGCTGATTACCTCAAGCCAGACAACAGTCCGAACGCCAAGAGTCAAGACATCACCGTTGCTGATGGATCTGATACTGGTGGAGCACTGAACCGCCACCCCCAGCCGGCTGCCTCGGCGCTCCTCTCTACCATCCCTGCAGCTCCGACATCAGCCTCGAACGATCCCATCTCTGCGCTCCCTACATTCCGAGTTGGAGTGTCCGAAGACCGTAACAAG…
	150 -p-loop containing nucleoside triphosphate hydrolase protein	62.2272	58.1338	46.9694	100.872	ATGGCTCTTCTTTTTCGTCCATTGTCGTTTCGACATGCAGCCCATCTCAGACCAAACAGGGCTATCCATGTAACACCGTTTTGTCGGTTTCCACCCAAAGCAAGCTCTTTAGTCCCTCCCACGACGGATATCTCTAGGATAAGGAATATCGGGATTTTCGCTCACATCGACTCGGGAAAGACTACACTAACCGAGAGTGTCCTGGTTCATTCTGGATATATTCCTCATCCTGGCACTGTCGATCTAGGAACAACATCAACTGATTTCTTGCCGGCAGAAAGAGAACGAGGGATCACCATTCAATCTGCTTCTATTCCCGTTCAGTGGTCGAATCATACCGTCAACTTGGTCGACACGCCAGGCCATGTGGATTTTACTATGGAAGTCGAGAGAGCAGCA…
	151 -glutamine-dependent NAD(+) synthetase with GAT domain-containing protein	871.425	373.925	237.042	591.509	ATGAGCAGACAATACTCCTTGGCCCAGTTCCCAGTCAACATTGATTCTTTGATATCTCTCTGCCTGAGCAGCTTGGTGACTTCGACTACTCACCGCCCGATGGGCTCGGACGGCATCAAGATCAACCGTGGCGGTGACAACTTCGACATCGTTAAGAGAGAATTGGGTTCCCTGCGCAAGAACGACTCCATTGAGAACGATCATTGCAGATCCGTCATAGTAGAGCCGATCACCGTCGCACCCTTGCTGGTTAGCATAGAGATATATTCCGCCAACTTTATAGGTCGCCTCCTTGATTAG
	152 -cystathionine gamma-synthase	244.88	212.931	192.225	244.925	CTGCTGTTTCACTCGCATAAAAAGTACACGATATTGCTTCATATGTCTTATATCACTGCTCAAAAGAGTCAGATTCCGGTTGGGTGTCCCATCCCGCGCGACCTGCCTCATGCTGTTTCGGTCTCGCTTCCGACGTGGGAGGATAACGTTGCGTACGAGGAGGGTGAGCCGTGGATCAAAGAAGCGATGCAAACCGGATACCCTAGATTCTTCATTCACAAGAGCATTCAAAAGCTTGCCTCAATCTGCCTGAAGAAGTTCGGTCAGCCCAATGAGCTCTGTCTTCTTCTTCCTCATCCTAGCATTGCTCAGCAATGCCGCTCCTTCCTCTGTCAACACTCTCCCGAGCCGATCGCTACTCGAATCGTCGATTTTGTCATCTGCGCTCAGGACCAAAGC…
	153 -actin filament-coating protein tropomyosin	1209.58	2107.04	904.096	1556.49	ATGGACGCGATCAAGAACAAACTCAAATCCCTCCGAGACGAGGCGGACGCCTCCCTCGCTCGAGCTGAAGAGGCCGAGACGAAGAACAAGCAATATGAGCAAGATGTCCTCACAAAGGATCAGGAGATCGCTTCGCTCTCCCGAAAAGTCCAGCTGTTGGAGGAAGATCTGGAGAAGGCCGAGGGCAAGCTCTCCGAGGCAAAGGACATTGGCGAGGAGTTTGAGAACCACAAGGGAGCAAGTGAAAACATGAGCCGAAAACTCCAGCTCTTGGAGGAGGAGCTCGACACAGCAGAGAAGAACTTGAAGGAGACCGTCGAGAAGCTCCGACAGGTCGATGTCAAGGCCGAGCACTTTGAGCGACAGATCACCCGGGTCGAGCAAGAGCGAGACAACTGG…
	154 -acetyl- c-acetyltransferase	534.087	248.543	259.473	371.183	ATGTCTGCCGCCTTCCGTCTGACCACCATCAAGATTCACCTTCTCCCAGTCTTTTCTATCCGTCCATCTCTTGCTTCCATTAGATCGTACTCTAGCATGTCCTCCTTCACTCCCCAGGAAGTCTTCATCGTCTCGGCCGTTCGAACGCCCATCGGAACTCTCAACGGTGCCCTCAAGTCCCAGACTGGTGTCCAGCTCGGAACCACCGCCGTCAAGGCCGCCATCTCTCGAGCTGGTATCGAGCCCAGCGCCGTTGAGGAGCTTTACATGGGACAGGTCATTCAAGCCGGAGCCGGACAGTCTCCCGCTCGACAAGTCGCCCTCGCCGCCGGATGCGAGGCTTCGACCGATTCTACTACCATCAACAAGGTCTGCGCTTCTGGTATGAAGGCCATCACC…
	155 -dna glycosylase	127.058	132.492	1018.14	99.274	CTGTCCTCCGTCCTTTCTCTGGTATCCGTCGTTAACATCAACACAAGGGTTGCATCTCCGATGGCTCTTGCTCACTGGAGGTCCCTTTCGATGTCTCCATCTCAGCTCTCACTGGCTCATGTCTTGAAATCTGGCCAATCCTTCAGATGGACCCTCACAAGATTGGCCCCGCCGGAGAAAGTATCTCAAGATATCGACTTGGCTACCGAAGAATACTCTCTCTGTCTTTCCGACAGACTTGTTGTTCTTCGGCAGACGGCAACCCAGCTGTACTATCAAGCGATCTTTCCGGCCTCCTCCGCATCCGCCGCCTTCACTACAGACCCAAAGCTAGACCGGACGACGATCGAGTGGATCAAAAAATATTTTCAACTTGACGTCGACCTTGTTCAACTTGAG…
	156 -saicar synthase-like protein	161.254	293.683	81.377	274.023	ATGTCGCAAGTAGGAGGACATCCGACAATTCATTTTTCTCCAGATAATTCGCTTCTGTTTAAACCAACGAACGCACAAGAAATCGACTTTTACCAAGCCCTGACAACTCGGCCAGAGCTCACAAGACTTCGGTGGTTTACTCCAGAGTTTCTAGGCACTCTCCGGTTGGAAGGAGGCATCCCACAGGACAAAGAAAAGAAAGAAGTCCCGGCTGATGAACCGGTTGTGAGCGACAAAGCTGACGATTCAGCCGAAATTGGCCAGCACGACGTCAAGTCGCTCGCTTTGGGAGAAGAAACTAGCGAAACTCGTGCCCAGGCCGTTCGATCAACCGAGAGTGTTGTCCTGACAAACTTGACTCAAGCGTTTACCCATCCGTCTGTTCTAGACGTCAAGCTG…
	157 -mitochondrial rho gtpase	158.695	289.679	178.661	218.509	CTGTCCTGCTCTCTTTCTCGCATGCGTCGGGACGTCAGAGTACTCTTCGTAGGGGATGAGGGTGTCGGGAAATCGACCATCATCACCTCATTCATCAAAGGCAACTATATAGAACACGTACAACGAGTCTTGCCTGAGGTAACCATCCCGGACTGCCTCGATAGCGTCACTGCTACCATTGTCGATTCGTCCTCTCGCCCGGCAGATCGAGCACATCTCGACATTGAACTTCGAAAGGCTCATGTGATTGTGATTGTGTACAGCATAGACCACTCGAGCTCTTTCGATCGGTTGGGCGCCTGGTGGTTACCCTACATCCGAGCTCAGGGTGTGAACGTGCCGGTTGTCATCTGTGGAAACAAGATAGATCTTCGAGGCGGAGAGATTACCAACCAAGAG…
	158 -clavaminate synthase-like protein	20.7821	223.672	48.6267	54.5343	CTGCCCTGCGGGTCAACAGATGACATCTCCGCCGGCTCCGGTCCGAAGAATCTATGGATATATTATACCTGCCGGTCAGAAAATCAAGGCTTTCTTCATACTTGTTCTTTCTCATCCTCACTCAGTCATCTATCGACATTCAAGCAGATGTCCATTCCTGTCCGAAAATCATCTCAAGGCGCTGTCCTGATCTCTTATCATGACTTGGTTGAAAATCCTTTGGCTCTTCGTCAGAGTATAGAGGCTGGGTTTGGAAGCGGAGAAGACGCGCTTGGAATAGTAGTTATTGAAGATCTTCCCTCTGAGTTTCCTCATTTGAGAGAGCGACTGCTCCGACTGATTAATTCCTATGCCAACCTGCCAGAGGAAGCAAAGGCGAGCTCGTTGGCAAACAAGTCT…
	159 -ubiquinone biosynthesis monooxygenase coq6	297.932	149.889	127.876	158.743	TTGTCTCTCCTTCCACCATCGACGACGACGACGACGACCATCACCACCACTAACGACACGCCCATCATGAGTCTTGTCAGATGTCGTGCCCTGCTCGCTGTCGCACCCAGAGTGCCTTTAAGATCATACGCTACAATCTCTAGTCAGATCTCTTCCGATCACGACGTTGTCATCATCGGAGGAGGTATCGCGGGTCTAGCACTCGGTGCTTCCCTCTCGACCAACCCAGCAACGAGTCATCTGAAAACCGCTTTGGTTGAAGCATCTGATCTCGACAAGATCCAAGCTTGGAAACCGAAGGAAGACGAATGGACGAACAGGATCAGCTCGGTCACGAACGAGAACCGAAGATGGCTGCATGATATAGGAGCATGGTCGTTCGTTGATCCAAAGCGAACG…
	160 -thioesterase thiol ester dehydrase-isomerase	375.615	695.907	567.683	271.717	ATGTCGGCGTGTAAACGATTCGTAAACAAGGTCTTTCTAGACCATCTTGCTCAGAAAGGTCACGACCTACATGTTCTCCCAAACCTCAAGATAATCTCGGCTATCCCAGGGTCTGTTGAGGCATCGTTGACGATTCGGCCTGAAGGCATTAACAGAGGAAAAACTCTTCATGGAGGAGCGATTTGCTCGATAACAGACACAATGGGCTCTCTTGCACTCTCTAGTACAGGTCTTCACTCGAGTGGAGTCTCGACAGACATCGGCGCAACCTTTGTGCGTGCGGCAGGGAAGGAAGGAGACACGATCAAGATTTTGAGCACTGTTCTATCGAAAGGTCGTTCACTAGGGTTTACGAAGGTTGAACTTAGAGACTCGTCAAATCGAGTCGTTGCTTTTGGA…
	161 -GTP-binding nuclear protein RAN	2616.94	2182.89	1912.09	2010.26	TTGCCAACTGGCACCGAGATCTTGAGCGAGTCTGTGAGAACATCCCTATGGTGCTTTGCGGAAACAAGGTCGATGTCAAGGAGCGAAAGGTCAAGACCGGCGCCGTCACTTTCCACCGAAAGAAGAACCTTCAGTACTTCGAGATCTCTGCCAAGTCTAACTACAACTTCGAGAAGCCCTTCCTCTGGTTGGCTCGAAAGCTCGTCGGAAACCCTGCTCTTGAGTTCGTTGCCGCCCCTGCTTTGGCTCCTCCTGAGGTTGTTCTTTCCGAGCAGGACCGAGCTCAGCTCGATGCCGACGCTCAGGCCGCCATCAACGCCCCCCTTCCCGACGAGGACGACGGAGATCTCTAAAAGAACAAAATCATCAGATTATCTCTACATGCTTTAG
	162 -circadian clock regulator XAP5	250.89	713.958	498.383	539.994	TTGACCACCATCGTCGTTTCTGTTCATTTAGCCATGTCCTCCTCTCACGACGAAAAACGAAGACAGGCTCTCCTCGAGGAGAAGCGAAAGGAAATGCTCGAGGCGTTCGAGAAGGAGAAGGCCGCCATGGCCAAGGAAACCGAGAAGAAGAATGCCGGCGCGGATAGATTTGTGGCTCATGTGGAGTCCATGGATGAGCGATTGAAAAAGTCTACCGTCGGACTGGTCAACTTGAAAGACTTTCAAGAGAAGCGGAAGGCACTCGAGGCAGAACAAATGATGCTCACCGCTCAGACCGGAGCACTTGTTGAAGAGGTTAAGAAGATCAAGAAGAAAAAGAAGGAAAAGGCCAAGCTGTCATTTGGAGATGACGAAGAAGATGGAGCTGCGAACGGAGAT…
	163 -transforming growth factor-beta receptor-associated protein 1	104.132	220.1	91.5276	245.888	CTGAAAGTAGGGATCATAAACCTCAATATGGATCCCGAGAGTCCTCCCTCAAACCTTCACTTGACTCCTCTCCTTCCAGATCTTGAGCCATGGCTTTCTTCTCCTGAACAGACCTCTCGGCCAAATCCACCGGCTTCCAACTTGCTTCACCCGGCTTCGTCTGCAGCGGCCTTTCTCTCAAACGCACGCGCGGGTAACTCGATCTTCAATCTGCTGCCAGGTGGAAAGGTCACTCCTCCTTTGTCTTCATCGCCAACGAACGGTCCAAGCCAATCAGAACCCAGTGGATCAATAGACGGAGACAGAGTCAAGAAGGTCAAGTGCAAATGGGTCGAAGGGTACAACAACAATCTTTACATCGGTACATCGGACGGACAAGTCCTTTGGTATACCTACTCG…
	164 -dolichol kinase	118.214	178.115	102.215	172.984	CTGTCCCAGAGAAAATCGAGCACCATCCCTGGACCTAAGCATAACCATGGACATAGTCACGGTCGCACTCATGGCTACAAAGTCGGGTCCAGGGCGCAATCTGTAAGTACAAGAAGAGGGTCAACCAATCACCAGGTCAATCATACTCCTGATCCTAGTGGAAGCCATGTCAGATGGACCACTGGGGACACTTCAGCTGCAGACCGGGAAGGTGGCAGTACTTCCGACGACCTCGAAAGCCCTCTTAATAAGCTCTCAGATCCCATCCATGCATGGTTACCAGGCCAACGCCGGTCATCTGGTCTGCTTCCCGACACCTCTTGGTCAAATTTCACCGGTCAGAGCAATGCCCGCATACCCAGGTCTGCAGATTCACCTCCTTTGCGTGCTTCCATGGAA…
	165 -tpr-like protein	268.294	257.535	274.794	372.351	CTGTTGTCAGTATTCAACCCCATCAATCAGATGAGAGCCATCTTTTCCATCTCGTTTATACCAACCCTTCTTCTGCTCCTTCTGGCTTCCAGCTCGCTTTCTGCGGCGTCCATAGAAGAGGCTGCTCCATTTCTGAGGGATGGCAACGCAGCTCTACTCAAAGGAAGCTATTTAGATGCTGTCAGACTGTTTGGAGAAGCTTTTGATCTCGATCCGAGCTATGTGACACTGTACAAACGAGCGACTGCTTATCTCTCTTTGGGAAGGAACTCAGCCGCTGTGGAAGACTTTGACGCTATACTCAAGTTAAACCCAAAATTCTTCAAGGCTTATCTCGAGAAGGCTAAAGTACAGGCCAAGGAGGGTCAGTACTCGGCTGCTACGAAATCACTGAAAGCG…
	166 -3-hydroxyanthranilic acid dioxygenase	2501.38	1365.52	2617.17	1319.99	ATGACGCTTAGCAAACCGATCAATTTCCCCAAGTGGCTGGAAGAAAACTCGCACAAGCTCAAGCCACCGGTGGGTAACTTTTGCCTGTACGACGGCCAGGATCATATCGTCATGGTTGTTGGTGGACCGAACACCAGAAAGGATTACCACTTCAACGAGACAGAGGAATGGTTCTATCAATACAAAGGCCACATGATTCTTAAAGTCGTCGACGACGCAGAGTTTAAGGATATTCGAATTGACGAGGGAGAAATGTTCATGTTGCCAGGAAACACTCCGCATAACCCCTGTCGATTTGCAGACACTATCGGACTCGTCGTTGAGCGGGTCAGGCCCAAAGAATCTATTGATTCTCTACAGTGGTACTGTCAGAACTTGGAGGCTCACCCCGAAGGACCG…
	167 -iron transporter	36.3303	346.955	75.8924	139.012	TTGGCTTCCTTGTTGTTGGCTTCTTCTCGTTCTTCTTCTCTTGTTCCCTCAAAAAGGCCAAATATGTCATCCACCGGCTTGTTCAACCCCTCGATATTTTTCATCATCCTTCGAGAGACCATCGAGTCGGCTTTGATCGTCTCGGTTCTTCTCTCGTTCACCACCCAACTCATCCTATCCACTCCATCAAGCGCAACAAAGCAACGTCCTTCGCTAGAGTCAATATCGACAGACGACCTTTCCTCAGTCTCTCCCAGAGCTTCATCCGATGACGGCCTTGGGCCAGACGCAGATGATCATCGTGGTAGAGCAGTAGAGTCGGTCTCTCTACTGAGAAGATCAGAGGATGAAGAGAACGTTGTTGAATACGACAAAGAAATGGGTAAAGCAGAGAAAGCG…
	168 -dead-box atp-dependent rna helicase 26	59.5403	9.75537	20.7512	21.3492	ATGCCTCAAGATCAGTCTTCTACTCCTAGACGAGGCCGTGGTGGTGGTGGCGGTGGTGGTGGCAGAGGAAGAGGAGGATCGTCCTTCGCGCCCAGGCAAAAACAACAGCCCTCCGCCTCCCAACCGACAAAGGTTGTTGAAACCGCTATGGACGTCGACGAGGAGCCCGTCAGACCTTCTACTGCAACGAAGCATCTTTCCGACAAGAGGTTCTCCGATTTTAAAATCAGGTCTGACTTGTTGGCCGGAATCTCATTCGAACGTTGTACTGAAGTTCAGGCTGTCACAATGCCCTCTATCTTGGAAGGCCGTGATGTACTCGCTCAGGCAAAGACCGGTACCGGAAAGACTCTCGCATTCCTTGTGCCTTCCATACAGTCACTTCTTTCGCTTCCGGTG…
	169 -cation efflux protein	180.287	163.976	118.677	132.244	CTGTTCTGTCTCTTCCTTTCTTGTTTTCTTCTCCTTTTCTCCATCTCCTTTGGCCTTTTGGGCCCCGACAGAGAGATCCATTCAATTAGTCGTCGACACAACTCCCCACCGTTCCTCCATTCGATGCTGTTTGCGAACTCCGTCAAATTAAACTCCCACCTCTATAATCCTATCGTTCATTCTCAACGTACTCTACTGACCCAACAATTCCGCTCGGTATCTTCCTTCTCTGTCGCTAAATCCCGACGGACCGCAGCTCCCGCGCCAGTTTCCCCACTCGCCCGTTCAAATTCTTGTCCGTTTCATTTACCTTTATATCTCCGATCATCATCACCATCATCAAGAAGTTTATCACCACTGGTATCATTCAGAACAATGTCCACCACGTCAGCCTTGAGA…
	170 --domain-containing protein	288.466	231.028	85.0367	208.576	TTGTTGTTCTCTCTCTTATACAACCCTTCCAAGAATACACAAAACCAGATCAAAATGGACTCGGATCCTATCAACCAATTCTTCCCTGATGGGGAAGACGTCGAGAACTTGCTATATACCACGCTTAATTTAGAACCCACCGCGTCGAGTGCCGATATTACTAAAGCATACCGAAGGCTTGCGTTGGTCCATCATCCAGATAAACATAGCTCGGCGTCTGACGAGAAGAAACAGGCCGAAGCATTGAAATTCCAGCAGGTTGGATACGCCTACGCCGTTTTGAAAGATGAGACAAGACGTAAAAGGTACGATACCACTGGTCGAACGAATGAAGGAGACTTCTTGACACAGGGTGAAGAGATGGGTTGGGAAGCCTACTTTGCTGAGGTGTTTGACGTT…
	171 -riboflavin biosynthesis protein domain-containing protein	341.892	367.004	101.433	293.201	ATGTCCTCGCCCGTTTCAGACAAGATCGACACATTCCTCAGGCCGCTAATTGCCTCCAAGCAGCCATATTCTCACAGGCCATTCGTCACTCTCACTTATGCTCAGTCGTTGGATGGCAAGATCGCCGGGCCGGATGGCCAGCAGGTTCAGATCAGTGGACGCGAAAGCTCAGAGCTCACCCATCGATTGAGATCAATGCACAGCGGTATCATGGTTGGGATTGAGACCGTCCTAAACGACGACCCACAGCTCACAGCTCGATTTGTGCCGAATCCATCCGAGGTATCTCAGCCTATTCCTGTCATTTTGGACGCTCGCTGTCGATTCCCGCTGTCCTCTCGGTTGATGAAGAATTACAAAGCCGGCGTTGGAAAACGACCTTGGATCGTATGTGATTCT…
	172 -acetylornithine aminotransferase	283.405	771.103	769.166	1904.63	CTGCACAACATCTTACTCTTCAAAATGATTACCACCTCCGTTCGAACGACTGCCTCCCGTGTCGGCGCATTTGCGGTAGCCACTCAGGCTTCCGCTAGGGGATTCGCCACTCCCTCCACTACCAATCATGAGGCCTTGGTCACGATCGGTCGAGAGCACATTACTCAAGCAACTGGTCGAAAGTGGGACGTTGTTATGGAGGAGGGTCAGGGCTTAGAGGTCACTCTAGGAGATGGCCGAAAGATGCTTGATTTCACGTCGGGTATCGGAGTGACCAACCTTGGACACTGCCACCCAAAGATCACCGCTGCCGCCCAGTCTCAGGTTGCAAAGATCGTTCACGCTCAGAATGCTATCGGATTCAACCGACCGTACATTCAGCTCGTCGAACGATTGCTT…
	173 -dna repair protein rad10	125.853	197.684	108.214	191.701	CTGTACTACGAGTTGACACCAATGCCTCCAAAGGTGCTTGCTCCGTTGGCGCCGGCAAACCTGCGGTCTGGGCTGAACAATTACTCCAAGCAACCAGAGACTTCATCCACATCCCCCTCGACTAACAAGTCTACTATTCCGGCCAATACTACGACCTCAATTACGACCACGGCAGCTGCATTTCAACCTGTCAAAAATTCTATCGTTGTTTCTGCTAGACAGAGGGGAAATCCCATCATCCCACATATCCGGAACGTCCAGTGGGAGTACGGGGATGTCGTCCCAGATTATGTTGTCGGTCTCCAGACTGGTCTACTATACCTCTCATTGAGATATCATCGACTTCACCCAGAGTATCTTCACCAGCGAATAGAAAAGTTAGGAAACATGTACGCGTTA…
	174 -glycoside hydrolase family 5 protein	47.6463	48.7978	45.5884	213.704	ATGTCCTTCCGCCCACTATCAAACTCATCAGATACCCATAGGTCGATCAACGACGACGAGCCCGACGACGGAATCACCGGTCTGGGTGCGCCGGGGATGTTGTCTCCCGACATAGCCGGCTTCCGAGGGAGCAGCTTTTCCGGAATCTCAACTCAGTCGATCCCAGGTCTCGCACGATCCGACTCTGGTGCGGTTTCCGATTCAGGCTCTGTTGATGGTCTCTACTCTGGCACTGGATCCTCGACTCCGCCTATACCTGCGACAGATCGAATGAAGTCATTCCTTCCTCTGTTGAACGACCGAAGCTATAGCTACCAACCTGCAGGGACGTCTTCTGCAGGCCTCGAGAGCGGCGCTTTCACTACTGCACAGGCAGAGAGATACGACTCTGCTCATTCT…
	175 -serine threonine protein phosphatase (protein phosphatase v) (pp-v)	221.002	318.84	134.938	313.084	ATGTCGGAAAAGATCGAATCAGATGACCCGTTAATATCTCACTTGTTGAAGTGCAAGCACCTGCCGGAACATACTATCAAACAGCTCTGCCTCCGTGTCAGATCAATCCTTCTCGAGGAATCTAACGTTCAGCCGGTCTCATCCCCTGTGACCGTTTGTGGAGATATTCATGGTCAATTTTGGGATGTCATCGAACTTCTCAGACAAGGCGGAATGGTAGGTGACGATGAGGGCGGCAGAGGTTATGTTTTCATGGGCGACTTTGTCGATCGAGGTTTATACTCGTTGGAGACTCTCTCCCTCTTACTAGCTCTCAAAGCCAGGTATCCGAATAAAGTAACTCTATTAAGAGGAAATCATGAGTCAAGACAGATTACTCAGGTCTATGGGTTCTATGAC…
	176 -cysteine proteinase	231.986	315.041	112.725	408.03	ATGAACGAAGAAGATCATCAACCGATCGCTGGACCTTCTACCGTAGAAGAGTCACTTCCGATGGAGGTTGATAACTCGAATCCAACCATCAAAGATCATGAGGCGTTCGCCGCCAAACACATGCCTGACCTCGGTCAAGAGATTGAGGATTTTCAGGTCCAAACATGGCGTGTATCCAACTGGAGCACTCTCTCGAAGCGATTGAGTGGAGCGGACTTTGCCTGTGGTGGCCACAAATGGCGTATACTTATATTTCCTCAAGGAAATGCCAACGGGCAGCCAAACGATATGGTCTCTGTTTATCTAGATTACGCCAACCCAAAATCATCACCAGAAGGATGGCACGCATGTGCTCAGTTCGCCCTAGCGATATCCAATCCTAACGATCCGTCCATTTTC…
	177 -protein vts1	236.908	270.34	118.188	316.593	ATGTCCTCATCACCCTCGCCTTCCTCCCAGAGATCACCCTCGCCCTCGCTTCCGCCTCCACCGTCTAGCGCAAAGTTGCCGCCTAGACCATCTAGCAGCACAACCTCACACGTTCCCTATGCAAGACAGTCCCTTGGCCCAGGTGGCCCTCAGTCGGCCACCACGTACACCAGTCTTTCTTCTGTCAACCCTAACGCCACCAACAATGCCAACAGTTCCACCGGGCCAGCCTACAGAAACTTTTCAGGTCCACCCGGTGCAGGCAGGTCGGGCGGTGTCGGTGGAAGACCGTCTTCAGAGATTTTAGGAGGGGCTCATCTTGGCGGGATTGGTAACACTGGTGGAAACGCCGAACCTAGGAATGCCGAAGCCGAGGCCATTGACCGTTGGTTCCAAGAC…
	178 -monosaccharide importer	216.211	274.255	2261.92	3120.35	CTGAACTGCAATAGGGATTCGCCAGGCAGAGTGGTTGCCCCGGTTTTTAGTGCACTGGTTGACAATGGCGGCAAGGAGAAGACCGATGGTGATGGCCCACTGGTAGCAACCGACGACGAATCCTCGGACAGACTTCGGAGCACACTCAGATTGGTACATAGGAACAAGGCAAGAAATCAAACCGACTCCGAAACCGGCCACCACTCGACCGGCGATGAAGACGGACCAGCTGGTGTCGAGCTGCAAGCCAACACCGAGACAGAAGACACTGCAGGAAGCCATGATACCCAATCGTCGACCGAGAATATCTCCCATTGGGTATGCCGAGAGAGCACCGAAGAAGGTACCAACAGACAAAATCGAGACGACCAAAGATTTGTTGTTGATAGCAAGGTAGTA…
	179 --diketo-5-methylthio-1-phosphopentane phosphatase	1276.67	1114.34	740.505	854.063	TTGTGCTCTTCTCAAACGATGTCTGTTCTTCCTCTACCTCCTCTCCATACTGATGCTCCGTTCGTCGTTCTGTCAGACTGGGACGGAACGATCACCAACATGGACTCGAACGATTATCTGACCGACAATCTAGGCTTTGGGAAACAGAAGAGGCGAGAGCTGAACACAAGTTGTCTCATGGGCCATATTGGCTTCAGAGACTCGTTCCGACAGATGTTGGAATCAGTCAAGATACCCTTCCCTGAGTGCGCTCGAATTCTTCGAGAGAACGTTCGGCTCGACCCTGGGTTCAAAAACTTCTATGCATACTGCAAGGAAAACAAGATTCCTGTGATCATTGTCTCTTCTGGAATGACTCCTCTCATCCGAGCGGTGCTATCGAACTTGATCGGCGAGGAG…
	180 -carbohydrate esterase family 1 protein	508.261	935.668	1129.01	752.689	CTGTCTTCTAGTTCCACTTATGCTTCCGACACCAACATCACCATCGTCACCATCATCAATAACATTCGGTCTGCCATATCTTTATCACGTAACATGCTCTCCAAAGTCTCGTCCAATAAAGCATTCGGAGGGTCTCTCACTAAATATAAGTTCGCTTCCAAATCTTTAGGAGGTCTCGACACTCAATTCAACGTCTTCATTCCTTCCGAGGCTAGTGAAGAAAGCCCCGCTCCCACACTTTTCTGGCTCTCTGGACTCACCTGTAACGAAGATACTGGTCCCTGGAAATCTGGTATTCTACGAGCGGCAGCTGAGCACAAGTTGGCTGTCATCTTTCCAGATACTTCTCCCCGAGGAGCCGGGATTGAAGGTGAGGAAGATGATTGGGATTTTGGTACT…
	181 -glutamine-fructose-6-phosphate transaminase	1491.4	1370.47	933.312	3071.02	CTGCTTTCATCGCTTTTGCTCTTTCTCTTATTCTTGAACACCCCTCTTCAGACACAGCATTACCAATTCCTTTCCGCTTTTCATTACCCCTCTAATCTTTACCCCTCTGCTCTAATGTGTGGAATCTTTGCCTACTGCTCGTACCTCGTTGAGAAGGACCGAAAGCAGATCGCCGATATTTTGACCAAGGGTCTTTCAAGGCTCGAATACCGAGGTTACGATAGTGCTGGTATTGGAATCGACGGAGACAACGACGACTTCTTGCTCTACAAGGAGGTCGGAAAGGTTGCCTCGCTTCGAAAACTGATCGACCAATCCACTGCGGACTTCACCAAGACTTTCGTCTCCCAAACCTCGATATCTCACACTCGATGGGCTACTCACGGATCTCCCTCTCCT…
	182 -l-arabinitol 4-dehydrogenase	19.0893	150.873	76.9015	122.93	TTGAGAATTTATCCCCGGCCGGTGGAATCTTCGGTCCGGAGCCGCAGAGGAAAGTCGTTAAAAACTCACGACCCAGCTCGTTGCTTGTGGTTCTCTTTCGTCTCTCTCTATCTCTCTCTCCGTTTGTTCGAAAGCTCAAGAAAAGCAATCACCTCTCTCACCACTCAGAAGAAATCTCAGACAAATCCGTCACCATGGCTCCCACCAACTTTAAGCTCTATGATCCCACCAAGATTCTTCAACACCCAGAATTCAAGATCTACGAAGATGTTGCAGACGTTCCTCAAGATGGAAAGACAAACCTGGCGTGCTGCTACAACCAGCACAAGCAGATCAGGATGGTCAGAAAGCCTCACCCCACGCCCGGGCCAGGTCAAGTCGTCGTCCATGTCAGAGCTA…
	183 -related to beta-1,2 xylosyltransferase 1-Cryptococcus neoformans var. neoformans	24.8954	81.1069	37.6303	80.2717	ATGGAACCTCATAGAAAGTTACTTCCTGATCTAAGATTGACTTTCTCCCATAGTTCAATTGTTTCCCCGCAAATCATCCCATATGGCATTCTGGATCGAAGCGAAACCACAGTCTCTGACAAGACTTACAAAGCCCAGTATCGTGATTGGGCTCAAGTATGCGCGCCAGAAGCCGATCTTCATCGACAATCAAAGAGAAAATTTATATCTCCTAAATCATTGACAAGAGCAGATAGGCAACTTGACGCGTACCTTATTCATCACCATGCGCTCGCTCTCGATCCGTGCGCTTCCCCCAAGCTGATGTGGCTCCATCCAACATTCATATCGGATCCGCCACCATCGGACTTTCAGCCTGTGCCTAGGATGGCGACAAGCAAATTGGCTATCGGAGCAGAA…
	184 -related to rna helicase	252.469	68.0965	78.6844	137.413	TTGCTCGTGTCCTCGTTCGCTTTCTCTCTCTCTTTATACAGCATTTACAATCTCATAATGCTCCGATCCTTCACCAGGCCCATCGTTTCGGCCTCCGCTCTTGCTAGGGCTGTCCCATCGGTCGGGAGAGCCTTTTTCCCGGCCACTTTCAACCGCGTCTTGACCTCCACCACCACTGCTGCCTTCACTCTCCCCGCGTCGCCGGCAAAGAGGTTCAATTCCACATTCTCTTCCAACGATGAGCCGGATCTTTCCTCCCTTCCTCCTCTTGCAGAGGAGCTTTCCGTCGCCAACACGTTGCCTTTCTCCACCCTCAAGGGCAAGATCAACGAACATATTCTCACCGCGCTAACTGAGGGACCGTTCAAATTCACTCAGATGTCTACCGTTCAGACTAGG…
	185 -von willebrand type a domain containing protein	614.912	611.61	608.667	986.392	TTGGATCCCAGAATGGTTGAAAGTGTTCTGCAACAATGTGTGCAAGATCAAAACCTGGCCGCTTTTTACCCTCCTGGAAGTCTGGGACAAGTCGCCCAACGGGTTGCTCAAAGCGGTGCCATCGAAACCATCGCTTCTCAGTGGAAAATGCCCAAAGAGTTGGCTATGGATCTTGTGAAGCTCTCGTTGTTTGACACTATCTTGTTAATCGACGATTCTGGAAGCATGGCCTTCGAGGAGGGAGGAGAACGAATAGACGATCTCAAGTTGATCTTGTCTAGAGTTGCTATGGCTGCTAGCTTGTTTGATCAAGATGGAATCCAGGTTCGGTTCCTCAACTCCCAGGTCCAGGGAAACAATATCAATTCGGAGCAGGGCGCATTGCAGCTCCTAGGCCAA…
	186 -dwnn-domain-containing protein	179.776	177.489	112.408	261.934	TTGATATTTGCTCAACCGAAGATGTCGGCCATCTTCTATCGGTTCAAGTCCCAACGGGCAGATTCTCGGCTACCAATAGATGGAACGGGTATCTCGGTCTTTGATCTCAAGAAGGAAATCATCCTGATCAACAACATGGGAGATGGAAAAGAATTCGATCTAGGGCTGTATGAGGTCGGAACTGAAGAAGAATACAAGGACGACAATTATGTCCTTCCTCGATCGACGTCTGTCATTGTCCGTCGATTACCTCCTGCTCGACCCGGGAGAGGAACAGCCGCTATATACGTTGCAGGAACGAATGCAGAGGACGCGCGAGCGGCCAGAGAAGCTAACTCTGGTCGAGCAGGAAGAGGAGGATTTGGAGGTGGGAGGGGTGGGTTCAATATGGTCAACAAG…
	187 -ring-7 protein	107.395	189.89	237.152	545.981	ATGATGGTTGTTTGGATCGTTCTTGTGTGTTCGATTTGCGCTCGGGGATACATCCCAGCTTTCGCCTTGAACAACACTGCGGCCCTCTCCAGAAACGATTCGTCTATGCTGGACTTTATCTGGGTACAGGGAACATACAACGCTTACATATCGCTTCAACTCACGGCCGATGCCAATACGTCTGACTACTTTCCAAATGAGTTCGCAAATGGAGGATTGGACAGGGGAGCTCTTGTGCACTTTTCCGAGGATCTCGCACAAACAAACGATTCTTCCAATACTCCTTGGATTGCATTCGTGTCTTGTGACTCAAACATCACAGACATGAGTATGGAAAACGACATCTTTTCCCTCGCGCGGGATCGGGGAGCTATGGCAGCATTGTTATACTCGAACACG…
	188 -methylenetetrahydrofolate reductase	164.034	165.089	63.5516	128.126	ATGGCACCTCCACCCTGCCCTTATGTTACCTCGGATGGGAAACCTTCGTATTCATTCGAGTTTTTTCCTCCACTTACTCAACCTGGAGCGCAGAACCTGCACGACCGAATCTACCGAATGTCTTCCCTCTCGCCTGACGGTCCAGCGCTCGTCTCCGTCACCTGGGGAGCTGGTGGGTCGACCAGCGATCGAAGTCTTGAACTCGCTAGATTCATCAGTTCGGATCTGAAGAATGAAAAAGGAAACAATGTAGAATGTTTGTTGCATTTGACATGTACCAATATGGAAAAGGCCAAGGTGATTGAGGCTTTGGATTTTGCTAAAGCCCGTGGTGTCAAGAACATTTTGGCTCTACGAGGAGACCCTCCCAGAGACGCGGAGTACGCGCCCACTCAGTCG…
	189 -imidazoleglycerol-phosphate dehydratase	952.455	496.698	611.784	370.159	ATGTCTGCTGGACTTCCTATCAGAACTGCTACCGTTACTCGGAATACTAACGAGACACAGATCGTGTGCTCGATCTCTCTTGATCACACTCCTGGAGTCGATCAGCAGATCATCGACATTCAGACCGGTATCGGCTTCCTTAATCATATGCTCCACGCTATGGCCAAGCACGGCAACATGTCTCTTACTCTACACTGTAAGGGTGATCTCGAGATTGATGACCACCATACCGCCGAGGATTGCGCGCTCGCTCTAGGTGAAGCTTTCAAGCTTGCTCTCGGGGAGAGGAGAGGAATTAGGCGGTATGGTACTGGGTTCGCCCCCCTTGATGAGGCTTTATCAAGAGCCGTGTTGGATATCTCGTCTCGACCTTACTTTTGTGGCGACCTCCCCTTCACT…
	190 -phospholipase a-2-activating protein	208.598	274.798	124.248	245.851	ATGAACAACCCAGATCTGTTTCAGCTCTCGTCTTCCCTTCTGGGTCATAAAGCAGATGTTCGTTCCGTTTCTGCTCCTTCACCCACGTTGATTGTATCAACATCCAGAGACAAGTCGACCATCGCCTGGACCAAAGAAGGAACCGAATGGTCTGCCGGCAGGCATTGGGACGGCTTCGGAGGGTTCGTTAGCTCTACCTGGGCAGGTGTCATCAATGACCAAGAATGGATCTTGACGGGCTCTCAGGACTCTCTTATCAGTGCCTATGCAGCCCCCAATGGGTTTGCCTCCAAATCACCTACTGACTTTCAACAGACGACTTCGAGTGAGCCCAGTGTCACACTGATCGGCCATTCAGCCAACGTCTGCTGTCTAGATGGTCTCGTCGGCGGTGGCGGA…
	191 -acetyl- synthetase	121.682	324.988	214.941	230.285	ATGGTCCTTCCTTCTCCGGACAGTGATCAGCAGATCGTCATGCCGTCAGAACCCTTTCTGTCTGACGTGTCGCTCATATTGCTCTCCTTCACCGTGTGCATGGCGGCGTATCTAAAGTACTTTTCTCGCCCATCACCTTTGGTCCATCCTTTACTCTTAGGCAAGCAGAGTGATCTCTCGGCCACCAGAGAAAAGAACCAGAGTGGAATCTATCGAAATTGGGCCACAGGTCATGGTTCCCCGCTCTCTCTCAGACCTGCCAGCTCACTGAAAACGGTTGCCAACATAGCAGACATCAAATGTCCTCAGCGATTCATCTATGAAATCAAGATCTCGAACGATCTACTCAAACTTCGGGCCAACAACGTGTCCAAAGGATTGATCTCTCTACTATCTACA…
	192 -dna repair protein rad50	45.7362	128.173	222.453	321.352	TTGCTGGTACACATCATGTCGTCCCTGGATCGTCTTGTCATCAGAGGAATCAGGAGTTTTGATAACAACTCGTCCGCCATGGTAGAGTTTCAAACTCCTGTCACCGTCATTGTGGGCGCTAATGGAACGGGCAAGACCACCATTATCGAGTGCTTGAAGTATGCAACAACGGGTGAACTTCCTCCGAACACAAAAGGAGGCGCATTTGTTCATGACCCAAAGATGGCAGGAGAGAAAGAAGTCAAGGCGTCGGTGAAACTGAGATTTCAAAACTCAAACAGCGAGCGGATGGTTGTCACTCGTAACCTATCGGTCTCCGTCAAGAAGACCGGGTTGAGCATGAAGACACTAGAAGGGATTTTATCCAAAGATGAGGCAGGCGAATCGAATCAAAAAAGA…
	193 -cullin-domain-containing protein	102.592	213.521	79.2544	290.629	TTGGACGAGTCCTGGCGACGTTTAGCGGTGGCAATCAAAGAGATACAGAACCATAACGTGAGCAAGCTTAGATTCGAGGAGAACTATCGATACACTACTAGTATGGTCCGTCACAAACGGGGAGATGTTCTTTATAACGGCGTGAAGGAGCTCGTAACCCAGCATCTTACCTCGGAGGCTAAGAGTAGGATCGTCCCTTCTTTCACCCGACCACCTCTCATACCTGCGCATCCGACAAGCTCCTCCTCAGCTACCTCAACCACCAACTTCTCCAATGATTTCGATCGAAAAGGTAAAGGGAAGATGAAAGATAGTGCCAACGAGAGTTCATTCGGTCAAGGCACCGAATCGAGAACTACCTCAGACCTTCAGGTGGACGGGATGAGTTCGGTTGAACGG…
	194 -chalcone synthase	135.871	266.891	104.102	183.544	ATGCCCACCGCGAGTCCTCCAAGTATTCTCGGCATAGGTACAGCTCAACCACCGTTCTCTGTTTCTGCCGATGATTTCGACGTGCTCCTTCGGAAGCACGCTGTTCCGTCCTCAGCGCTTGAAAAGACGATCATGATCAACCACCGAACAGAGATTCTTCATCGAAAGAGTGTCCAGAGCCCGGACTCGAACCATCTGAACAAGGATGCTCCTCCCAGTATAGGCGAGATTGTCGACGTCTTTCTCGACAAGGGCGTTCAGATCGCTATCGAAGCGGCCAAGAATGCCCTGGATGACTGGGGAGGAGACAAGAAGGGTATCACTCACATGCTGAGCACTACATGCACCGCGTCATCATACCCTGGGTTCGATCATTTCGTCGCCGAGGCACTAGAACTT…
	195 -60s ribosomal protein l30	24301.2	8488.36	24012	9949.09	ATGGCTCCCACTAAGAAGTCCAAGGCTACCAAGAACTCCGAGAACATCAACTCTCGACTCCAGCTTGTCGTCAAGTCTGGAAAGTTCACCCTTGGCTACAAGTCCGCTTTGAAGTCGATGCGATCCGGAAAGGCCAAGCTTATCCTCCTCTCCAAGAACACTCCCCCTCTTCGACGAGCCGAGATTGAGTACTACGCCATGCTCAGCAAGACCGCTGTCCACCGATACGAGGGTACCAACGCTACCCTCGGAACGGCGGCCGGTAAGCTCTTCCGAGTCGGAGTTATGAGCATCACCGACGCCGGAGATTCCGATCTCCTCACCGTCGCCGGAAACGAGTCCGCCTAA
	196 -er-associated protein catabolism-related protein	305.493	504.055	183.714	325.139	ATGGCTTCTCTCACCATCAGACTGAGATCCAAAGAGGGAACTTCCAGGATTGTCGTAGCAAAGACCACATCCGGTCAAGATCTCGCTCAGAAAATCATAGATAGTGTGCCAGATGATGTGGACTCTAGTTCAATAACCATATCCAATCAGCCTGGCTCGTCTGGCGAGAGACTCAGCCTTGACGCCTTGACCGGTAGATCAGTGAGCGACATGGGGTTCCAAAATGGCGAACTTCTATTTTTAGAATATAAAATTGGGGAAGCGCCGCTCAAAAAAGCCTCCGTTCTTGCGCCCACCCATACAGCCGCAACATTGGCGTCTGGCTTCATCTCAACCCCTTTGGCCGATGTCCCAACTGACCCGATATCGACAGTCTTCAACGCGAACCGGGTAGACCTT…
	197 -dna replication complex gins protein psf2	122.97	140.239	140.822	114.185	ATGGCTCTTCCTCGCTCACATCAAATTAGCTTGACGCCTCATGAGATAGAATTTATTGCGGAAGAGACTGAAATTGAGATCGTGCCTCTGTTCGGAATGGATCCCATCCGACTCCTTTCCGGGATATATGGTCCTTTTAGACCGCCACAACGGACAAAAATACCATTCTGGCTAGCTATCAACTTGAAAGGGAAACGAAAATGCCATATCCTACCCCCAGAGTGGCTGAGCGTTGATTCCCTCCAGGCGTTGCTTGCTCACGAATCCTCTTTGACGAGCTCATTTGCTCGGTTACCCTCCAGACAATTTTCCGAAATTTCTAAAATGCTTTTAGATGCAGCTTCTGATAATTTGGTAAACCCGTCACAGATCAGGTCACTTCTAAAGGATATTAGAGAG…
	198 -SNO glutamine amidotransferase	279.04	260.404	475.564	188.223	CTGTTTGGTGGTATGTCAACGACCGTGCTTCGGAATGGTTTCGGCAATCAGCTTGAGTCATTCGAGTCCAACTTAGTCCTTGCCTCGAAAAGCTTGAAGAACCCAGAGATTCCATTTTGCGGAGTATTCATTCGAGCTCCAATGGTCTTGTCCACCCAAACCAGCCCAGCTACTCCTTCCACTCCACTTGCATCGACATCTATTCCAATCCCTACCTCACAGGCCTCGTCCTTCAGTCCTTTTGATCAACCTCTTACGACGACGACGTCAGCGCCTGTCGAAATTCTCGCGACTCTACCGTTCATCCCGTCTTCTGCATACCCAGAATCTAACGTCGTTGCGCTCAGACAAGGTCAGAAGATGGCTTGTTCGTTCCATCCAGAATTGAGTATGAACCAG…
	199 -related to bre4-protein involved in endocytosis	23.3252	50.8759	23.2395	78.4846	CTGTCCAGTTCAGGCAAGGAATCTTGGAGGTACACCATCGCCGACTCCTACAGCTCCAACCAGAATCATAACCAGGCATATCCCAAGAACAACAATATCTCATCTATCCAGGATTATTCTTCATCCCGCATATCTTCTCATTCTTCGCTCGATGTCCTATTCCACCCTTCTGCCTCTGGATCCTCCTCCCCCTCTCCGCGCATACCCTCAGGTCGAGGCAACAAGCCGCTTTCTTTGCTCAATCAAGGGAGCGCTAACGAAGAAAGAAAACTTGGACAGCAACAAGAGGAAGAAAGACGCAGAATGGGGTCTTGGTACTTTCTTGCCGAGGTTCAAAATCAGACAAGATCTGGTTCGGATCCCTCGAGCTATACTCGTCGAAGGGATCAGAGAGCGGGA…
	200 -arginase	697.565	679.344	794.609	543.057	CTGGGTATCAACCAAGACGACACGAGATCTATCTCCAGTGATCCCGTCGTACCTCATATCTTTTCTCCACCTTCATCGTTTTTATCTCTTTGCTTCTTATTATCATTCTTCTTTCTATTCCTTCTGCTTCCACAAGCTGAGACCCGTATGGTTTCAATTCTTTTTGTTCCTCTAGAGCAAGGTCTCGCCAAGAGCAGATCGAGCAAGGGAGCATCCGACGGCTACCGTCTGCTGGACCGAAAGCTCATCTCGCAAAGAAGGGTTCACCTCCATGATATCCAAAGCGACGAGCATACCGGTCTCGGCAATGGCCTCGACAATGTAGTGGCCTTCTCTGAAGGAAAGACCTCCTCGGACCGGGGTTCCGGTCGAAGGAGCCACCGCGGGATCCAAGGCGTC…
	201 -endoplasmic reticulum protein	1348.57	2662.43	1363.17	1647.75	ATGTATAGATACAAAGGGGGTGAAACAAGAACCTCCTTCCAACGTTTAATCGACCCGCTTGTCAGACCCAACACCGGCTCCAACGCCAACTGCACCTTGTCGATCAAACTCGGTGGCCTGGTTGGAAGCCTGAGACTTGAGCGTGGCGAGATCCTGATCTTTCCTAGCCAAAGCGCCCTCGAGCTCGACCACCTGCTTCTCGAGTTGCTCGATCTCACCCTTCGTCCTGGACCCAGCGGCCGCTCCTTTCTTGAGCCTTCCAAGCTCCTCGGTAGTGTCGATCAACTCGAGAGCGATCGAGAATGCTCTGGCGAGGAGAAGGGCGAGGCCGAGGGTTCCTCCGGTCAAGTACATGTTTCGCTGGGCGTAGAACTTACGGCTGTGGATGGCTTCTTCACT…
	202 -camk camkl pask protein kinase	2.4266	18.0488	7.60922	8.27295	ATGGAGCTCTTGTACCAAGTAGAAGAACTTTCCATCTGCATATACCCATTCTCCTCGGACAACCCCCTGGTGTCGGATCCGTCTGAGGAGCTCACACTCCATCGGAACTTTCCCGCCCAAAGGAGGCATACCATCTCCGCTCTCACCTTGACAGGTCCACTCTACCCATGCATGGGCAGGTACCTTGGACGACAGAATGAATTTCACGGCTACTTCCTTGTTGCGTCTTTTATCTACGGCAACACAGACGAAGCCGTACCCTCCCGACCCAAGAACTGCACTGAGATCGTATCGGGACTCGAAGAGAGGATTGAGGGCATGTCCATCAAGAAGAAGATGAGTGATCGGACCTGA
	203 -mif4g-domain-containing protein	311.122	287.785	141.302	285.921	TTGGCCAGAATGTCTCCTGTGCCTTCTTCCCCGCTTGTGAACGATGAGGATGGCCTGAAAAGAAAAAGATCCCCCTCTCCTCCATACTCTCGGCAACCTGCGTCTCCTCCGTTTCAGAGGCGAAGGTCTCGATCGCGATCTTCTACACCCCCTCCTATCAGTCTTCCTCGCGTGAACGATGTTGATCCTCAGCGTCGACGCGAGCGGGAACGCCAGCTCGCCTTGCGATTAGCAGAAGAAGAACTTTCCGCCACCACCACTGGTCCTGACAAATCGACTGCTCTGGTCCCAACATCCAACGGAAAAGGAGGAGCAAATGATGGTTTTGATGCCGCTGCAGAGTTTGCGAAACTGATGAGTGGAACAAAAACGGGCGGAACTTATATTCCTCCAGCCAGG…
	204 -astaxanthin synthase	350.071	3052.09	422.552	1444.33	TTGCCGAAAATCAGGGCACCGATCAGGGCAGAGGAACGCCGAGGCCGAACGAGACAGACACACCATCATCATCAGCCATGTCTTTTTTGTGATCGTTTTTACATACTACCCGTCGATTCTAACCTTCTTTCTTCTTCTCTTGCCATCTTTGCATTCTCTATCTCGTGTAACATCGATCCGATTCTTGCCACCTACTTTCTCCATATGTTCATCTTGGTCTTGCTCACAGGTGCTTTAGGCCTGGCTGCTTTCTCATGGGCATCCATAGCGTTCTTCAGTCTTTACCTCGCTCCGAGGCGATCTTCACTGTATAACCTTCAGGGCCCGAATCATACCAACTACTTTACAGGCAATTTTTTAGACATCCTCTCAGCTCGTACAGGTGAAGAGCATGCGAAG…
	205 -ste ste20 ysk protein kinase	177.288	76.9337	35.0086	110.354	ATGAATCCTAAAAATCGACACCAAACCCAGGATCCAGAGGATCTTTACACCCGGCAGAACATTATTGGCAAAGGTTCTTTCGGTCAAGTATACAAAGGTATCGAGAAACGAACAGGAGCCTTGGTGGCGATCAAAATAATCGATCTCGAGAACGCCGAAGATGAGATCGATGATATTCAACAAGAAATCCAAATTCTTTCTCAGTTGGACTCTAGTCGAGTAACTAAATACCATGGATCCTTTCTGAAAGGAACCAATCTGTGGATTATCATGGAGTTTTGTTCCGGAGGATCATGTTCGGATCTTTTAAAATCAGGAGTTTTTAGGGAAGAATATATTGCGATCATTTGCCGAGAACTGCTCAAGGGGTTGGAGTATTTGCATCAGGAGGGTAAACTT…
	206 -amino acid transporter	83.6669	241.243	97.3696	278.8	ATGTTCCCTGCTTCATCGTCCTCATCATCTACAAGGCTAGATCCTCAGACCTACCTACCTCTTTTGAATACGTCGAATGTGTATACTCTTGATGACGAGGATGATGGTGATATGCAAACACCAACAGCAACCACAACACGCGGAGCAACGAATGGGTCGACAGCTCCGCCTTATACGGATGAAGCCTACGGCAGTCGATACGACGACAAATTGGACAGCAAGAGGTTTCATGACACAGAAGGATTTTCACGGACTGGGACTTTGAGAACTACAGTCCAGAGTAGAGAGACTGAATTCGATTTTGATGATGATTCTGTCTCTTCAGCTGGCTCTGATTCAACTATTCTTCCATCTCGCAGCCCACTGTTGGTAGGGCTACTAGGCAACAGCAGTCGGTAC…
	207 -copper homeostasis protein	45.2234	288.278	57.08	70.8913	ATGGCGCATAAGAAGATCTTGCTCGAGGTCTGCGTAGACTCGTTCGACTCGGCCAAGACAGCTGTCGACAATGGAGCAGATCGGTTGGAGATATGTGGTTCTCTTTGTCAAGGAGGAGGTACAACGCCTTCCGTCGCGCTGGTCAATATGATCCAGTCCGAGCTTCCTAAGCTCCCGTTAATGATCATGATCCGTCCTCGACCAGGTGACTTTGTGTATTCCGAGTCAGAAGTCCGTCTGATGAAGGCAGAGATCGCGACGTTTCGACGACTACGCGTCATGGGAGTCGTGTTCGGTTGCTTAAAGCCAGATGGCATGATTAATGAGCTGGTGACTTCAGAATTGGCAGCATGTGCCGGACCTTTAGAAGTGACATTTCACCGGGCATTTGACATGATC…
	208 -cell wall organization and biogenesis-related protein	740.695	1542.63	2680.9	862.063	ATGTCATCAACTCAAGAAGACCAGAGCGCTCCTACTGAGCTCTATGCTGTAGCAGATTTCTGCTTGATCCCTATGGGTCTAGATACTCCTTCTGTTGGACCTCAGATTGCAGAATGCCAGAGGATCTTGAAGAAGTCGGGGTTGACGTACCAGATTGGAGGGTACGGGACAAACGTTGAAGGTCCTTGGAGTCAGGTCATGGCCGTTATCGGGGAATGCCATCAAGCTGTGCACAAGATGGGAACTCCCCGGATTGCCACTGACATCCGAATCGGTACCCGAACTGATAAGCAGATTGCTCCTGGACAGGGAAACCTTGGGAAAGTCGCTCGAGTGAAGGAGATCCTTGAGAAGGACCCCTGA
	209 -ferric cupric reductase transmembrane component 2	52.5179	44.0951	49.5229	330.546	ATGACACACTCGTTCGCCCGTTCAGGCTTTATCAAGCACCGGCAAAGTTCCCTTCATTCGAAAACCGGTCTTTCGGCTCGTTCTGGTCTTACCGTCTCAGAAGCCCTCGCAGAGCTTCTAGCCTCCAATATTACAGCTCTCGCTGCTTCGAATGCTTCCACCAGCACTACCAAGAGTGGAAGTAGCTCTACCACCGGCACAACAACGGTGTACACAAACTCGGAAGTGATGGTTGTCTTCCTCATCGTGTGCGCGGTGATATTCGGTACCTTTGTTGTGGCTGCTCACCCGAGGATCCTCATCAGATTGTTTTCTGGCTCGAAAGGCGGTGAGATCTGGGCTGGTTGGCTCATCCCAAAGGCCAGTCAGAATGCTGAGGCTGGGACTAGGACTAGGACT…
	210 -tpr-like protein	144.187	196.894	115.785	273.063	ATGGCGATTGGAAACAGTGTAGTGAGCACCAACATGAACGGTGGCGCACCCGGTTGGATCCTTCCTTCTCATTCCCAGCAGCAACAGCAACTCATTCAGCAACAGCAGCCTTCACAACAGCCACCTATTCCTGGCCATCAATCATCACAGCCTATCGTGCTTACACCTATCCCCGCTCTTGCGTTGGCCAACGAATCCACCTGGCTCCTCATGGGAGCGGTCGCCGAGCAACTCTCCGACCTGGATCGCGCCCTCGCAGCCTACGAACATGCCCTCAGACATAATCCGATGAGCATCAGTGCTCTTACTCAAGTCGCTGGGATCGCTCGAGCCAAGGACGATTTTGTCAAGGCTATCGAGTTCTTCCAGAGAGTGCTGAACATCTCGCAAGATAATGGT…
	211 -deoxyhypusine synthase	106.292	200.145	131.781	81.8071	CTGAATTCCCAACAACCATCCCAAAAGAAGTTTCACTTCCTACCCTCGATCATGGCATCTTCTACTACAGGTCAAGCGCACGGGAATGTTCTCCTTCAATCAGAACCTGTACCAAAAGAATCTATCCCGGTTCAAGGCCCGAACTTTGACAAGGAACATTCACTGAATGACCTTCTAGCTAGCTACGCGACCATGGGCTTCCAAGGCACTAGCTTTGCCAAAGCATGCCGTATCGTCGACGAGATGAGGTCTTGGAGGCCAGAGCCTTCTGCGGAATCCAGCGAAGCCGACACCGCCGAGGACAGCCGGCCGAGCACACCGGAGCCTAACGACCCGTACCGTCCACCTCAAGACAAAGCGGCCATCTTTCTCGGCTACACGTCCAACTTAATCTCGTCC…
	212 -glycoside hydrolase family 105 protein	78.5557	73.1736	95.5829	116.493	TTGACGATGCGCCATCCAATCTATTCTCTACTTGCTCTCGGCTCGATCTCTGTGGTCTCGGCGATCGATCCTCTGTCTGATACTGTCCTAGACAGAGTTATCTCTCACGCCATTTCTAGTAGTATCTACAGCTGGGAAAATGGTACACTCGCCAGGGCACTTACAGAGTACTATGTTCCGTCCATATCGCCCTTTACTGAAAACTTCCTCACAAACGATCCCAATCCGTCCAACTCGACTATTACCTCCCAACTTATCCTCATCGCCCAGTCCACATTGGCCCATAAGCAAGCCTCGTTCGGACAGTCTTCCACCTCTGGTAACTGGACTCTCTCTGCTGGTAAATCTTTGAGTCTTCTGGACGACGGTTCGGCAGCCGATCCGGCCAGCCTAGGAGAG…
	213 -lanosterol synthase	153.564	495.278	279.256	352.786	ATGACCTCTCTGATTCCAGAGGGATACACGCCCACAGGTATTGTCCTCATAGGAATCCTCTCTGTCGGTATCTACTGGTCGGGAATAGCCATCTGGAAGTCTGCCAACCCAGAGGCCAAGGCCAAAGCACCACCACCACCACCTCTTCAGGAATATTCTTATCAGCCGCCGCCAAACCAGGCAACAGATCTACGCAACTGGCGCCTTCGCGTGTCCCATGGGTCTCATGGAAGACATGAATGGAAGTACCTTCGAACGAAGGAGGAGCAAGACGCATGGCCTCAGACCACGGAGGATAAGTTCTGGCTCGGCCTGGAGACAGATCTACCCAAGTTAAAGAAAGCTTCAACCCCTCTGGAAGCCGCTCAGAACGGATTCGAGTTCTACAAAAACATTCAG…
	214 -mfs polyamine transporter	384.264	7758.59	244.079	28.3746	ATGTCCCCTCCTACACATAACCATACCCCACCCACAGGGTTGGACGCTCTGAATTACCCTCAATTAACAGAAAAGGGTCCAACAACGGATGAATACACCACCCATACGGCCGACGGGTTCATCCTCGCCTCGGAAGAAGAACACCAAATTCAGCCTTCTGCTACACCCACTCTAGTCGGGTGTGGTCCATCAGATCAAGAAAAAGGTATCAAAGATTACAAGATAGTGACATTCGAAGAGAATGACCCGGAAGACCCGAAAAACATGTCGCTGTCCGTCAAATGGTTCAAGACAATGTTGGTCTCATTCGATTGCTTCATTGTCGCTTTGGGAAGTTCACTTGTCGTCATGGACTTTGAAGATGCTGCCAGGGATCTTCATACTAACTTGGATGTTATG…
	215 -cleavage and polyadenylation specific factor 5	134.057	404.093	123.263	233.784	ATGAGCAATACCATCATCCTCTACCCTCTTTCCAACTTTTCATTCAGCTCAAAAGAAGCTCAACCGGAAGAGGATGCCTCGGTATCGGCACGTCTTCAGCGACTACAAAATAATTATGAAGAGTTTGGTATGAGAAGGACCATGGAAGGAGTGCTACTCGTGCATGATCACGGGCATCCTCATATTCTCATGCTTCAAATCGCTAATGCATTCTTCAAACTACCAGGAGACTACCTACAGCCGGGTGAAGACGAAACTGAAGGTCTTAAGGCAAGATTAGACAAGATGCTGTCACCTGACTCGAGCACACAGTTCGACACAGGGATCAACCAAGACTGGGAGGTAGTGGATACCTTGGCAAATTGGTATAGACCATCTTTTGAAACATTCATGTATCCT…
	216 -p-loop containing nucleoside triphosphate hydrolase protein	205.525	91.9752	130.211	186.457	ATGGCCAAAAAGAAGAAAAGTGCGTTGCCCGCAGTTAACAGAGGGTTCGCCACGTCGTCCGTACCCAAAAAGGTTCTTCTACCCGCACCGGTCGAGTCACCGGTCGAGGGTCTCTCGCAGACCATCGATAATCCCAACGGAACAGACCAAAACGCAACATCCGCAACCCACAAGGATGGAAAGATTGGACCGGAGGGAAAGCCCAAGGGCGATGGCGAGGAAGACTGGGAAAAGGAGGAGAGTTACTTGCAAAGCTTGGTCGAAAAGCTACAGGAAAAGGTAGAGAAGGAAGTCGCTAGAACCATTAAAACCATAGATTTCGAGAAACGTCAGGCAAAATCCTACCCACAATTTGTCATTCCAGAATCCATTCAGGAACGCGCTCTCGACTTGGCAACC…
	217 -cytokine inducing-glycoprotein	5.73352	43.7563	14.087	9.70969	CTGATCGAGATGCTCTTCAATAAACGGATGTCGATAGCGCTTCCCATCGGAGCGACCGTGGCTCATGATATGAAGCTCAATCTTTACGACCGAGCCGCCCCAACCGTTCCTATTCTTGAGATGGACTATCCTCCCTCGAGAGGACTGAATCTGGCCACTGCTACCATTGGCCCATGCGGAGGATACTCCCCGGGAGGACGGATCCCTTATCCGATTTCTGGTGGTCAACTATCCACCGCCCAGAACAGAGACGCCAATGATTTCCAATGGGCATACTCCACCACGGACGATCCCCAGCTCGTCAGCGATTTCAAGCCGTTAATGGATAATACGACGATCTTGTATTCTGGAACGTCTTGTTGGAACGCTCCCGACTTAACATCTTTAGGATTATCAGTC…
	218 -histidinol-phosphate aminotransferase	3699.58	399.178	469.595	588.707	ATGCCCATCAAAGGACTCACTTCGCCTTATCCTTCCTACCCGGCTCACTTCGATATCGAGGCTATCATCAGGCCTAATATTCTCTCGCTCGAACCATATCGATCCGCCAGAGATGACTATGATATCGGAATCCTTTTGGATGCTAATGAGAATGCACTCGGTCACTCTATCCCTACAGATGACCCGACATTGACTTCGCTTCCGGCTGGTGCGAATCTGAACCGATACCCATCACCTACTCACCTACCGATCAAGGCTCGTTTGGCCGAGCTCCGAGGACTCTCCTCGACCGATCACGTCTTCCTCGGCGTTGGTTCGGACGAAGTGATCGACTTGGTGATGAGAGTGACGTGTCAGCCCAGACAAGACAAGATTCTCACTTGCCCGCCAACGTACGGT…
	219 -arf gtpase activating protein	36.636	47.9698	27.5928	103.795	ATGAACGGTCCCCGTCCTCTTCCTCTTCCTCCATACCCAGGCGTCGGGGCTCCTTTCTCTTCTGCTACCACTGCCACTGCCACCAATGTTGGTATCTATCCACAAGGCGACACACACACCTCGACCGCCGAGCTGGACAACTCACTTCCAGAGAGAGGATTCGCAAGAGTAGATGCTACTTCAACTACGTCCAGAAAAACATCTCTGTCCAGTGATGCCCGGTCAGTGAGCCCCAAAGACGACAACCCAGCTATCGTTGCCCGCCGTCCTTCTGTGAAGAGATCCTCGAGCCTAACGGTTCCAGTCATGTCACCACCCTCTTCGGCCCGGGCTTCCACCCCACAGGGAACACATTTGTTAGACTCGAATCAGAACCAATACCAACACCAAATTCCGATC…
	220 -dna ligase	116.822	158.274	48.4485	87.4143	CTGAATCTTCTACATACACACACACCCTCTCTTCTCTCTGTCCGGTTCTTTACCACTCGATATACTTCTCATAGATTGCACCCAACGTACAGCTGGTGCATGAATATTCGTCTCAACAGGTCTATTCTATTCATATTGAAATCCGCTCGTACTTCAAGCTATCGTCTTTTGTCCGGTTCGATCTCTAGCTCGATGGCGCACTCTTCTTCAAACCCAAGGGCCAAGCCGAAAGGAGACATGAAACAGTCGACCTTGTTTAGTCACATCAAAGGTGTAGCACCTCCTCCAAAAGAGCAATCCAGTCTGGAAAATATGTGGTCCAAGAAAAGAGTGAAGGAAGATGTGAAAGATGCTCATTTAGAAGAAGAGAGAGAGACCGGTGTGCCCAAAGTTGTGGAA…
	221 -dna repair protein endonuclease sae2 ctip carboxy-terminal protein	62.2397	37.3084	71.0117	64.7506	ATGTCCTTCACACACAACCACTCTCCCCCATCTTTAATATCATCGGCAACCGTCACACCAAATCTTTTACCAACATCAGCACTGAAAAAGGAGCTCCTAGATACTCCTTCACTCACGTTCAGGAAATCACCACAGCAGAACAAACCTTCAGAATCATCGGCCCAGCACTCAGGTCTTTCAGAAATTCATGTATTTCACTCGAAACAAATCCATCCTGGGACATTTGTGTCGGCAGCCATTCATGATCGGAAAAGGATTACTCCGTATACCACCCCTGACACCGTTCGTCACAAAGTGAGGCAGAGCGCTGGAGATCATATGTCTGATGTGCATCCCGAGAAAGGTATTCACTCGAGGCCCAATATCACTTCGATCGGAACGAAAGAATCCAAACGCACA…
	222 -phosphoglycerate mutase-like protein	281.558	434.938	565.158	227.8	ATGGCTGATCTCATCGTTCATCTCATCAGACATGGACAAACGGACGACAACGCCAACAAAATCATTCAAGGACAGAAAGACACTCCGCTCAATCAGGCAGGTATCCATCAGGCCAGTCTCTTGGCGAGTAATGCATTTGCTCCGAGTGTCATCGACGGTTGGTCTTACGTCTGGTCTAGCGATCTTACGAGAGCAGCCCAGACCGCAAAGATCCTGCTGTCGGCATCAGCGACGCCTCCTACGTTGATGACTACACCAAGACTGCGTGAAAGATACATGTCGTCCCTCCAAGGGCTTGAAATCTCGGCACTTTCTTCCCGACCTATGCCGGCAAATGCAGAGACGGTTCCGCAGATGCAAGCCAGAGGGCTCGCTTTCTGGAAAGATGAAATCCTAAGC…
	223 -ribosome biogenesis protein sqt1	217.781	177.166	79.1413	208.856	ATGTCTGCTCAGGAGGAAAGAGAGGACGAGTACATTAACGATGAAGATGCTGAGGAGATCATTCATGAGGAGAGCGATGATGGAGGTGAGGAGCCGATGAGCGACGAGGATGAGAACGAGGGTGATGATCAATTTGAAGGAACTCAGCTCGAAATGGGTGAGGGCTACGGTCAAGAAGATTTCAGAATCAGCGCGGATGGAACTACTATGGTGTTTGATCCGGATGGTGATTTCGACGAAGGAGCCGAGGGGTCATCCGCCCAGAAGGACGCAGGAGAGGACAACAGTCTAGTTGCCGCTGTCGTGCATAAAGAAGATTCATCCGTGTTCGACATCGCTCTCCACCCGGCACACCCTAATCCCTCTCTGGCCGTTTCTGGAGGAGAGGACGATATGGGC…
	224 -kinase-like protein	134.629	168.826	68.9356	333.093	ATGGCCGACCTGGTTGCAGACACTTTGGCCCTTAGTCTGGATTCGCCGACAGACAAGGAAGCTGGCAGCTCGCCCCTTCCACCTAGTTCGAACCACTCCACGCCGCCGTCTTTCAGTGCGGCCTCATCCGCACCAAACGTTCCCACTCTTGAATCAACCTCACCCCGTCCGCCCGCTCCGTCCGGCTCGTTGGCAGGAGCGACCTCCGGTCCCCGTCCACCCCCACCATCCATGTCCGCTCGGAGACTAGGCATGAACCCGAACGGACTACCAGCTAGAGGACCCGTCCTCGGAGCGAACGGTCCTCGTCCAGGTGGTGGACCAGCCCTGATGCCACCAGGCCTGGCCGCCAAGCTTGCCGCTCAGTCCGCACAAAGGCAAGCCACCGGAGGTCCGTCC…
	225 -p-loop containing nucleoside triphosphate hydrolase protein	76.1298	57.349	55.7736	121.38	ATGCTTCGTATAGCAGTCCCACGGAGGGCGCTGTCTGCATCTGGGAATACTATCAGACCGTTCTCAATATCATGTAATCTTGCCCGTGGCTCCCGGACCACCACTGGAGGTAAAATCATGCAGTCGATGCGAGGTGTTCGAAACAAAGACTTGAAGAGTTTACCCGCCAAAAAACGACTGGCTCCAAACTTCGACAACAGACGAGACATTCATCCCGATCTTCTTCGACCGGCTCGGTCTCGACTTGGCAATTCGACCCGTCGGCTTCCTCCTACTGTCAAGGCCAACCCTCTAATTGTGGGAAGTACCGGTTCGGTTATAACAGCCCCCCGAACGTTCAAGGCAGTATCAAATGCAAAGAAAGGTCTTGTCGCAAGCAAGTCAACCCCCAAGCAAGAC…
	226 -otu-domain-containing protein	83.5685	235.288	47.8874	145.427	ATGTCCCTCTCAATCAGGATCAGACACCCAGGTGGTATCAGCTCGATTCAAGTAGATTCAAATGGATCCGTGAATGATCTGCTTTGTGCTATATCGAAAGTTTCTGGCTTGCCTGCCGACGCTCAAGATCTCAAGTCGGGATACCCACCGAAACCTCTGTTATACACGTCTTCGGCCCAGGCACTTTCCTCTTTGAAACTTAGCAAGAATGAACAATTGCTTGTGAGCGCGGCTACTCCGTCAGGTTCCTCGACTTCCTCTATCAGAGCACCGGTACCTTCACGCAGCTTGGATCCACCTAAACCAAAGCCATTCGTCCCAGAATCTATTGCGCCAAACACTATCAGCGCGTCAGCAAACAACAAAGCAGGAGATTGGGTGGAGGTCAATGGATCTTAC…
	227 -udp-glucose:glycoprotein glucosyltransferase	90.359	128.048	65.7741	154.041	ATGCGTCTGTCGCTAGCTCTGTTGATGACATGTACTGTTGTCGTTGCTGCCCAGAAGCATGTGAATCTACAACTGGAAACCGTCTGGCAGGATCATCCGTTTCTGTTCTCCATCTTAGAACAAACATCGTTGAATTCTCCAGAGGCCTATTTACCTATACTCACTGATCTCTCTCAGCGCCCTGACTTTCCGATCCTTGCTGCCAACTCGACAGCTCTCTACCATGCGGCCCATGCCCTTCTACCAAATTACCTTCACCCCTCACAAATTCCAGCTTGGGACTTGGGTCTAGCCGCTGGAGAAAGTGCACCAGCAGTAGAAGCTTTACTGAGCGTACATCAGATGCTGGTTGATCCAGAAATGAATGACTGTGGCGCTTGGGTCGAATGGAACGGAAAG…
	228 -related to Yippee protein	37.945	266.011	1029.03	187.082	ATGGCTTGCTCGTCACCAATATCCCACACGGTTCCTGATGACATACCGGTATACGTCTGTGTCAATTGTTCGACCAAGCTCGTTCTGACGGATGAGCTAGTATCGCGCTCGTTCTCAGGTAGGGAAGGTCCAGCGTTGTACATCCCTTGTTCATCTGGTCTTCTTCCCTCTTCTTCTTCCTTTCTCAGATATCTCATCGTTGCCCATCTACTATTGCAACTCTTCTCTGACCAGCCTGGTAGCATCAGCGATCAACATAACCCTAGCCGACCCGGAAGACCGAACGTTACAAACCGGAAGACACACAGTCAGAGATATCTCTTGTAA
	229 -hira-interacting protein 5	413.16	452.482	591.301	557.225	ATGGCTTCCACTTCAAGAATTGCTGCTTCAGCTCTTCGTGCTACTCGCCCGTCAGCTGCCTCATGGGGCAAACAGGCCGTCCGTGCACCGGTTCGATCGTCCTACGTATCGTCGCCGTATCTGACCCAACAAAGATCTTTCATCGGGTTGCCACGCTCGACTCTTTCTCGGTCTTCGGTCCTCAAGTCAACTCCTTCTTTGTCCCGTTCACTTTTCGTTCAGACCCAGACCACACCGAATCCTAACTCACTTCAATTCATTCCCGGAACACCGGTTCTTTCGTCCGGAGGCACCCACGAGTTTCTTGACACAAAGTCTGCTTTAGCCTCTCCACTGGCAATTCGTTTGATGGGGATCGAGGGTGTACTCTCTGTGTTTTACGGCCCTGACTTCGTGTCT…
	230 -brix-domain-containing protein	435.971	284.38	208.647	254.56	ATGATCCGAACTGTCAAACCCAAGAACGCCCGAGCGAAGCGAGCTTTAGAGGAACGAGAGGCCAAGGTGGTCGAGAACCCTAAGACTGCAATCTTCGTCAGAGGAAATCAGATCAGTGAAAGAGTCGGAGTTGCTCTCAAAGAGCTCGCCATGCTCAAGCGACCGGACAGCATAAACTTTTCCAAGAAGAATGATATTCACCCTTTTGAGTCCACCGAGTCCCTCGAGTTTTGGTCATCGAAGAACGACGCCTCACTCTACTGTGTTGGTCTGCATTCTAAAAAGAGGCCGCATGATTTGGTGTTTGCCAGGATGTTTGACGGCAAGGTATTGGACATGATGGAGCTGGGAATCGAAATGGCTCAGGGCATGGCTGAGTTCAAGACCCCCAAATCCACT…
	231 -nucleoside phosphatase gda1 partial	228.171	330.55	126.352	444.879	CTGTCTTCTCCCACACTGTCTCTGTCATATCTGCCTTCTGCCCTACGGCCCGGATTTCCAGTTGATACTCAGCACCTTCCCTCTGTCTCACTCTCTCACTCTGAAGCACACACTCGTTCTCCTTCATCCCCACTTTCCTCAAGCTCTATCAAACACCGAAGGGCATCATCCTCGGCAGCCGCTAGTCCCATGTTCGGAGGCAGTAACAGACGATATACACCCGTAAACCGGTACGACGCCGAAACGGGTGGTCGAGGTGGACCTCGATCTGGGTCAGGAGGAAGGAGGGCGGGTGGAGCTAGTTGGAAGAAGTATGCCGTGTTGGGTGGTGTTGCCATCGCATTGTTGTTATTCGTCGCCAGTGGCAGAGGACGAGTATTGACCGGATCTACCTCGGAT…
	232 -nad binding rossmann fold oxidoreductase	466.71	535.355	186.176	343.433	ATGTCTAGCTCACCTATCAATGTATCCGTCGTAGGGATCGGAATGTCTGCCACAGTGTTCCATATTCCGTTCATCCAGGCGCTCCCTGAACAGTTCAAACTTCACTCTATCGTTGAGCGAAAGGCGACTTCGGAGAAATCCGACGCTAGGGATTTCTACGGCCCGGACATCAAGGTTGTCACTTCCCTTCAAGAGGTCCTTGAAGATGATGTTGTCGACGCTGTCTTCGTCACCACTATCAATGATACCCACTACGAGTTCAGCAAGGCAATCCTCACCGCTGGCAAACACGTCATCATCGAAAAGCCGTTGACTCCCACAGCGGCGGAGTCCAAAGAACTGATCGACCTCGCTAAGAGCACGAACTTGATCATTGCAGTCTTCCAGAACAGACGATGG…
	233 -efflux transporter	293.355	204.187	319.433	206.614	ATGACCGCCGCAAAAGCATCATCCTTAGCAGAAAAGAGGGATCTCGAGAGTGGATCCTTGAAGGCAGTCTCGGGCAGCCTGACAGCCTCGAATCTGATTCTTATTTTTGTCGTCAGCTTGACTATGATTCTCAATATTATGAATAACACATCCATCAACGTCGCATTACCATTTATCGCCGAAGAACTCGGCATATCCCAAGCCGATCTCCAATGGCCAGTCACCGCCTACGCCCTTGCTTTCGGATGCCTGCTGTTGCTTTGGGGTAAGCTGGCAGACTTATATGGAAGAAAATATGCCTACCTAGGAGGGATCGCATGCTTCTGTATCTTTAACATAGCGGCTGCCCTTTCCCAATCTCTCATACAAATCTCAATCTTTCGAGCCCTCCAGGGTGTA…
	234 -mfs general substrate transporter	21.9555	379.191	170.841	112.507	ATGTCCTCACCCCACTCAGAACATACTGCGTTGCCTCCGAATTCACAAAACGCCACACCTTTTCAAACTGATCTCGCATCCATATCATCGCCGTCCTTGGAAGAGACCATTCCCGTCACAGATGGACCTCTTCCGAACGAGAATACCGACCAGTCTCAAACTCAACAAGAGTCTCTGCCGGTGATACCGACGAGACCTCATTCGGTATTTACCCCTCGACAGAAAGCCTGGATCGTCGCTGGGGTTTCCTCTATAGGAGTTTTCTCTCCCTTGTCGGCGAATATTTTTGTGCCGGCATTACCCCTGTTGGCTTCGGCATTCAAACAAACAGCAGAGGAAATGAACTTGACGGTCTCGATATATTTAGTCTTCCAAGGATTATCCCCTACCTTCTGGGGA…
	235 -related to mss51-mrna processing protein	285.356	110.068	224.63	166.37	ATGAGGGCATCTCTAGCACATCGAGCCTCGCGCTCTTATCTATCCTTTGCTCGATCTCAAACTAGCCTGCGGTCGAGCTTGATTTCTGCTACCACCACCACCGCTACCACCCGGTTCCTTGTCCACCCTCGCGCTCAACTCCAATCCCGGACATTCCTTAGCAAGCTTCTCGGAACAGCCGATGACGAGCCTCCGATCCCAAAGACCACACCTCTTGCACCTCCGTACCAGCCTGCTCCGGATCCAAAGATCATTCTTGAGCAGGATAACTTGTTTCACCCGCTCTCGACCTCGCCTTTTGAGGATCTAAGAATGAGGGCAGAGAGAATCAAGATGATGGCCCCTTGCCCAGTCTGTCTCGATCACTTCGGAGAGAGAAATCTGGTCACGTTCGACTCG…
	236 -s-adenosyl-l-methionine-dependent methyltransferase	143.169	2239.6	1568.41	330.611	TTGCAGCTACTCGACCTTCAAAGGGGAGAACAGATTCTTGATCTCGGCTGTGGAACTGGGGAATTGACCGCCAGACTCACGGACACCGTCGGCGAAACAGGGTCTGTTTGGGGAACTGATGCGAATGAGAAAATGCTTTCGAAAGCAAGAATGGCGCATTCTAAACTTCGCGACAAGGTCTTCCTTGCAGACGCTCAATCACTGGAAGTTCCCGAAGGGCGAGGATTGGAGAACTCGTTTGACAAAGTGTTTACCAGTACGTACCTACTTTGCTTATATATCCTCTCATCATTTCCCAAGGTTACTTTAGATAGATTCTTCTCGGTCTCTTCGGACGAAAGACCTCTTAGCTGA
	237 -duf689-domain-containing protein	308.973	198.72	161.928	415.999	ATGTCCCTTTCGGCAGACGACCTTCCTGTTGGACTCTCCTCGTCCTCCACCCTTACCTCCTCCTCTTCGATAACGTCACCTGTTGGACCGCAGTTGGTCATCGGTTCACTCTCCCTTGGAGAAGAGTATCAACGAACGATCGCCGAGCTCGAACGGACAAGTAAGGGATCAAACGAAGTTCAGAAGTTCCTGGTCGATAGGATTGTCGATGGAGCCGCCATCCTTCCTTCGACGCACTTTGTCGAAATTCACCTGGTACTACCTTCGGAGTTCTTGAATCCCCAGCTACCGCCAACGCTTCATTCTCAGATCATCTCCGCACTTGTACCAACGACCGGCCGATTATATATCCGCCTGCCTACGACCGGCCCCACCGAACATACTACCTTGATCGAGTCC…
	238 -epl1_crynb ame: full=enhancer of polycomb-like protein 1	62.0524	76.8512	40.5089	137.687	ATGGACTGTAATTTTTCTCTCTCCTCTACGCCCAACCGGTCCATCGTTGATGTGGCGGGAAGTGCAAATTTTCGCCCCTCCTCCTGCCCCTGCCCTTTCCAGACTCATCAGCCCTGGCAAAGCCCTCCTTCAACGCTCCAGATCTCTTCAGGAGGGCCAGTAGATATCATTCTCTACTCCCATCCATCCATTTCGTTCAACCCGATGCTGAAATCCCGAAGGCAGGCCAGGCTCACCAACAAGACTCGTCTCGGGATTAACCGGGGGGAGATCGATGGAGCTGAGCCGGTCATTTTGGACGACGACAACTCGAAAACAAACCTGAATCAGGACGGAGTCGAAAAGGGAGAAGACCAAGAACATCATCTCCAGGCTGCTATTTCAGCAGCCGCCATACGA…
	239 -hydroxyethylthiazole kinase	833.396	1415.09	637.314	311.596	ATGGTCAAGCCAGACATCGATTATTCGCTATACCTTGTGACTGGTAGAGATCTTCTTCCTCCTTCTAAGGACTACTACGAATCTCTCGAAGAAAGTCTACAAGGAGGCGTCACTATCGTTCAAGTCCGAGAGAAGGATGTCGATACAGGAGAGTTCTTCGAGGTAGCCAGAAGGACGAAAGAACTTTGTGACAAGTATTCTGTTCCGTTAATTATCAACGATCGACTCGACATCTTCCTTGCTCTTCTTCATACCTCATCTTCTCCACCGGCTGGTATTCATATTGGACAGACAGACCTTCCTCTCCCTCTAGCCCGACAGCTACTAGACTCATTTGGTTGCTCGGATGCCATCATCGGAATTTCTACGTCTAGCGTACAGGACGCCGAAATTGCCAAA…
	240 -HAL protein kinase	347.413	168.425	648.083	252.445	TTGCTGGACGTAAGTGGTGAACGTCCGATCGGTCTTTCTGGCGAATCCCCAGGGAAGCTCTTGGAGTTGCATACAGTAGTACACGATCCCGGCCGCCCAGACGTCGACCAGTCGAGCGTCGTATTCTTTTTGTTCAAACTGTTCGGGAGCAATGTACGGTTCACTTCCACAGAGACCTTTGCTGAGATGAGTCTTTTTCTCCCAACACATTCTGAACACATCCGAGACTCCAAAGTCGGTGATCTTGACATGACCTCTTCCGTCCAACAGGAGGTTTTCCGGTTTGATGTCCCGATGGGCGACACCCATCGAGTGGAGATAGGCGATGCCCTCTAG
	241 -atp-dependent rna helicase a	55.8234	88.8489	118.543	98.0422	TTGGTCCGAGAGGGACGAAAGGCGACAAGAAGAGATCGAAGCCCTGGAAGCTGTTTTTGGAGACCGATTGAAGATTTTACCAAGAGATTCTTCTCTCAACTCGGCTACAGAGGTTTCTATCTCGATCCCACCTCGCTATGCCTCGGAATCGAAAGACGACCTGACGCTTCATATCCTGTTTTCGGCTTCCTCCCCTTACCCATCTTCCCTCTACCCAACTGCAATTCCGCCATTCTATCTGACCTCAACAACTCTTCCTTCCTACATTCGATTACATCTCTATGCGTCTCTGCTCAATCTTTTCCGGGATCCCAATCGCGAGGACTTTGCATCCATTTTAGCATCGGGAGATGGAGGAGTCGGTTCAGGATTGGTCGATCATTTAGAAGAGATCTGGGA…
	242 -vacuolar amino acid permease	133.463	133.339	53.1864	237.746	ATGGAAAACAATGAGAGAACACCCCTTCTCATACCCGTGGGTGCAGCAGCTGTGGATGCATCAGCTGCTGTTCCCGGAGATCTGTCAAAAACCCGCTTCCGGCTACTCATGGCCGGACTCTGGACAATGACTTTTGTGGCTGCCTTAGATGGTACTATCGTTGCCACCCTTGTATCAAGTATTGGCTCCAGTTTTTCTGCAATGGAGAGTGCAGGCTGGATCGGTACTTCATATCTACTGGCCAGTTGTTGCTTCACTCCCCTATACGGACGACTGTGTGATATATTTGGGCGAAAGGGAAGTATTGTGCTGGCCGGAAGTCTTTTCGCAAGTGGAACGCTCCTCTGCGGCCTGGCAGCAAACATGAAACAATTGATAGTCTTTAGGTTCCTCGCCGGT…
	243 -vacuolar protein sorting protein	94.5642	80.0559	53.309	127.648	ATGCCCAAACAGCCCGCATCCGCTCCATCGGCTCCAGCATGGAGGTCGTTCTCGTTCTTTGAGTCTTCTGTCGCCAACTTGGATTCTACCGCTGCAGATGTTCTCCAGATACCCCAATCGATATCTGTTATCAAACCTTGCTCGGTCTCAAAACATCCAATCCTTTTGGCAGATTCGGAAGGTAACATTTCCACTCTATCCGCCACGTTCAGCCCGGTCTTGTCCTGGCTCGCTTTCCCCGAAGGACGGTGCACACATTTGCTCGAAGCCCGTGGAATCGTCGTTGGTCTAGGAGAAGAACGTCTGTCTCCGTATCCGATCCTCAAGATTTGGGATCTCCTTCATGTTGACAAAAAGACCCAACGACCGATGTTGCTGAAAAATATCAAGATACAACAT…
	244 -defective in cullin neddylation protein 1	305.102	842.153	201.526	394.315	TTGGCTGGAAGTGCAAGTGCGAAAGCCAAGAAGGATAGGGAAACTAAACTTTTGGCGATATTTGACCAGTTTAAGGATGAGAAGGAATACGCGATCACCATCGAACAGGTTGCGGACTACTTTGAAGCTATCGGAATAACAGAGATGGACTCTGATATCGCTGTCTACCTTGTTTCGTACGAGCTCAAGTCGCCGTCAATGGGTCGACTGCCTCAGAAGGAATTTATCGAGTCTTGGTCTGCGCTCAAGGTGGATTCAACAGAAGCCATGGCGAACGAGGTGAAGAACCTCCGCGCAAAGTACCTAACTGATCCCGAATATTTCAAGAAGGTCTATCGATATGTGTATGATTTAGGCAAGCAGGATGGAGCAAAAGTCATCGTCCGAGATATGGCTGTC…
	245 -related to importin beta-2 subunit	78.6888	55.7795	42.7072	112.06	ATGAGCTGGATCCCTAACGCCGACGGAGTCCGTGAACTCATCTCTGTCCTTCGAGATTCGACAAGTGACGACAGTGCCGTCCAGGCCCAGGTGACGAAGAGACTGGAGTCGTTCGAGTCGATACCTGACTATCCCGGATACCTCGTCCATATCCTCACCCAGGCTTCTCAGGAAGATGAACGATTCCGAGCCGTTGCCGGATTACTGCTCAAGAACAACCTGGCCTCTTTGAGCTCGTCTTCTCCTCAGGTGGTCGCCTACGTCAAGGCCAGCGTTCTCTCTGCTTTGGGCGACCCGAACGCAATGGTCAGACAGACCGTCGGCACGGTCATCGTCTCTATCCTTACCGCTGAAGGTGTTCAGGCCTGGACAGAAGCGCTTGGAACGTTAGTCGTCTCG…
	246 -transcription regulator	320.957	556.323	235.498	437.804	ATGGGTCTGTTTGCAAGAAAACGTAAAGATGCGGCAGCGGATGGGACCGAGCAGACCGAGGTGGGAAAGGCAAAGAACAAAAAGCCCGCCGCCACTGCTTTCAAGCAGCAGCGACTCAAGGCTTGGCAGCCGATCTTGACTCCTCGAACGGTACTTCCCACGCTCTTCATCATGGGCTTGATCTTTGCCCCGATAGGAGGAGTTCTCATCTGGGGATCGAACAAAATCACAGAATTTACATTAGACTATACAGAGTGCGACACTCAATCCTCAACGTTGACCGACATGCCCTCTTCAAAATTTAGCTACTCTCTTGCATCCGGTCACTCCTCCACCTCGATTTCAAACCCCCAGTGGTCATACACAAACTCTACGACTGGTAACGTTTGGGAACGCCAA…
	247 -ras-related protein rab-18	413.87	745.288	426.725	401.085	CTGACCCAACCATCACCACCCCACTGCACACTATCGCACACCACTATGACAGAGCCAACGGTGACAAAGCCGCCGAACCTCAAACTACTGTTGATCGGAAACTCCTCGGTTGGAAAGTCCTCCCTCCTTCTCAGATTCACCGATGACGATTTTCTAAACGAAGACGAGACTACGGCCACCATCGGCGTCGACTTCCGAGTAAAGTCAATAGAATCTGAAGGTGTCAAGTACAAGCTCAGTATATGGGATACAGCAGGACAGGAGCGATTCCGCACGTTGACATCAAGTTATTATAGAGGCGCCCAAGGTGTCATTCTAGTTTATGATGTCTCTTCCAGAGCAACTTTCGAAGAGCTTTCTCGTTGGTTTCATGAGCTCGACAGTTACACCAACCCTGAA…
	248 -sdh3 cytochrome b subunit of succinate dehydrogenase	1256.79	91.9127	1533.27	493.877	CTGTCCTCTTTCGCCATGATCTCTGTCTCTCTCGTCGGACGAAGGGCTATCCCTCAGTTGGCTCGATCTCCTTACTTTAGAGCCCTTCCTGCTCTTTCTTTCCGAGCTCTTTCCTCCACTCCTCGGGCAAAGGCCGCTGTGGCTCCTATCGAGCGACTCTCTATCAAGGAGAACGAGGCTTTGCTCAACAACCAGCGACTCGTCCGACCGAGCTCGCCCCACTTCACGATCTACCAGCCTCAGATCACCTGGTTGGCATCGATTGCTAACCGAGTCACCGGGTGTGCTCTTTCTGGTCTCCTCTATGTCGGAGCTATCACTTACATTTTCCACCCCTACCTTCCCTGGGCTGATTCTGCTCACCTTATCGATCTCGTTTCCATCCTCCCCAGTTGGTTC…
	249 -dead-domain-containing protein	2386.45	557.771	987.259	1080.22	TTGGGAAGCGAGAAAAGGCATAGAGAAAGAGCGAACGGGCCTCAGAAGGAAGGAACCATTCACTTGTTCAAACCGATTTTTTTAGTTGAAGAGAAATTAGATCAAGTCAGCGACGTTCATGGGCATCTCGTCGACCTGGGTGTTGTAGAACTTCTCCAACTCTCGGAGCATACCGACATCCTCGTCGGTGACGAAGTTGATTGCGACTCCCTTTCGACCGAATCGACCACCTCGACCGATTCGGTGGATGTAGTTCTCCTTGGAGACGGGAAGATCGTAGTTGATGACCAGAGAGACCTGCTGAACATCGATTCCTCGGGCGAGCAAATCGGTGGCGATGAGGACTCGGGAAGATCCGGATCGGAACTCCTTCATGATGACCTCTCGCTCGGCCTGCTG…
	250 -guanyl nucleotide exchange factor sql2	1.22367	5.55844	3.10807	4.17183	ATGCTCTCCATAATGGATTGCTTCAATAAGGAATCTGATTCGATGAGGAAATATCCGTCTCTTGCCCGAGCCCGAAAAAAAATTCACCAAACGCAACACAAAATGGTGGCTCACCAGGAAAAGGCATCTGCCAAGACAACGGATGAATCTACGCGAGAACTCGAGATTGAACATATGCTATCGATGGCTCGAAAGTTGCTCTCCGATGTCGAGCAGTTCCGGATTGTGGTATCAAGATACCGGAGAGACGAAAGTCCGAGTCGTTTATCTCCGCTTCCGAAGATGAGGAAATTAAAGAAGGGCCGCATATAG
	251 --dihydroxy-2-butanone 4-phosphate synthase	919.526	531.303	878.755	323.037	ATGTCCAGCTCAATAAGTCCGTTCTCGACCATGGAGGACGCTATCGCCGCTTTTGGTAGAGGAGAGTTTGTCGTAGTCATGGACGATGAGGATCGAGAGAACGAGGGGGATTTGTTAATTGCCGCTAGTGAATGCACAACCGAGAAGATGGCTTGGTTCATCAAGCACACCAGTGGGTACATATGCATTTCTCTCCCCCAGAGTCGCTTGGAGGCGCTCGACATCCCGATGATGGTCGCTCGTAATGAGGAAACCAACCAGACTGCTTATACTGTCACTGTCGACTACAACAAAGGAACCACGACCGGTATCTCAGCCCATGATCGAGCCTTGACAGCACGAAAACTGGCCGATCTTTCTTCGTCCGCTTCCGACTTCAACCGACCAGGCCACATGGTT…
	252 -wd40 repeat-like protein	76.2466	161.184	66.94	278.53	CTGGGGATTGTTGTCTCTTTCGATTTCCATCTCAGCTGGCCGTCATTCATCTTTTCCCTCTTCTTCTACAGCATGCAGCCAGATAGTCGACGAGCAGAGATTGAGGCCAAGAAGGCAAAGCTTCTCGAGCTACGAAGAATCAGGGAGGAACGGAGGACGGCTTTGATAATAGATCAACAGCGAAGTCAAGCTGGCGAGCAATCGACTGCAGCATCAGCATCAACGACATCTTCTCGACGAGAGATTGATTCCCTTGTTGCCTCTCTTCTGGGTCCTTCCTCATCCATCAACTCAAACAATCAATCACCAGCTACTGCATCTGCGTTCGATCCTTCATCTCCTTCATCATCAGCAGGTCCTTCTTCACCTTCCCGTCGACCCTTCTCATCCACAGGTACC…
	253 -dead-domain-containing protein	187.379	77.0821	119.778	155.883	ATGAGCTCGCCAGCTCCAGATCAAGCATCTTCATCGTCAAAGCCGCTATCAAAAAAGAAGTCTTCCAAGGGAGACAAGTCAAAGAGCTCCAAGAGCTCGGGCTCCAAAGCTATCAAGAAATCGAGAGAGGCGGATGAGTTGGTGGAATTGGACCGGTTGGTGGAGGAGTATGATCCTACGAGTCCAGTCTCCGACTTTCAAGATTTTCCTATTTCTGAGAAGACCAAGAAAGGTCTCAAGAAAGCGTTCTTCACCGCTCCTACAGGTATTCAGTCTCTTGCCGTCCCGCTCGCTTTGAAAGGACAAGACATCCTCGGGGCTGCCCGAACAGGATCTGGTAAGACGCTAGCATTTCTCGTTCCGCTACTCGAGTCACTGTACCGAAAGAAGTGGGGACCA…
	254 -sm-like ribonucleo protein	505.714	1212.66	3910.69	654.248	CTGCACTTGTATCATCATCTACTTAATCCTAGCTTCATATCTCTTCAATTAAGAATGGCTTCCCAGATTCTCCCTCTCGAGCTCATTGATAGATGTATTGGATCCAAGATCTGGGTGGTCATGAAAGGTGATCGAGAGTTTGTCGGAACTTTGACTGGGTTCGACGACTACGTCAACATGGTCCTCGAGAATGTCACTGAATATCACTCCACTCCAGAAGGTCGCATAAAGACCTCTCTCAACCAAACTCTTCTCAACGGCACGAATATCGCTATCCTCGTACCTGGTGGAGAAGGACCCGAGGCGGCTTCATGA
	255 -thiamin pyrophosphokinase	461.987	556.95	315.757	278.325	CTGATACATCTTTTTATCACACACTTCCTAATACATCCCCTATCTCTCATTACACTTTCTGACCACACACTACACCAAACATTCCCTTCACCCACCATGCCGACCATCTGGAATACCTCGAGCTTTCTCTCAGCAGCCTCAAACTCAAGTACAGAATCCTCCAAGGCACTCATCGTTCTAAATCTGCCGATAACAAAGCCAGAGATCTTCTACAGAGTATGGCGATCATGTCAGATTCGATATTGTGCGGACGGAGGAGCAAACCGGCTGTACGACTTTTTTGGTTCCGACAAGGAGAGACGCCAGTTTCTTCCTGACTTGATCAAAGGAGATCTCGACTCTCTCCGATCAGACGTCCGTTCATGGTACGAACAAGCCGGCGTTCGAGTCGTTGAAGAT…
	256 -g patch domain-containing protein 1	110.721	113.892	116.487	164.621	ATGACCAGCCGATTGAAACGAAAGCTCAATGATCTCGAGCCGACGTCGAACTTGAACGAATCATTCTGCATGATTGGAACACCGCTGCCTGCTTTAGCAGACACTAAGAAGGATAAGGGAGAGTTCGTACCCGTGTGGAAACAAGAGGCTCGAGATGAACAAGGTCGCCGTCGTCTCCACGGAGCCTTCACCGGTGGCTTCTCTGCCGGTTACTTTAATACTGTGGGCTCAAAAGAAGGCTGGACACCTTCGACATTCACATCGTCAAGAAATCAGAGGGCGCAACCCACTCAACGGGCAGAAGACTTTATGGATGAGGAGGACCTGGCGGAGCTAAGGGAAGGTCAAAAGATAGAAACTAAATCTGGGTTTGGACTTGATGAGGTCGTCTCATCTGCT…
	257 -cytochrome c oxidase family protein	10412.5	3007.18	38981	1648.15	CTGTTCCCCAGAAACAGAAAGATCACATCCGCTCAGCTCTCCTCTTCTCCTCCCGATTTACTTTCCGTCAGCAACGTAGGAAGCAACGGCGGCCGATCGGGCGGCAGCCTTGTCCTTCTCGATCTTGAGGTAGTACTCATCTCGGATTCGAAGATCAGGGATGTGGGATCCGTACCAGTAAGCGTAAGCTCCGAGCGTTCCAAGACCGAGGGCCATGGTGATGTCAAAGATGATGACCCTTCGGAGCTTTCCGGCAGATGGGGGGACTCGGTGAACTCGGGAGACAGCAGAAGCCATGATGAATGTGTTGGGAGTGGATGTAAGTGGGTGAAAGCAAAAGAGAGAGAAGGGTTGAACGACCCGGTGAGAAGACAGACGAAGTGTCTGTAA
	258 -nicotinamide mononucleotide permease protein	30.6184	42.1132	97.7898	41.0959	ATGGACACCAAACACGACTTGGCTCGCGTCGACTCGTTCGATGAGGACATGAAGGCCGAAGTCGTTCACACCGAGAACTGGAAGGACGAAGCCTTCGACCCGCACAAGATCCAGAAGCCGGCAAGTATCGAGAACTTGTCCGAGGAAGAATTGATTGCCCTCCAGAAGAAGGCGACCAGGAAGCTCGACCTTTCGGTCATGCCTGTCATGCTCTTGCTATACATCCTTAACTACCTTGATCGTCAAAACATGGCCAGTGCGAAACTCGCTGGGATTAGCACCGATCTTCATCTCTCGGCACAACAATACTCGACCGTCATCAGTGTTCTCTTCGCAGGATATATCGCTTTCCAGGTTCCCAGTAACATGGTCATCGGTCGAATCAAGAAGCCTGCCTAC…
	259 -histone acetylation-related protein	139.079	169.349	88.8268	220.357	ATGGCTCACTCTCCGATTTCTCATGACCTGATCACGGTCGCTAACTTTGCAGACACTCTTGATGCCCTTCCACTCGAACTGACGAGGGGATTCTCGGATTTGCGAGAGCTGGACGCTGTTCTTAGTTCCTCGCTTATCCATCTGACAGAGTCCATCAAGGCACTCACATCCATCTTGCTAGACCCGACGGCCACACCCGCCGAACGGTTAGCTATCCTCCGGGAAGTAGCTGTGTTTGCTCAACGGTTCAAACTCGGAGGAGAAGACAAGATCCGAGTCGTGGGTGGAGTCTGTGAAGGAGTAATTTCTCATCAAACCCATCTACTCAATCTACTCTCTCAGTCCACTCTTCTCACAGCCCGATCTGCTGTTCAAGCAGAAGGCACTCTCTTTCTTCCA…
	260 -exosome-associated family protein	164.853	419.46	70.1153	239.619	CTGCGTTCTCTCTTCCGACTCCCTTGTTGTTTAGAGCATATCCACATCTGCATTTACCCGCCCAACATGCCGTCCTCTTCCGAATACGAGTCTGAGTCTGAAGATGAGACAGAGGCTTTGTCGACCACGATCGACGAGCTCGCTTCTTCCCTATCCGCGTTCGACTCCGAGTTTATGAATCCGTTGTTGGCGAGACCGCTCAAGGAGACGCTCGCGCAGATGTCGACAGAGATGGATAAGGCCAAGCTTCTGGTCAACATTGTTTATGTCCTTCTCGATTTAATTTGGATCTACCTTCGTACAAAGGGGATCGACCCGGAGTCTCACCCGGTCATCCCGGAACTCGAGCGGATCAAGTCGTATTTCGCCAAGGTGAAGAACGCGGAGAACCCGGAGAAA…
	261 -unc-50-like protein	134.864	291.328	163.368	199.444	TTGCATCTTAACAGCCGGACACACACCCAGGCAGGAAGACTTGTAGGAAAGAATTACAGGTATACCATCAAAATCCCACCAAAGGTGCACTCGCCGACCATTTCGTTCCAAAGCTCCTCCCCTCAGCTCTTCCGTCGGTTTACCGGAAACATCTCTTCAGCAAACATGGGCAGCCTTCTTCCGACATCAAACCCTCTCAGCTCCTCTAACTCACCATCTCCATCGTTCTCATCATCTTCGACGAACCCTCCAATAAGAGGCTACAACTCTTCGCCTTCCTCCGGCTCGAATTTTATTAGGTCTCCCTCGGTGCTCACCTGGTCAAAGATCAGAAAGATGGCTAAGTTTGGCCGAATGGATTTCGAGCTGGCATTCTGGAATCTGACTTATTTATGTGTG…
	262 -ttl-domain-containing protein	146.195	128.607	64.4864	136.564	ATGCTGAACCCTCTTTTTATGTATCTGTTATCCAGCTCTTTTCCCTCGCCATACACCCAAACGTTGATCCTGACCTCGCTAGCGTCAAACCTGACCCACCTCAACATTCTTCCTTCCCTACCGACGACCCCGGCATATCCTCTTCTCTGTTGGGCGGACTACGACGTTCTTCCCCACGAGCTCATCCAGTCAACATCGGCCTCGGCTGAACCTCTGCTCCTCTCTTCATCATACATCTACCGAAAGTCTCTCATCAGGAAGCATTACCTCCATTCATCCATCCAGGAGTACTTGGGGAAGTATGATCATTGGGTCTCATTGGGTAAGGTCAAGGGTGACACTCCGTTGAGAGCAGCAACGCCTAGAGGGTGGAGGATGGAATTGCAATTTGCGGACGAA…
	263 -genomic msy-sf-7	230.322	550.167	366.522	462.506	CTGATCAGCATGTCCAACATCAGTCCATCTCATCCACTTACCAATCCTATATCCCATACGACTCTTCTCGAGGATCCTCGTTCTCTCCGCCTTTCGTTCTCACCCACTTATTCAGTCGTTGGAATATACCGATTGTTGACCGATAGTCGATTGCAACATGCGGTCTGGTCAAAGACCAAACATGGAACGATCAGAGGTCTCCTCGTAGGTGGCTTCTGGGTGTTTCTTAGTTGGAGGTCTCAACAAGGGTTCATCGAGAAATTCTTGATGGGCACTAAGGTTGTGACCAGGTTCGCTGGCAAGGACACCAGTGTTTTTGGATACAACGTCCCTCTGTCTCTCTACGCAACCATTTTCCTTCTGTCGTCGCAATTCTGGTACATTCTTAGGTTCTTTCTC…
	264 -rho gdp-dissociation inhibitor	454.961	1214.72	554.895	1667.09	CTGGACCTAACCCAGTCTCCGGATGAGATCGCCAAACTCAAAAAGAACCCTATCAACATCAAGGAAGGAATTGAATACTCCGTTGGAATTGAGTTCACCGTGGAAAACCAGATCGTCTCAGGATTGAAGTATTTGCAGTTGGTCAAGAGATCTGGAATCAAAGTCGACAAGACGGAAAAAATGATTGGTTCACATGGACCTCAGGCGGAACCTTACAGCCGAATTATCGCCGAAGAAGAGTCGCCTTCGGGAATGTTGGCTCGGTCGGGCACGTATAACGTTCGATCTCGAATTGTCGATGACGATGGTGTAGTCTATGTTGATTTCGAGTGGGCATTCAAGTTGACGACATCCTGGTGA
	265 -wd40 repeat-like protein	196.381	54.9	45.2257	104.698	ATGCCTGATTCGGATCCTTCTGCTCAACACACCCAGGCGGCTCCTTTGTCGAGGAAGGCCAAAAAGAACGCCCAGGCTGCAGGGATCGCCTATGATGTGACCACGTCGGCGACGTTTGTTGCAAAGAAGGACAGACCTTTGGTCGACCCGGTCGTGTCTTCGCTCAAGTCGTTGACCGAGCACTATGATCCTGCTTGGGGACTGCCCGCTAGCGACACGGCCGTCGTTGCTTCTACTGCCGTCTCCAAATCGGCTCCTCTCTTCACCGCTGATTCAACTTACTTCTTCCACTCTGCCGGAAAGACCCTCCGGCTGCACTCAACCGAGTCGCTCCTTCCGCTTTCCACCCTTTCCTCCAAAAATATCCAGAACGGACATTCCCAGCGGATCACGTCCACT…
	266 -SET domain-containing protein	73.1846	133.285	32.2517	69.5065	ATGGAGCTACAGCCGGTCGCGTCGACTTCTACCACTTCAGCCCTTCCATCAGTTCAGACAAACAATTCGTTACAACCTTCTTTCGACGATGCCTACCTTCTTTACAAACGCGTTCATGAAGAGTTGTATTCCAATTTACCCGCCACACCCTCTCAGCTGAGCTATTTATGTAACATCGCTAAGCCTCAAGTAGAGACGAATTACCACTGTGCGTTGTATGACCCGGATGAGTCGATGTTGATCATGGAGGAGGAACCAGTCGAATCATTACCCGAGTCCAAGCTGGTCGAAGTTCAATTCCTCGGGGGCGGAAGTGAGTCTTCATCTTGGAGGGATGCAACCCCTGAGGATGTGACGTTGGTGCCCGGTTTAGGTGCAGGACTGAGCGCAGAATGGGCC…
	267 -ARM repeat-containing protein	65.368	75.6784	25.0573	106.566	ATGATATCTCAACAAGATATCGACCAGGTCATTCACCTCGTCCAATTATCCTACTCACCCATCTCGACGTTGGCTCCTGCTGAACAGCAACAAATCCAACATCAGCTCGTTCAAGCCCAAAAGTCTGAGGCCTCTTGGGGTCTGATTGAACCACTGATATCTCACCAAGACGTGACCGTTCGATTCTTTGGCGCTCATACAGCCAGTGTGAAGATCACTCGAGACTGGGACACGCTTCCAGAAGATCAACAGCTCGCTTTGTTAAGTTCTGTACTAGAATGGACCGCTCAAACGGCTTTTCAACAAGGGAATGGAATCGTCGTTCGAAAGCTTTTTGTTGCTCTATCCTCTTTGGTGCTTCGCCTGACACCTCATCATTTTCCCAACCCTCTCAGTACG…
	268 -probable tif5-translation initiation factor eif5	551.844	948.359	364.844	800.471	ATGGCTTCCGTAAACATTCGAAGAGACGTCGATGACAAGTTCTATCGATACAAAATGCCCGTCTTGCAGACCAAGATCGAAGGCAGAGGAAATGGAATCAAGACAGTGATTCCCAACATGTCCGATGTCGCTCGAGCATTGGCTCGACCTCCTTCTTACCCCACCAAGTTCTTTGGAATTGAACTCGGTGCTCAATGCAAAGTCGACGACAAGAACGATCGATACATTGTAAACGGAGCTCACGACGTGGGACGACTCCGAGATATACTCGATGTCTTCATTGAAAAGTTCATTCTCTGTGGAAGTTGCAAAAACCCAGAGACGGTCTACACGATCACGAAATCTGAGGACGTCATCAGAGACTGCAAGGCTTGCGGAGCGCGAACTCCCGTCGATCTC…
	269 -sm-like ribonucleo protein	564.194	803.478	443.856	520.644	ATGCTGGTGGTCCTCCGTGACGGGAGAAAATACATCGGTGTGCTTCGGTCGTATGATCAATTTGCCAACCTCGTCCTTTCTGGCTCGTTTGAACGACTGTTTCATCCTCCGACATCGACGTATGCTGATATTCCTCGAGGGGTATTCCTAATCCGGGGAGAGAACGTGGTGTTGATAGGCGAGATCGATCTGGATGTTGAAGACGAGCCACCGGTGCAACTCATCCCTGCCCCGATACCTGATGTGCTGAGAGCTCAGAAGATTGACTCGGATCGCAAAGCCGCTCAAGACGCGATCAAGACCAGAGTTCTCCACGGACAGGGTTTCTCGACGGACAATGCTGAAGGAGATGCCTACTAG
	270 -ubiquitin-protein ligase e3	86.8221	520.277	101.611	466.649	TTGTACGACAATCGCTCACAGATGGACGCGGTGTACAAAGAACTTTCCAGGCTGGAAGCATTAGGAGCAACTACGCCAATCACTCACAAAAGAACAAAATCCAGATCATCAGACGTATCTATCTCGACCCCTGGCTCATCAGCTACGGCCGCTTCTGCTGGAGGATCAGCCATCAATGTTTCTTTAGACACATTGGTAGATCAATTAATAGCGGCTCGACGAGAAGTCCTTGGCTCAAACACTCTGGAAGTGGTTGACGAGATTTTGAATCGTATGGAAGTTGCGATTGAAGGATCAAAGTGCAAAGTTGACGAGGCACTAAAGTCGTATCACAAAGCAATTGGCAAAGTCGGAACAGCTCTGACCAAGGCCATGCCGGAGAACCAGTCGTTCCCTGAT…
	271 -glycosyltransferase family 57 protein	111.644	118.48	78.9748	126.875	TTGCTTCTCGGATCAGCCATGGCAGCTCAATCTACAACAAGGCCTCATCCTTCCGCTTCGTCCTCCAAATCTCGCTCAAGATGGGCCTCGTTGTTTCTTCTTTCTTCAGCCGAGAAGGATATATTTGTCCTTTCTAGCTTCATAAAACTTCTACTAATTCCATCATATAGATCTACCGACTTTGAGGTTCATCGAAATTGGTTGGCAATCACCCATCAACTCCCCTTGTTGCAATGGTATTATGATAACACGTCAGAATGGACCCTGGACTACCCTCCGTTCTTTGCCCATTTCGAGCACTTCCTCTCCAACCTGGCATATGTTGTCGATCCAGCTATGGTACAACTGGCCAATCTTGGTTATGCCAGCCCTCTGACCATCATCTTTCAACGACTCAGT…
	272 -glycosyl hydrolase 53 domain-containing protein	75.4597	2556.79	1398.06	1108.66	TTGAGAACGGTTCTCGAACGAGGTGATATCATGTTCTTTGCAAGAAGGAGAAGATATAAAGAGCCAACTCTTTTGAATCTGCCTTCGACTGCCCTCCTTTCCAACACTCTTTACAGTAACAGACTTACTATGTTTTCTACTATCTGGGCACCCGCTCTCCTAACTATCGCCACAATGATGAAGCCCAGCTTAGCCGTAAACCCCAAAAGGGGATTTGGCTTCCCATCATCTGCCACCTCAGTAACGGATCTTGCGACGCTGAGTGCCAGCTCGGAACTCTCCTGGCTATACAACTGGGGCCGGACACCCGCTAGTACCACCGGTTTAGGAAGCGGTCCAGGGTCGTTCGTCCCCATGATCTGGAACGGAGTTGACATCAGCTCGTTTGTGGACTTCGTG…
	273 -proteolysis and peptidolysis-related protein	817.292	1143.19	917.906	542.1	ATGTCTAACCCTGGAAGAGTAATCCTTTCGCGCCTGGCGCGTCAACTTCAACAGTCCGCCAAGTCTGGTGGAGGGTCCAATGGAGGATCTCCTCCTCCGGGAGCCCTTCTCGGTGGAGGTGGTGTTGCTCTCTTGATTGCTGGTGGATTGCTTCTCCAGAACAGTTTGTTCAACGTCGATGGTGGACACCGAGCGATCTTGTATACCCGAACCGGAGGTATCCAGAGCACGATTTACCCTGAAGGAACCCACTTCGCTATCCCCTGGTTCCAGACTCCGATAGACTTTGACGTCCGGGCCAAGCCTAGAAACATCGCTTCTTTGACCGGAACAAAGGATTTGCAGATGGTCAACATCACTTGTCGAGTTCTTTCTCGACCTGACGTGCAGAACCTTCCG…
	274 -helix-loop-helix dna-binding domain containing protein	92.6797	280.441	157.929	595.714	CTGCGTCACTTGGTCTCCTCTGTTTCTTCCTGTTGTCCTTTAAGCCTACGCAGATGTGAAGAGAAGGAGGAGCGCTACAGAAGGAACCTAGATATGACCCTCTTTAGCTCATTAGAGCTCAATGCGTTTGATTCCTTCCTCACCGATCTCGTGGCCACCGATCAGTCCGTTTTGCATCCATCCCCTTCGTTGTCAGGTACCACTCCTTGTTCAACCACTACCGCCACCACTGCCGCCGTCAGCAACGACAGTTCCGATGCGCCTCCAGACCAATATATGTTCTCCTCACCAAATACGTCGATCTGGGCCGACCGACAATATCCTTGGACTTATCGGGCTAGATCTCACCTCGCGGATCGGCCGAGCTTGATGGAGAAATCAAAGTCTCCCTCAATCCCA…
	275 -histone h3	3191.72	1712.13	2387.18	1970.01	CTGTTGTCACGGAGCGTTAGAACATGTCTAGTATCGCTCTCCTCGGAGCCGTCGGGCGAGTTGGAGATCCTTGGGCTGGATGGTGACTCGCTTGGCGTGAATGGCAGCCAAGTTGGTGTCCTCAAAGAGAGAGACAAGGTAAGCCTCGGAGGCCTCCTGGAGGGCACCGATGGCGGAGGACTGGAATCGGAGATCAGTCTTGAAGTCCTGGGCGATCTCTCGAACGAGTCGCTGGAAGGGGAGCTTTCGGATGAGGAGCTCGGTCGACTTTTGGTATCGTCGGATCTCTCGGAGGGCGACCGTTCCGGGCTTGTATCGGTGGGGCTTCTTGACACCTCCGGTGGCTTGGGCGGGGGCGGACTTTCGGGCGGCCTTTGTGGCGAGTTGCTTTCGAGGGGC…
	276 -PCI-domain-containing protein	157.298	391.274	92.9942	223.389	ATGTCGATGGCTGAAGATCAGGACATGGTCCCTCCAGATGTCAGGCCGCCATCGCCAGATGCAGACTCAAAGCCCTCTCAGCTTAACACTGTACCGGTGGACGATCTTCATCCTTTCGATCTTGGATCTGTAGTTGCTCAATTCAAAGGAAGAGCTCTGATCTCTCGTTTGGCCCTCATCTACGCCTCCTGCCCGAGCCTTCGATCGGAAGCAGCCGCCCTTGCGCTTCCTGTCATCAAGGCAGAGACATTCGATGTCGCTTCTTTCGATTCTTTTGGAGGAGACCACGATGACCTTTGGAGACAAGAGGTAGATCTAGCGGCTAATTCTGAACTAGAGAAACTCGAAACAGAACTCAAATCGGTTCAGGCCAATCTCATCAAAGAGAGCGTCCGTATG…
	277 -atp-dependent rna helicase a	189.62	85.799	309.233	91.8358	TTGTCCATAGGGGATAAGAACAAAGGTTTCGAAGAAAGGATGGCTGCAATAGTCACAATTGGATCTAAGCATTTGAAGATAGCAGCTAACACAAGCATTTTCGCAAGACGTAAATCTACAGGAATAGAAGACATATGTCTTCCTAAAGCTGTCAGGTTCGACGTTTCGTGTTCCGCTTCTACAGCGCCTAGATCAATCAACGTCTGCCACGCCACGTTCATGTTCGGCATCGACGGAGGAGAAATTGCTTTGGACAAGAAAGCTTTGACGTCTTCATCGCCTCGCATGGCTTTGACTTGA
	278 -bromodomain containing protein	56.4001	63.962	25.5834	85.9782	ATGGGCCCGTATATGAATATAAACATTGCTTCAAACACATCTCAAGCCGAGGTCGACGCCATTGCCTCAAACAGCTTGCCATCGGCAACCAGTCTCGACGCGTCTCTGGGAACACCAGAGATCGCCGTCCATCTTCCAGTCATCCAGGTACCAGCTGTTCAAGATGTTCGGACTTTAACATCAAACCCATCAATCTCTGATGTTAATCCCTTGGTCGGGTCGTTGATACCACAGGTCGCGTTGGGCAGTGCCTCAATGGGATCTGCCCAACCAGGAAAGGTGATCCCAAATCACAACTCACAAGACGACGCGTTCATGATGAATTCTACTTCTGTCGTCAATCCGGCCATCACTCGACGAAACCTATCCTCAGCCTTGAGTGGTACTCCTTCGTTCCAG…
	279 -guanine nucleotide binding protein beta subunit	6375.55	3145.9	2264.54	3678.3	ATGTCTGAGTCTCTTGTCTTTAAGGGTACCCTCGAGGGTCACGGTGGATGGGTTACCGCCATCGCCACCTCCAGCGAGAACCCCGATATCATCTTGACCTCTTCCCGAGACAAGAACATCATTGTCTGGCAGCTCACCCGAGATGATACTTCTTACGGTTACCCCAAGAAGATCCTTCACGGTCACTCCCACTTCGTCTCTGACGTCGTTATGTCCTCTGATGGACAGTACGCCCTCTCCTCGTCCTGGGATCACACCCTCCGACTTTGGGACTTGAACACTGGTTTGACCACCCAGCGATTCGTTGGACACACCGCCGATGTCCTCTCCGTCTCCTTCTCTGCCGATAACCGACAGATCGTCTCCGGATCCCGAGACCGAACCATCAAGCTCTGGAAC…
	280 -protein	270.029	245.399	275.352	239.669	ATGACGTCACAACCGCCATCTTCGGGCGTTCGCTCAAGAACCAAAGCTGCAAGCACTCGCTCATCAGAGGATGAAAAGGTCTCGTCCGTGCAAGACAGCTCGTCTTCATCGCCGTCATCAGCGAATAGTGTTGTCCCCTATCCGCTCTCTTTTCTCAGTCAACCCCAGAGGATTGCTTTGGCTTTGATCTTGTTCGTTGTAGTATCCGGAACAGTCTACTCGGCTGTCTACTCTACAGCTACCTCTCCGACAGCTAGCGCGTCTCAGCTCCTTGGTGAACAGGGGGGAACAACTTTACCTAGAAGTGAGACGCCTGTAGTGAATAGTTATTTCGCTAAAAAGAGCAACATCTTCAACCGAGTATTTGCTAAGCAAGCCTGGCTGTGGACGACTCTGGTA…
	281 -dhh phosphoesterase	108.476	92.8482	106.104	168.775	CTGACTTGCGCCTTGCTTCAGCATCGTACACCATACATACGACACATGTTCAAGAGTTTGGCCCAAATGATGTCAAAACGTTCAGCCTCCCCTTCGTTCAACAGCGTGTCCGTCTCGGCAAGTCCAAACAAGTCAATCAAACTTTCGCCTTATGCTGACTGGCCCGCTCCGAGGGAAAGCATGGAACGGGCCAAGAGTTTCCTTAGGGATTGCGTACAAGGAAGTCATCGAGTCGTCCTTATTCCGGACAAAGATGCGGACGGTTTATCATCCACCTTGATCCTTTATAGAACACTACTTATGATGGCTTCCCGCTCGGAGTCAACCTCATCCTCTTTTCCGACCCCTGAAATCTTTTTTCTTCCTAAAGGAGCCAACGTTCACAGCTTACCCCCTTCT…
	282 -multi-sensor hybrid histidine kinase	42.1585	138.706	69.7826	293.233	CTGCTCAGGCAATCTTGGTTCCTTGTTCTTGACGGCTTCTTATTACCTCTTCCTTTCCTTCCCTTCTGTGTCCTTCTCACTTTTCTCCATTCCTCTGACTCCGGTCAGCTCTTCCTTCCCATTGTCCGTCCCTCAACCCTCCAAAGGATCGGTATACCTCCAGAATATATAATCATGACCGATATCGGATCGTCTACATCCACCGCTCCCTCCCCATCCAGTCAGGCATTTTCACCTAGTTCATCCTACCCATTCTCACAACCATCCTTCACTGACACCCTCAAGTCGGCTACAGAGTCCTTCAGGACTTTCAACGTAGAGCCCAGCATATCAAACAGCAGCAATCCTGTCGTGAATTCGTCGATCGCCAGCCAACAGCGTCAATTCGAGTTCGAAGAA…
	283 -cytochrome p450	84.8213	246.712	132.139	176.166	ATGGTCTTCTCACCACTGGCTCTTCTTGGCTGCTTCTTGGTTATTTTAGTTGTTCAGCTGGCACTCACTCTCAGGAAGTCCCGGTCACATCAGACTCTCTCTCGGATACCAAGTCCAAAGACATCACTTCCGATTTTTGGAGATGCCCTGATCTTCCTTTTCTCGACTTCTTCCCCGTCGGTGCTTCTAGCTCAGTTCGCTCGATCCCTAGGCCCACTCTGCCAGATCTCCATTTTTGGCGAGCCACTAGTGCTGGTATGTGATCGTGTGGGGATCGAACGGGTCCTGGCCGATAAAGAATGGAAGGCTTCCTTCGACAGAGGTTCCTTCTTTATGGGCGTCTTTCGAGGTGTGTTGGGTCAAGGAAGCATGCTCTGTCAGAACTCAGATTCGACTTTC…
	284 -aminomethyltransferase folate-binding domain-containing protein	111.865	204.036	115.905	179.619	ATGGCTCTCAAACGATTGCGCTGCTTTGATTGTGCTTCTTTGCGGCCTGCTACTCGCAAGTTCTCTGCATCTTCCTATACATCGTATACTCCTTCTTCGCCCACACCAGCCTTTCCGTACTCCGCACCCGTTCCCCATCGGGCCGTCATCCGAGTTGCAGGCAAGGACGCTACCAAGTTTCTGAATGGATTGGCGGCCGTTAAGATTCCCGAAACGATCGAGGGAAGCCGGTCATTCTATGGAAGCTTCCTGCATGCTCAGGGCAGGATACTTCATGATACATTCATCCACCTGTGTCCTACCTCGAATGCTTTCTTGATCGAGTACGACGTTCGATCACCCACATCATTTCTAGAGTCTATCAAGAAGTTTGTTCTTCGTTCGAAAGTGGGCCTGAAA…
	285 -ribosomal rna-processing protein 17	160.891	300.515	464.854	346.493	ATGGCACCTTCAAAGAGATCCAACGCGTCATTGCTGTCAGAAGGAGCGGCGTATATTAAAAAAAAGAGAAGAAACGCCGGAAAGGAGGCAGAGGTTGAGAAGGTCGTGTTCGATGATGAAGCTCGAGCCGAGTTCTTGACAGGTTTCAGCAAGCGAAAGCAGGCGAAGATAGCGGCAAAGCGTGAGAAGGCGATCGAACGAGAGAAGAATGAGAGAAGGGAGGAAAAGCGTGAACTTCGACAAGAGAGAAAAAAAAGAGCTCAAGAGAATCTGGAGATTGTTGAGCGTGCATATGGACTAGAGCCATCTTCCAATGCCGAGGCGGGACCCTCCACCTTCCCTTCTGAGCCTTTAGAAGAGGAATTTTCGGATGGAGAAGAACAACACGCCGTTGTGACT…
	286 -alpha- -mannosyltransferase alg11p	104.457	255.373	193.17	207.692	TTGAACGTCCCTCAAATACGGCAGGCAATGGATACATCCGGCGATCAAGTCGTTTCCTTTTTGGGGATTCCCTCATCACATCTCGCCCCAGTAGCAGTTTTCGTGTCATACTTTGTTCTGATCGCTTGCTTGTTCAGTCTGGTCATTCCTCGGACTCTCGGCGCATCTTATGCCTCTATTAAATCTCAATCTCAAGATAGGAGGTGTAGGAGGTATGCAGCCATCTTTGGGTTGCTGACATTGGGCAGCCAGCTCCATACTTGGTATCATATGATCGGATACATGCGATGGTCGTATACCAATTTCTATCAGACTTTGCCAGCCTCTCCTTCGCCATCCCTTCGAGCGATCTCATTCTGGCTACTCAATACATCTCTGTTCACTGAGGCATGGTCCATT…
	287 -protein farnesyltransferase	90.1124	150.686	67.2265	112.604	ATGTCAGCTCTCACTAGCAACCCAGTCAGCTTCCAGACAGACGGCGTGCAAACAGAGACGAGCGATGTCCAGCTTAATACAGAGGCGTTTCTTAGCACGCTCATCGATCTTTACAAGTCAACTCTCGGCTTTGATGGATCCCCACCGCCCTTAGCGAAGCAGAACCATGTAAAGTTTCTTGCAAGGAATCTCTTTGGGCTTCCTGCAGCATATGTTTCCCTCGATGCTAGTCGTCCCTGGATGGTCTATTGGATTCTTCATTCCTTTGATATTCTTGGTATCGCCCTTGACGAAGTTACCAGAGAGAGAGGGGTGAATACCATTCTGGCATGTCAGCACCCTTCAGGAGGCTTTGGAGGTAATATCAGCCAAGCCCCTCACCTGCTTCCGACATACGCC…
	288 -prmt5-domain-containing protein	93.5511	71.7633	31.2724	75.9777	ATGGCATCCGCTCAAGACAGAGTTCCCCTCGCTCTCCACGTCCCGCTTTCTTCAATCCCGTTCAACCCAACGAACGTCCCTCACAAGGGATCCAACGGGTACAATAATGCTTCACCCGCCGAAGCCAGAAAGACCGCAGTACAGCTTTTGGTCGAAGATGCTCAAGCTAGAGATTTCGATCATGTTTGCCTCAGCCTGACCAACTCAAATTGGCAAACTCGATGGGAGAGACTTTGTCTCCGCGCGGCGGACGCACCGGACGATCCAGAGTCTCGACGAAAGACAGAGGAAGAGGCCGAACGCTGGAGGATGGGAGGCGGTTTCATGAGAGGCGAAGTTACTGTCACTCGACTTGAGGAAACCGAGCATCTCATTGGAATGGCTTCTGAATGGTTGGAT…
	289 -phosphoprotein phosphatase	170.065	149.617	132.986	167.733	ATGCAGCCATCGTCAGATACAGATTCTTCGTCCGTCTGTTCGGATAATAGCTCGGCTCCGACCTCGGTCGAATCAGCTTGGGTCATGCCTCCCATGTCGGACGACATCACTCCTTTCAACTCGCCCCGTATAATGGCAAATCTTTCTTTGAACGGAGATGACAAAGAGGTCGATGATTTCAAGCTTGTCACCGATGAGGACCGAGCGGAAGCGCTTAGAATCAAGGGAGAGGCTAACAAAGCGTTTGCCGCCAAGGACTTTAAAAAAGCCATCCAACTCTATGGAGATGCTATCACTCTTAACCCCAAGGACCCGATCTTTTGGTCCAATCGAGCTTTTGCAAAGATGAAACTTGAGGAGTTTGGAGGAGCCGTCTCGGATGCTACCAAGGCTATTGAG…
	290 -patatin-domain-containing protein	45.6125	72.5121	57.028	103.315	ATGGACCGGACGCTGGCCATTCCCACATTGGGCAATCCACTTGTGTCTCTTTTGATGGCCATCGTTAGGGCGGCCATCTACTGTCTTCAACTTACGAGGCAACTGATAACCTTTCTGACATTGACTTTGCCGAGGATCATGATCATCGTTGTCAACTGGAGTTGGACGTTTCAGCTCAATTTCCCAATCGTACTCTTTATTCTGTGCTTGATCCCTGTCGGATTCTTCTTACTCGTTCGGTATAAGTATCTTACAAAATATACGGAGCTCAAGGAAGACCCCTTGTCCAAGTCGGACACGAACTCGCTTCATCCTGACGTTCTCTCCGAGACTGCTACGAAGCCCTTGAACAACTATCTTGACGAATTTCTCTCAGCTATCAGGGTTTTTGGATTTTTA…
	291 -ctp-dependent diacylglycerol kinase	171.653	176.589	150.821	155.983	ATGGCAACCCCTCGTCGGTCAGCTCGTTTAGCGAACGGTACTAATTCTGGATCCGGAAATGGCTCGCCTCTTCAAACAACAACGAACGGTCATCATCCAGTCTTGAGCGAGGAAGACTCTATCAAGGACCAGCTCAAGTCGAGCGCTGTCAATGTGATCAAGCCGAGATCGTTTTGGGCGACTTACGAAGTTCCGAGAAAGCTATTGCATTCTTCCATAGGTGTTGTCACATTGATCCTCAATGCCATCGACCCACCAACTTTAACGCCGTTGATATTATCGTTATCGGCCGGACTTGTCATCGTCACCGGTGCTGATGTCATACGGTTCAAATCGCCAGTATTCGCAAAGACTTATGAAGCATACCTTGGCCCTCTCATGCGCGATTCGGAAAGGCAC…
	292 -60S ribosomal protein L21-A	9009.4	4399.53	5664.48	5869.4	TTGCTTTGCGAGCCGGCCAGCCACGAACAGGCCCCTGCACGGTCTGTGCGAAAGGTCCAACTCAGCAGACGTAGTCCCAGCTCACTCGACATCCATCCCCGTCAAGTTTCCTCAAGATGCCTCACTCCTTCGGATACCGAGCGCGAACGCGCCACATGTTCGCTAGGGACTTCAGAAAGAAGGGTACGATCCCTCTTTCTACGTACCTTACGATCTACAAGGTCGGAGATATCGTTGATATCAAGGCCAACGCTGCTGAGCAGAAGGGTATGCCCCACAAGTTCTACCACGGAAAGACCGGTGTCGTCTACAACGTCTCCCCCCGAGGTGTTGGAGTGA
	293 -fas1 domain-containing protein	3200.58	1824.23	7077.48	2651.77	TTGAAGACAATAAACCCCTTGAAACTCCCTTCTCGCTTACATTTTAATCGAAACTCTCCCAGTACAACACTCAACAACATGATGCTCTCAAAATACATCGCCCCGCTCGTCTTCTTTGCCGGATCGCTCGTCTCTGCACAGATCAACGCCACCGTGTTCACCAACGGAACCGACACCGTCTCCGCTCTCCTCAACACATTGTGGGCCGAAGAGTACTACTCGCTCGTCCTCTCGATCGTCGCCGTCGCAGAGAACAACACGAATTTCACCGAAGGTATTCTCTCCGCTCTCCAGGCCAGTGGAAACTTGACCCTCTTGGCGCCCACCAACGGAGCTTTCGTTGGAGTGCCCGCCAACATCTCGAGCAACACCACCGAGCTTCAAGAGGTCCTCGAGTAC…
	294 -iron-sulfur cluster co-chaperone protein mitochondrial-like	353.855	386.189	422.926	266.933	TTGATCCTCCACCACCACCATCATCAGCACTCACACCGACACCGACACATCGCTCAGGCTTTGCAAGCTGGACAACACAACATGAACAGATCGTTTCACCAAGCACTCCGAACTGGTCCAGCTCGGATGAAAGGCTCGTCGGTTGCTCTGAGAACCAGCCGTCCAAGCGTGATCCACGCTCAGCGAGCACCTTTACACACCACTCTTCCCACTCGGTTTCCTCCTTCTCATCCTCTACTATCTCCTGCTGCTGCCTTTACAGATTCATCCTCGTCCTCGACAGCTACAGAGCCGGGTCCGTTGGAAGCTGCCTGTTGGTCATGTTCGGCCGATCTGGCGAGTCAGCCTGTGAGCCGAGCATCGACTTGTTCGACCTGTTTAGCTATCCAACCTGTCGTC…
	295 -set domain-containing protein	92.6211	124.065	35.2994	164.361	ATGCCGTTGCTACCAACATCAACCACATTTGACGCGGTTGACGGGCTTACTTCGGATCCAACCGTCACTTCGGCCGGTGATCATCCTGATGTGCACGAATCTTCAGCCGACGTGTCGAGTTCCTCTCGACCATCATCGAACATCGTAACGGCCAAGACTGAAGACCAGTCCATGGCTCCGCTTGCTTTCATTCTTTTTCCTCCTTCTCCTCCTCGTTCTAATAGCCCTGTTAGAGCAAAAGACTTTTCGCCTATCATCAAGACCGATGTGACCGCGTCCTTCTTCCCTCCTTCCACCTCACATTCTCAGTCCTCACCTGCAAACGATCAAGCGCATGTGAAATCTGAGGATGTCAAGCCCACACTTTCCGGTTCTGCTTCGCCTTATAATTCTTCTGGT…
	296 -potential mitochondrial protein	295.949	166.268	253.515	434.983	ATGCTCAAACGTACATCTCATCTTCGTCCAGCCTCACGCAGGCTCATCTCTTCGGTTCCTTCGTCGTCCGTCGGTCCGGGGCGGATAGGTGTCACCCTGCTCGTCAGCACTCTCGGTGTTACTGCCGCCGGTCTGGCCTACTTTGCATCCGCCGATCGAAAGGTCTACGCTGAACCTCTGGTGGCGGAGTTGGATCCTTCGGTTGTAAGCGAGAAAAAGAAGACCAAACGTATATCTAGTTCGTCCGGTAAAACCACAGTCAGGGAAAAAGGAGAACTCGATGTATTCTTCTGGGGTTCCAACAGCAATAACGTCTTGGGCCAAGGAGTGAGCTCAACTCTGCCGATCAAATACCCTCGACTGGTAGCCGCCTTATCCGGTCCAGGCGTCGCATTTAGG…
	297 -williams-beuren syndrome critical region protein	141.839	362.863	67.1464	329.514	TTGCACGTCATGTCCAGACCAGAACATATCAGTCCGCCAGAGATCTACTATGGCGACATCGAGGCCACCAAGTATACCCAAAACACTCGAATCCAGACAATTCAAGCCTCGATGACGCACCGAGCTATCGAACTCCTTGCCCTTCCGGAAGGCTCTTCACCGTTAATTCTTGATATCGGCTGTGGATCTGGTCTATCTGGCGAAATCTTGGACGAAAATGGCTTTGAATGGGTGGGAGTCGACGTGGCTCCTAGTATGCTTGAGGTGGCCTTGGAGCGTGAAGTTCAAGGAGATTTGTTCTTACAAGATATTGGACAGGGTTTCGGATATCGTCCCGGATCTTTTGACGGTGCCATCAGTATATCTGTGTTACAGTGGCTCTTCAACGCAGACGCAACA…
	298 -upf0014-domain-containing protein	281.42	347.287	552.201	329.208	ATGGACCACATCTCTCTGCTCGAGGACGGGTCGGATCACCTGACATACTTTAACGTCGCGCTCGGTTTCAGTTTCATCTGCTTTGATGCTATTCTATCACTTACCCTTGGCCTGGGTGTAGGTACTAGTCTGGTTGTCTCTGCCATCAGATGCGTACTTCAGTTGTCTGTGATGAGTTTAATCCTCGACAAGGTCTTTGCGGCCAACAACTTTTGGGGAGTTGTTGGGATTTCGCTCGTATTAAACATCCTAGGCGCTTTTGAAGCAGTGTACAATAAATCAAAGCGTCGATTCGCAAACATGTTTCCTCTCATCTTGCTTTCCTTTATCGTGGCCACTATTCCTATTTCTCTTGCTGGAAGCGCCGTTATGAGACGGCATCCTGTCTGGAAGCCTGAG…
	299 -hect-domain-containing protein	126.251	207.232	86.835	203.588	TTGATCCTTGCTTTTCCTTGTCGTCACCCAAACTCACAGCTCATACTTCTTATGAATCATCACTACTTTACAGGATCAACCCGCGCTCCAAAAAATATCAATCTCTCCTCCGGGCAATCTTCCAGCTCGGCTCAGGACGTCCTACAGAGAGCAGCACTCGAACGTCAAACCAGGGACGATCAAAGACGTAAAGATGCCAGTGCCAGAGTCGTTCAAAGGATATACCGTTCGTCCAGAGAGCGTCATCGGTTGTACACTCAATGGAGATCCCAGGTGTCCACCGGCCAGGTCGCCGGGATCGATGCGCTTAGGATGGTCGTCTTTGGTTGGGGAGCCGACGGCATGGGTGCACACGCGGATGAGAAGGCTTGGTGGTCGGCAGTCGGTCAAGGGAAACCA…
	300 -ubiquitin conjugation factor e4	138.848	172.588	108.168	182.372	CTGATTCTGTACCTGTACTTGTTCCTATCCCTGTTCCTGTTCCTGATTCTTCGACCATCCACCCCTTCATCCCTTCGTGTTTCCCTTCTTCTTCCTCTTTGTCGTCCTCTAGCCAATCCTTCTAGTCGTATACACTCTGGACACCCTCCGCTCTCTCTCAGGATGGATACCTCACGGACACCGACATCACCGACGGGCTCATCCTATGATTTGTTCATTTCATCATTCCACTCGTCAAATTGTTCCTCCCCATCAGCATCAGCATCAGCATCATCATCAGCATCGTCCTCTGAAGACGGATCTCCTCGGGCTTGCCAGTCAATTCCATCAACAGACAAAGACAACTGGCTTATCAGAGGGGAGCTCGTGCTCGAGCCAGAAGACAATGGAACGGAGCTA…
	301 -dna primase large subunit	139.847	76.124	34.9058	65.8501	ATGTTCGCAGCTACTAGCTCGAGAAGAAGGGGTCCATCTGGCCCGGAAGTTACAAAACATGGAAAGAGTTCGAAATATCCTTGGAGGTTAAACTTTTATAATCGACCTCCTCCGGATGATGTAACTTTGGAGGAATTTGAGGAGTACGCAATCGCTCGACTTAGAATCATTTCACTTATCGAATCCGCTCAGATCAGAGGACTACCGCCATCCCAGCTCGTAACGTCTTACGAGCAAGCGTCCAAGAAGTACCTTCCGTTGAGTGCTAACACAGCAAGGAATGTTGACTTAAGTGCAGAGAGAAAGAAGGATGTGATCAGTCATTTCGTACTAAGGCTAGCTTTCTGCGGGAGTGAGGAACTACGTAAACGATATCTACGAGCAGAAACAACCCTGTTT…
	302 -phosphatidylserine synthase	697.691	751.598	190.619	528.156	ATGAGAAAAGCCTCAACTTTGCTCCTCCTCTTTTCCCTTTCCTCACAGCCATCTCGACCTGACGACAAGGACGACAGCACCAATTGCACTGATAGCAACAATAAGCGAGCATTGCTAGATAGAACTATTATGAGTCAACGTACTTCGGCCGGACAGAAGTCTGCTAGTATTAAGATGGAGGAAGCCAAGCGGAACCAGCTCAAACAATACAATGAGGACGACGGCCACTTTTCGCTCGTCCGAAACTTCCGATTGGCTGATTTAATTACGATCATGAACGGTGTCTGTGGCCTATCGTGTATCTTCTCTTGCGCCAAGTACCTGTCTGCCCCGCTGGAAAACAAGAGCTCTCTGTGGATGGGCCTCCTGTACCCGGTCCTCGGGTTCGGTTTCGATGTG…
	303 -centromeric protein e (cenp-e protein)	21.9442	16.845	4.35678	19.1744	ATGGCTTCTACAACACCTCGTCCGTCAGGCTATTCGATAGCGGACAATATTCAAGCGCCATCATCAACCTCCAGCCTTTCCAACTTGGCTATCCCCTACATGGAGGAGTCGTCACTCCGTTCTTCGATAAGTTCAACCTGTACCGACGACACTCCTTCGATTACACCTTCCTCCAGTATACATAGTATGGCTTCTATGCAACAGATCAAGACGGCTCGTGGTGGGTTGGATGGGACGAGCACGAAGGTCTTATCTGCTGCCAAGCCATCTGGGGTCGCGTCAAACAGGAAGCAGGCGAAGCCGGGAGGGAGGGAACGAGTCATGGTTTGCGTTCGGGCAAAGCCGCCATATCCAACATCCTCAATATATGACTGTTCAACAGAGACCAACACGATTTCT…
	304 -charged multivesicular body protein 6 ame: full=chromatin-modifying protein 6	98.232	583.827	120.16	439.368	TTGCAAGCAGCCATGGGAGCACAACAGAGTACCGTCAAGATCACATCTCAGGACAGAGCGGTTCTTGATTTGAAACTGCAGAGAGACAAGCTGAAGCAGTACCAGAAAAAGATAGAGTATGTACTGAAACGGGAGGAGGAGATTGCCAAGGAGGCTTTGGAGGCTGGTAACAAGAGCCGAGCTTTGACGGCGCTACGACAAAGAAAGTATCAACAACAGCTGCTCCTTCGGACAGACACTCAACTCGAGACTCTTCAGTCTCTTGTCTCGTCAATTGAGTTCTCGCTCGTCGAGAAATCAGTGTTTGAAGGCCTCAAACAGGGGAACCAGGTTCTCAAAGAGATCCACTCGGAGATGACGTTGGAGAAGGTCGAGAAACTGATGGGCGAGACGGAAGAA…
	305 -glutathione synthase	221.397	168.865	134.136	163.414	TTGCCCATGGCTCATCCAGCACTTGCCTCGGCCATCCCTGCATGGCCACCAAGTCTGTCTCAACCAGAACTAGACCATCTGGCCTCTCTTGCGCTCGACTATGCTCTCTCCCACGGACTTATCTACCGACCGCCCTACCCAGACCCTTCCGTTCACAATCCCCTCAGCGCTTCCGCCATCTCTGCTCCGGTCTCACTGTTTCCTTCACCTTTCCCTAGAGACCTTTATACCCGTGTGATAAACCTCCAGTCAGCCTATAACGAACTCTATGCTAGAATCACGATGGACGACCGGTGGCTCGACCACGTCGTCAGAGGATGCTTCTGGGGAGACAATGGTGGAGACAGTTTCATGAGAGACGTCTGGCAGGGCTGGAAAGATAGCCAAGAGGAGGGCGTG…
	306 -phosphoribosyl pyrophosphokinase	936.67	568.923	440.593	400.132	ATGTCCGGAGGTTCGGTTGCCAACATCAAGCTCTTTGCAGGAACGTCACACCCGGCGTTGGCTGCCTTGGTTTCCAAAAGACTCAATGTGCCCCTTGCCAAATGCACAATCACCAAGAATGCGGCTGGTGAATCTCAGGTCAAGATGTTGGAGTCTGTCCGAGAGTACGACGTGTACATCCTGAACACCGGCTGCGGAGAGATAAATACTTCCTTGATGGAACTCTTAATCTTGATCCATTCTTGCAAGATTGCTTCGGCCCGACGGATCACGGCCGTGATTCCTCACTTCCCTTACGCCCGACAGGACAAGAAGGATAAATCCAGAGCGCCCATTACCGCCAAGCTCGTCGCTAGTATGATCCAGAAGGCTGGTTGTGACCATGTAATTTCAATGGAC…
	307 -pre-mrna-splicing factor slt11	413.601	615.551	410.492	416.099	ATGGCAAGGACGGACCCATACTACAAACGAAATAGGGCACACATCTGCAGTTTCTTCGTCAAGGGTGAATGTAATCGAGGGAACGAGTGCCCCTATCGACATGAGCTTCCACCTCCTGATTCAGACCTGAAGAAACAGAATATTCAGGACCGATATTACGGGCGAAATGATCCAGTGGCAAACAAGATCCTTCGTGAAAACGCTGTGCAGACTGGGTTGGCCGCTCCCGAAGATCAATCAATTACTACACTATTGCTTCTTTCCCTACCGACGGGTCTGACGGAGGATGTGCTTCGGACGACACTGTTCTCAAAAATTCCTAGTATAACACATGGTGATCTCAAATCAATAGTTCTTGTCCCTGCTTCCCATTGCGCATTCTTAAACTTCCATAAACGA…
	308 -alpha- -mannosyltransferase	102.509	130.853	36.2136	123.47	ATGGTCGTTCATTCGCGTACACCCTCGCTCACGTCCGCTTTGCCCGCACCAAGTTTCTTCCGTCGACGCGTAGTGATCGTCGTCTTGTGCTTCCTGACGGTAGCTTACGTCTTCTATCATCAACTACACATCTCTCCTATCTCTAGCTCCTCTTCTTCGTTGCCGTCGATATCGATACTACCGTCCGCGGGCGACAGGGAGCCTTCGGTTTCTGTAAGCGAGTTGATCAACGTCGTACAAAAAGAACTCGAAGCTCTTCAAAGACCTTATCTATCCCAGGGGAGTTGGGAGGAGGACAGGGAGCAGCTTGGGATTAAACTTGGGGAATCTGGGGATGACCTGAACCTGGAAGGATACAGACGACGTATTCAAAAGTCTTTAAAAGAGTTCTTCCTCCAC…
	309 -glycosyltransferase family 1 protein	111.243	79.4531	114.656	180.068	TTGAATTGCTCAAAATCCTTAGAAAGACCAACAAGCAAGAGAAAAAAGAAATCTCATTACCCTATCATCATCACCACAAATACTATGTCTCAGTCAGAGTCTGACGCAGGCCGACTTCATCGGCCAAACGATTTAGAGGGCATGCATCGTGACTTTGGATCGGTCCGAGCCGGAACACAATCTCTGGTTCAAGCCATGTCTGCTGTGCCCTGGGATGATGCTGACGACTCAGACTCCTCCGGATCAGATGACGAGGGCGAAACGGTCTCCGTCGAGAAAAGAATGACAGGCAGTGCTACCTATGCACCTCAATCAGATCCAGCTTTTGGGTCCGGCCAGGCTGTCCATGAAAAGACTAACCCGATGCGCCCAACTCATTCGTCGAGGATGTCTTCATCC…
	310 -NAD-dependent formate dehydrogenase	33.656	6727.73	52.8344	844.433	TTGTCCATCGGCGACGATCAAGTTCTGCTTGTCAATGGGTTTTCCAGCAAGGAATTGTTCGATGATCAGTTTCGTTCCGTCTGCGTATCGTTTCTGAGCATCGAGAGTTGTTCCAGACATATGGGGAACCATTCCATTTCCTCCTCCAAGAGGGTTCGTCATGGTCCTCCAAGGATGGTCCTTGGGAGCAGGTTGAACATTCCACACATCACCGCCATAGCCGGCAAGTTGTCCGCTCTCCAGAGCATCTCTTACGTCCTCAGCATTGCAGATTGCGCCTCGTGCCGTGTTGACAAGCCAGGCGCCTTTCTTAAAGTGTTTCAGAGTGTCTTTGTTGATCAGGTTCCTCGTCTTTTCGTGTAG
	311 -MSF transporter	155.25	32.0265	158.244	79.1079	ATGGGCGAAGCTGTCGTGTACGTCCAGTCCAAAGACAAAGTGTTCTTTCCCGGTCTGCTTGCTTATGGCTTTTGCCCGTTTGGTCAGGATGACATCTCCACGGGTTTCTGGAAGGAAAAACAGGCAGAGAGCCCAGCAGAGGCCACCGGACATCATTTGAATCCAATACACCCAGTGCCAGCCCAGCTTTTGCGCGATCCAAGCCGCGCACAACGGGCCGGTAGAGTTAGCAGTGAAAACGGTGAGGACGAATGTCCCCATGGCTGGTCCTCGGATGTTTTTAGGGAAAAGATCGGCGACGACACCGGCTGCGACGGGCCCTTCGATACAGGCTGCGAGACCCTGGAAGAACCTGGTGGCGATGATGGAGGCGACGTTGGGGGCAAGTGCCTGGGGTAA
	312 -atp-binding cassette transporter	905.357	587.999	601.585	460.463	ATGTCTCCACCTTTATTATCTGTCAAAGACATCGCTGTTCGAAGAGACAATGGGACTGGTTCTGCTATCTTTGAACATGTTTCTTTCGATGTCGAGGAAGGTGACATTGTGGTGATCAAAGGACGATCTGGATCAGGAAAGACTACTCTACTAAAATGCATTTCCCAGCTGACTCTCTACCAAGCCGGATCCATTCATCTGTCTGGAAAGACACCTCAGGAGATGGGGGTCCCAAAGTACAGGACACTTGTGGCTTATGTTCCTCAAAGGCCTTCCTTGTTACCAGATAATCCGACGAAACACCTGGAGCATGTCAAGACGTTCGGATCAAGAAGAGAGCAGAGTGGAGGCAGCTCGAGTGGGTGGTTCGGGTGGGGAAAGAAGGGAGTAAGGTTAGAA…
	313 -mandelate racemase muconate lactonizing enzyme domain-containing protein	59.3233	1153.63	143.833	183.012	ATGGCCACTACTAATGGTTCTGCGAACACGTTTCCTACAATTGAGATGGTCGAGTCTTTCGTTCCATCAGCTAAAGGATCGGGAGGAGACTATCACAACCAATCCCAAGGTCACTGGATCGTGGACACATCCATCTCGAATCCTATGTCGTCTTACGAACAATACAGGGCGTCCCGAACATCATGGGGAATTGGCGTGCTCGGAAGTCTTTTTGTTAAGGTAACCGCTTCTGATGGGACAGTTGGATATGCCACAGGGTTCGGTGGTCCTCCCTCTTGTTGGTTGATCGAGAACCATTTCATGCGATTCATTGTAGGTAAAGATCCAAGAGACAACAACTTGATTTGGGATCAATTGTTTAAAGCTTCAATGTTCTACGGTCGAAAGGGCATCACTCTC…
	314 -adaptin ear-binding coat-associated protein 1 NECAP-1	378.674	795.381	286.366	381.645	TTGATCGAGCGCGCCTTTATCCTATCTCTGACTGCCACCAGAGGGCGGAGGAGGCAACATGAACAACCCCCCACCGCCACCTCCCTCCGGTTTCTTCGGTCTGGGCTTTCCGGAAGCTCCAGGGATACTGATAGAAAATGTTTGGCCTTCCTTCAAGCTGAAGTCTCTCTTGGGCTCGGTCTTAGCGGTCGAAGAGGCGGTAGAAGAGGAAGAAGAGGCCGGCGACGAGGCGCTAGAGAGATGCTTCAAGTGGTCCTGCAAAGCGACGTTGAAATCGAATGCATCGCCTCTTTCCTCAAAGCCCATCCCGATACTTGCTTTCCGACCAGACTCATCTACAATCCTCAAAACAAAGTATCGAGAGCTATCCAAGACAGGTTCAACCGAGCTTCCCGGAGG…
	315 -initiator trna phosphoribosyl transferase	54.9418	101.694	64.7385	142.724	ATGGAAGACTCTTTCCTTACCCAATCGAAAGCAATTCGGAAACAATCGAATGATATCTATTCCAGACTACGAAGCATTCAAGACGATGCCAAATTTGTCGAAGAAGTCTCTCTGGCAAACCCTTCGCTTCCGTTAGTAGCTAATTTGCGATGCGGAGCTTGGTACTGTCCGCCTGAAATCGCTCATCCCTCGACGCCAGCTTACTTTAAATCACAAGATGGCCACGAAGGCCAATGGGATTTTAGCCTGCGCAGGTCAAACTTGCACTTATTACCTTTGATTTCTGAACGAGGCGGGATAATTCTCGTTGATTCGACGCGTCGAGGCAAACGTCTCCCTGACGCACTTTCTAAGACGATACCTCAATGGTGCGCAACTATAAACCGGGCACTTATTGTT…
	316 -rrna processing-related protein	180.658	72.1406	91.0437	158.432	ATGGCACCCAGATTAACTAACTCTTCATCAGGTTCATCAAGGAAGCGCAAGACGTCCGAACCCTCCAGCTCCTCGGGCGCCTCCACATCGAAGCAACCTCTTGAAACCCTTACTGGCAACCTCGTTCTGGCAGGCGACGACGACGAAGAGCCGGAGGACGGAGAGGGGGCTGATCTGGAGGTTGACGACGAAGAAGAGGCAGAAGCCTTCCCGGAGCTCAACTTAGAGGATTCAGATGAGGAAGATTCAGACTTCGAGGCTGATGATGAGTCGGATAATGGAGTATTGGAAGATGAAGAGGACGGCTCGGAGTCTGGGTATAATTCATCCGATCTTGATGGCTCAGACGATGAGGATGAGAACGGAGCGTCGAATTCCACACCCGGAACGTCTTTCACT…
	317 -angiogenic factor with g patch and fha domains 1	50.745	78.5711	48.7885	94.9253	ATGATGACCGCGGCAGGAGCTTCCCATCCACCAGAATCAACCCCGTCAAACTCCACTTGGACCTGGCAACCCGAATATAGACTGTTCTACCATCCAGGCCGAAACCTATGGGCTCAGTACGATCAAACCACAGGAGAATATAAATATCTGCCTCCAAGTAGTACGGAGGAGGAGAGCCAAGACGATAAGGCTCTTGATAATGAAGAAAGAGAGGAAGGAGAGATATCGGACGATGGAGGTCCGACCTTGAATACGTCTTCTTCGACTACGTCAACGTTCACTCATTCTAATCGATATCATCACCACCCGGAACAGGACTACCACTCTTCTCTATCATCATCGAACACGTTATCCTTCAGCGATGCCTCCAAATATGCCTTCCCTGGAAAAGAGGAACCT…
	318 -nad-aldehyde dehydrogenase	32.1156	116.362	34.2892	81.794	ATGATCTCTTTTCCCATATCCTCTGCTTCCAGACTCCTCAAACCCTACCCGCATAGTCGTCTCTTACTCTCCGTTCTTCATCACAGATCCACATCCTCTTTCACTCTTCCTTCCGGGTTGACTACAACTATCCAGACTGGTCTCTTCCTCAACAACGAATTCGTTCCTTCCATCGGAGGCCAGACGTTCAAGTCGATCTCACCCCTGCCTCCTCATTCCGACCTAGCGACCATCTCTGAAGCGCATTCAGCCGATGTCGACCAGGCGATCGCATACGCACGAACCGCTTTCAAGACCACTTGGGGGAAACGTGCCGCGCCAGGAGAGAGAGCCAGGCTACTGAACAGGTTGGCTGATCTGGTCGAGCAGAACGCATCTGTCTTATCAGAGATCGAGGCT…
	319 -eukaryotic type kh-domain type i	186.101	193.548	138.614	176.713	ATGTCCAACAGAAGTAGAGCTTGGGACGAACCCAATCCGGCCTCGTTGTCGGCAACCACACCGCCTGCTCCAGCTGTCAGTGCACAGGAAGCCGCCGAGCGTGCAGCTGCTATCGCCGCAAAGCTGGCCAACAACTACGCGAAGCCTGCTCCTAAACGAGAGAAGGAAGACTTCGATGGAGAGTTCACCCATGATATTGAGATCAACGATCTCCGAAACAGATATCTCCTCACTAAGGGTTCAACCCAAACTCAGCTTCATCAAGAGACTGGAGCCTCAATCACCACTAAAGGAACTTGGCTGCCCGACAAGTCCAAGGCAACTGCGGCCGAACCTCCGCTCTACCTTCACATCGTTGCCACGTCTCAGGAGATTCTAGACGGAGCTGTCAAGAAGGTG…
	320 -smad fha domain-containing protein	256.604	455.09	360.537	271.725	ATGCCTCGACCTCGATCCCGCTCTCGCTCCCCTCCTAGATCTCGGCATAACAGTAATGGTGATACGGGCTATCGACGACCTTCGCCTCCTTCTTCCCGGTCAGGATACTCCTCCCGACCTCGCGACTCTGGATCTGATAGAGATCGACCGGTTGGTCGATCAAACAGATATACGAGCGAAGACAGAGAGAAAGAAAGAGCGAATGACAGGAGACGGTATGATGAGAAACGAGATAGGAGCAGGAGTCCCTCGAGGACGGGAAGTGGACCCGGTGGTCCAGTGATGGCTCCTCCTTCGCCCAAACGCGAAGCCCCAAAGCCCAATTTTGAAAACTCGGGCTTGTTGGCGGCAGAGACAAACACGACGGCAACAGGTGCGATGCTGAAATACAACGAGCCG…
	321 -microtubule-associated protein	34.2002	18.1929	5.07834	45.087	ATGGTTTCTACCTCTCAGCAACCGGCCCCGTTGGTATCTCCTACCCCATCTTCGTTCTCCTACCAACCTCACTATCAGTTCAGACCGTCTCAACCGTACGACCCTGCCATGATGGACAACTATTCCTTATCTACCAGCCTGGTTCTCCAACCTTTATATCCAACCTCTCCACCTGTCGAAACATACCCAGTACCTCTTCCCCCTGCGGCCGACTTCAAGACCCACAGGCGGATCATGTCAACAGACTCTGACTACTCGACTCCATATTCCCAAACACCAGTCCTGGATGAGCCCACCTCGCCTGCAAAACCCGAGTTCGAGCGAGCTCTTCCTGTTGTTGGAGAGCTAGAAGAAAGAGACGATTACGCGCTGAATGACTTGGTGAATCAAGTCCATTTA…
	322 -ccr4-not transcription complex	190.934	211.332	95.2663	274.077	ATGGCTCAAAGGAAGCTACAGTCCGAGATCGACCGGACACTCAAAAAAGTGACCGAGGGTGTTGAGCTCTTTGAGTCCATATTTGAAAAGATGAACGCCTCGACAAACGCGACTCAGAAGGAGAAGTGTGAGACCGATCTCAAAACTCAGATCAAGAAACTTCAGCGACTACGAGACCAGATCAAGACGTGGATCTCGAGTTCGGAGATCAAGGACAAGAATTCATTAACAGAGACGAGAAAGCTCATAGAAACGCAAATGGAACGCTTCAAAGCGCTTGAGAAGGAGATGAAAACGAAAGCGTTTTCTAAAGAGGGTCTCATCCAAGCAGCCAAGCTTGACCCGGCTGAGAAGGCCAAGATGGACACTATCAACTGGCTTTCGTCCATGATTGACGAG…
	323 -duf2196 domain protein	159.709	281.534	166.674	304.511	ATGTCTACAGTCTCCCAGCTCTCGTCTTTGACATTCATCGATGAGGAGACTGTGAAGACTCAACTGCTTCCCTACCTGGAGAGCTTCAAGTCGAAAGCAGACCTTCAGGATCATCTCGAGAACTTACTTGGGAAATCAACTCCTGAATCACAAGCATTTATCTCTTCCTACCTTTTCCTCCGGTTTCCTCCGTCTCTACCTACTCCTGCTCCTATCTCTGCTCCTGCTCCTGTTGTTGCTTCAAAACCAAAGCCGAGCACAAAACCAAAGAAGCTCAACCCAAACGGTCCCAAGCCTGGTCGTGACTGGACGAATGACTTTGGCGCTACAGGTACAGTCTATATCAAACAAGCGGAAGAGAGCTGGAGTACGTCTAACAGACCAGGATCCTCCGATGCT…
	324 -putative RAD57 protein	102.264	1643.4	192.47	58.8691	ATGTTCGATCTGGCTCTTAGTGAGCTTTCTACATTGACACCTCGTCAGAAAGCTATTCTCAGACGCGCGTCCCTGCTCGCTCCGGCCGAGATCCTACTGGTATCTCTTCAGAAGCTTACGAAAACTTTGAAACCGCTCTCAGAGGATGAGGTGGTCGAGCTCGTCCAGGCCGTGGCGCGCGGGGTATGTGGCTCTCCGGTCAAACTAGGAAAAGCTCGAGAAGGAAAAGTGCATGGTGCTCGAACAGGGTGGCAGGGTGTCCAATTCGGAGACAATTCATTGGATGAGTTGTTAGGTGGCGGGGTGAGAGTTGGAGAAATCACCGAGATTGCTGGGCAAAGCTCGACTGGAAAGACTCAGCTTTGTCTATCATTGGCGATCTCTGTCCAGTTTTCGTTC…
	325 -plc-like phosphodiesterase	31.122	91.6203	36.5418	145.222	ATGGATGATCAGTCGTGTATACCTCGGGCTCCAATCACAGATGATCATGCTCCCGCAGACACAGCCCCTCACGCTCAGCTGGTTTCCAGTTCAGGTCTCGAGCCTCCTCTTGTGGTAGACAATCTTACTTTAGGTGATGAACTTGGCTCAGCATCATCAATTTTTAAAAAGCCACCAACGAAACCTAATCCTGTATTGGGACTCGTTCGAAAAATCAAAAACAAGAGTTCGACTCGACCTCCGATGGGCTCATCAGAGGCTTCTGGTAGAGGAGCAGAAGGAAAGGACGAATGGGTGATCGTTCAGGATGAGGCCAACGTTCAACACGAGATGACCGTCAATCAACAGTTTGCGCAGGAGACGGACTTGATTCGTGAGAAAGATCAATCTCGAAGAGAA…
	326 -general amino acid permease	17.025	43.3482	18.1379	25.5147	ATGTCCCTTATGGCTGGAGAAGTGAAGAACCCTCGAAGAGTTCTGCCTGGAGTCTACAAGTCGACTACGTTTCGGTTGCTCCTGTTTTATGGCTTGGGCGCCTTTTGCGTTGCGACGGTGTGTGCTTCGGATGATGTACAACTCTTGAGCGCAATCAAGGTTGGATCGGCCGGAGCTGCCAAGTCTCCTTATGTCGTCGCTATGAAACGCTTGCAGATTCCCTATCTTGGCTCCATTGTCAATGCTGCGGTCCTTGTGTCTCTCCTTTCGACCGCAAATACCTTTGTATTTACTACATCACGGTCGTTACATGGACTGGCTCTTGCCGGACAGGCCCCGAGTATTTTCAGGAGACTTAACCGTATGGGAGTGCCTTATGTCTCAGTTGGGGCTGCACTT…
	327 -related to decapping enzyme	12.7262	185.594	330.782	520.463	TTGTACATACATTCACGCTTAACGAATCTTCGACCAATGTCGTCTACAAACAGCAGACCCAAGGAAAACGTGTGGGACTACCCCCGCCCGCCTGCGTTGGAGCGGACGGACCGTTTGCTAGAGGTGAAATGGGTGTACCCTGATGGACACGAAGTGGATGTTGCTACCACTCGGGAGGCATATAGGGTGTTGGAGACGAGTCATCCACCAACATATTATCTACCTCCTTCATCCATTCACTCGGATAACGTCAAGTTGAGCGTTGAGAACGGAAAGAGTTCTTTTTGTGAGTGGAAAGGAACAGCGGCGTATCATACTCTCAAAATTCTCTCTTCATCAGGCTCTCCATCTGCCTCGGTAACCTCTCGAATTTGGTCCTATCCATCTCCTACACCTAGT…
	328 -uncharacterized protein UHOR_01348	42.1526	55.4683	48.6221	71.8766	ATGTTTCCTAATCCGTATCCTTCACAGCACCTCTACCATCCGTACCCACCGTCACACGTGAGGCCAAGGTCGAACGGTGTACAGTCCCACGGTCAAGCTTTCTCTCATTCTTACTCACAACCTTACCTGCAGCCACCGCTCCACCCGTTATATCAATCACCAAGCCAAACAGCATTCCAAACAGAGCCACATCCTGCTCCAGGCCATCCATTCTACCACCATTCTGTTTCTACTCTGTCCAAGCCAGAGGGACAGGCCTTTCAGCCAGCGGCTGCAGCTCATGCTACAACCCAGGCCCGCAATACGTACCCACCGATAATAAAGCCAGAGACTACAGTGCCGGTCGACATGAGCGCTATGGGTAGAGTACTTAGGGATGATGAACCGTATAACGTTCCA…
	329 -histidinol phosphate phosphatase h	183.509	406.25	238.236	240.555	ATGCCTCAATCTCATCATTCTCACTCAGGTCAGTTTTGTAGACACGCCAAAGGTACACTCGAACAAGTTGTTCAAGAGGCCATCAAGCAGGGGTTCACCACTTTCGGCCTATCGGAGCATGCACCCAGATATCGTCAGCAGGATCTCTATCCTGAAGAATCCGACTTGAGTCCGACAGCCTTGCACGAAATCTATCTTTCGTTTCTTGACGAAGCGCACCGACTTCGAGCAATCTACTCTTCAGAAATCACTCTTCTCATAGGAATTGAAACCGATTTGATCACTCCGTTAGACCTGACTGGCCTATCCGCTCTACTCGAGGCACAAGCGTCTCGAATCGACTATGTCGTTGGCAGTCTACACCACGTTCATCAGATCCCTATCGACTTTGATGAGCCC…
	330 -isoprenoid biosynthesis-related protein	684.765	557.382	399.743	274.941	TTGCTCTCTCGTTCGACAGAAAATAACATCAATAGCCAAATGTCCACTACGCCTGAAGAGAAGAAAGCAGCTCGAGCAAAGTTCGAGGCTGTCTTCCCGGTCATTGCCGATGAGATTCTCGATTATATGAAGGGTGAAGGCATGCCTGCCGAGGCTTTGGAATGGATGAACAAGAACTTGTACTACAACACTCCCGGAGGAAAACTCAACCGAGGACTTTCCGTGGTGGATACTTATATCCTTCTCTCGCCTTCTGGAAAAGACATCTCGGAAGAAGAGTACTTGAAGGCCGCTATCCTCGGTTGGTGTATCGAGCTTCTCCAAGCTTACTTCTTGGTGGCTGATGATATGATGGACGCCTCAATCACCCGACGAGGCCAACCCTGTTGGTACAAAGTT…
	331 -signal transducer	224.356	470.075	135.077	595.779	ATGAATAACGACAGCTCTCGACCGAGCACATATTCTCGTCAACCGACGTCAGTCTCTAGGCAAAGCTACGAAGACTACTCTAAGCCTTCGACTGAGATTCCCAATCGAAGAAGACCGGATGTTTCCCGGAAACTCGTCGTTGTAGGAGATGGTGGTTGCGGAAAGACTTGTCTGCTGACCGTATATGCCCACGACCGGTTTCCAGTTAACTACGTTCCGACGGTATTCGAAAACTTTGTGACTCAAGTTCAATATGAATCTAAAGTGGTTGAACTCGCTCTTTGGGATACGGCTGGACAAGAAGATTTCGATAGGCTTCGACCACTCAGCTATAACGATACAGACGTTGTATTGATTGTCTTTGCATGCAATCATCGACCTAGTTTGGAAAATGTTAAA…
	332 -dihydroxyacetone kinase	423.728	542.174	258.511	163.457	TTGTCTTCTTTCTTCTTCCTGTTCCATCCTACTCTCTATCTTCTCCACTCATCTCATCTCATACCTAGTAGAAGTATCATGGTATCTTCAAAACACATCGTCAACGACCCCAAGGCTATCGTACTCGACGCTCTGAAGGGATTCGTAGCTCTTAACCCTAATGTAAAGCTTAACGAAGAATACAAAGTTATCCATTTGGCCAAAGTTCCTCACCAGGTTTCCATCATCTCTGGGGGAGGAAGCGGTCATGAGCCTTCCCATGCGGGGTTCGTTGGAGCTGGTCTTTTGAGTGCTGCAGTATCTGGCAATGTATTCGCTTCACCCAACACCAACCAAGTCAAGAAGGCTCTTGAGATTGTAAACAATGACAAGGGAACTTTGATCGTCATCATGCAGTAC…
	333 -defective in cullin neddylation protein 1	133.96	558.633	177.957	285.169	ATGGATCAAACTTCTTCGTTCTCTGCACACACCTGCCGAACTCAAGGTAGTGTCTTCTTACATCGACCATTTCTCCGATCTGTGACTTCAGCTGTCGCTCTATGGCAATCGCTCCTTCCGCCTGTGTTCCAGTCCAACCCTTCAGCCATCCAGTACAGCACCACGAACGGCGCGCGGGGAATGGGCGAACGTGAATTCGGGTGGTGGCTCGAATTCTTGGAGGAGCAAAAGACGAAAGGAATATCGAAAGATTTATGGACGTTGTTCATCGAGTTTGCTGTCAAGGTGCCCTACACATACGATGTATATGACGAGGATGGTGCCTGGCCATCATTACTGGACGAGTTTACGGATTATGCAAAAAACCGACGTAAGAGAGAAGGACTTGACAATGCCTGA
	334 -di- and tripeptidase	162.07	97.1316	109.826	135.728	ATGGGCTGTCAGTCCACCTCGATTCAATGGGTCATGCTACCACCAAACTTGCCCCAACCCTCCCGTCCGGACTTCTCTAGCATAAAACCCATGCATGCCAATCCGACATCTGCCCGATTCTTTGCGTCCAGTCCACAACCATCCGCTCCACCCTCGCCACCTTTGAACAAAATCCCAGTCCCGCAGCTCACAGTGGACAGTAGAAACTCTGTTACCGCTCATCATGGTTATGTGTACACGTTAACCTGGGTCAAAGATCCTAGTAATCAGAAAAGCTGGCTTGCCAGTGCTAGCGGTGCCGGTGACGTCAGAATTTGGGAACAGCAGGACGACTGCTCGCTGAGCCTTGTCTATGACTTTAAAGGCTCGTACGATAGCGCCGTACTTTCTCTAGCATGT…
	335 -methionine aminopeptidase	191.586	54.6622	163.055	139.108	TTGCTCTCTTTCGTTCCCTCACTCTTTTATATTCTCTTCAAACCATTCAAGATGAGCAAGTGTATCGGAGCTGAATGTTCCTCGAATGAAGCAAAGCTGGAGTGTCCCGGTTGCATCAACTTGGGTATTCGGGGAAGCTTCTTCCATGACCAAGCTTGCTTCAACAAGAACTGGAAATCACACCGGCTTATTCATAAGGCTGTTCAGAATCCAGCTGCAGCTACTGCCGCATTGAGTGCCAGCTCAGTCCCTGCTGCCAAAATCGAGCTCAAGGAGGGTCAATATATCTTTGACCCAGATTTCAACTACACAGGCTCCCTTCGAGCAGTATACCCTCTTTCAGACAAGCGAGAGGTTCCAGCACACATTCCTCGACCAGATTATGTCGACCACCCGGAA…
	336 -dna repair exonuclease	61.5495	101.35	59.3637	172.766	TTGTATAGACACATGTCGACCCCACCAGTATTATCTCAGCTATCAGAGGGAGAATCGCCACTTACAAGACCAACTCCTTTGCTAAGGGATATAGAGGACGATGGGTCAAACACTATACGCATCATGCTTGCTACCGACAACCATTTAGGGTACCTTGAGAAGGATCCCATTCGGGGAAATGATTCGTTTGATGCCTTTAGAGAGATTCTAGAGCTGGCCAGAAAAGAGGAGGTAGATTTCATCTTGCTGGCAGGCGATCTCTTCCACGAGAACTATCCTTCAAGATACACTCTCCATCAGACGATTGCTCTTCTCAGAGAGTACTCTCAAGGGGATAGGCCCGTCCAGATAGAACTTCTGAGCGATCCGAATGAAGGGAAAGCCGCAGGATTCACATTT…
	337 -metallo peptidase m28	193.724	325.841	226.638	244.962	ATGCGATCCAGAAGAACAAACACATGGGGACCACTCCCCTCCCTGGTCGTGTTGATACCTGTTGTTTCAGTCCTCACATACCTTACAGCAAATCGGCTGTCCCGATTACCTGCCCCATTGGCCGAAGGAACAAATTCTATAACGAATGAACCCCAGTTTTCGGAATCGTTAGCTATCTCTCATATTCAAGCATTGGAAGATTCCGGGTGGAGGATAGTAGGCACGGACGAACACGTTAAGGGAAGAGATTACGTATGGAACCAAGTAAAGGTATTGAAAGAAAAATGTGATCAAGTCCAAGGGTTGGACTGCGAAGTTGATCTTCAAAGAGGAAACGGCAATCATCGGTTCAACATTCTAGACCACGATGTCCTGAAGACTTATACTGGCCTGACAAAT…
	338 -mbr-related protein	912.673	1339.69	1233.94	267.162	ATGCTTAATCCTTTCCTTGAGATCCCCAGAAATTCTGTCGTCGCAGTCGGCTTCCCTCTTGTCTTCGGCTCGTTATCCGGATGGGCAACAGCGTCTGTCGTTAGAGGGCCTTGGTACAAGAATCTGAACCCACCACCGGCTAGACCTCCGAACAGAGCGTTCGGAATCGTTTGGCCTATTCTCTACGCATCGATGGGTTACGCTAGTCATTTGATCGTCAAGACGTTTGATAATTCGTTTGACCCTTCCACCAGACAACTCGCCCAGCTGGCTCTGACGCTTTACTGGGCTCAGCTGGCGGGAAACTATCTGTGGACTCCTCTTTTCTTCCAGCTGAAGCAGACCGGACTTGCTCTGTTAGATATCGTAGCACTCACCGGCACAGTATACGCCCTCACC…
	339 -glutamate 5-kinase	171.987	89.5787	93.6566	103.67	CTGTCATTGGCTTCAAAAATGAGAAATCCGCTGCATATCGGGTCTTCGACCTCTCTCACCATAGTTATCAAACTCGGCACATCCTCTATCGTCGACGCAGAGACTCACCAACCGCTGCTGTCTCTACTTTCGAGCATCGTGGAGACCATTTGCAAACTTCGAGCACTAGGTCACAGAGTTGTCTTGGTCAGCTCCGGAGCTATTGGTGTAGGGCTCAAAAGGATGGGCATGAAAGAGAGAGGGAAAAGTCTGAGCACCAAGCAGGCTCTCGCCGCTATCGGCCAAGGCCGGTTGATCGCCCTCTACGATAATCTTTTCTCTCAGCTTGAACAACCTATTGCTCAGGTCCTCCTCACAAGAGGAGACATTTCTGACCGTACTCGATATCTCAATGCAGTC…
	340 -phytanoyl- dioxygenase	34.1069	55.625	22.783	75.4165	ATGTCTACGTCTACTACAACGGCTACTACCACCAATAACACCGATACCAGCACTGGGACAGCGGCCGGTAATTTGTCGCTCACATGGTCTGCCGGTCCATCGGACATAGCCGCTTCGGTAGGGTCTTCGTCCGTTCACCATGGGGATTTCAGAGACCAGCTTTTCTCCAAAGGGTGGGTCGTCGTACCCAACGTCATCCCGGACGATAGGGCGAGAGAGTACGTCTCGAGAGCACATGATTTCCTTGAATCATTCAACCTGGGATACAACAGGGATGATCCGTCTACTTGGAACCTCTCGAGTTTACCCTACAACAACAAAGGCGGTCTTTATTCGGCTTATGGAGTCGGTCATCAACAGTTTCTCTGGGATATCAGACAGGAACCGGGACTCATCGAT…
	341 -prolyl 4-hydroxylase	115.761	204.826	168.77	161.076	ATGACGAAATTATCAAACAAGAAGAGGAAGGCCTCTCAACAGCCCTCTAATACGGGAAAGAAACAACATGCTGAGGCAATATCTTCAACGCCCGCTACTCATGAGCAGGCCGAGCTGAAGGACGCCCAGAGTGGAGCTGAAGAAGAACTTATTGGAGGATTGATTTTTGGCGAAGAACTCGATTCGACTGTCGAGGTCCTTCAGACCCTAGCTCAGAATCCCGCCATCCTGAAGTCAAAATCCATGAAGCCTTTCAAATCTGCAATGTACGAATGCTGGCGGTCGATGCAGGAAGTCTCTGGCACAGGCACGAGTCTTACCTCTAGAATCAGCACCACTCTTCAATCCTCTTTACATCTTGAGTCTCTTGTATTGCTCTCAGAACTGCGCCTTCGAGGA…
	342 -glycoside hydrolase family 16 protein	190.317	297.472	134.758	489.111	ATGCCGACAAGTCGACCGAATAGCGCATCTGTCCCTCAGCCGCCGATCGCTCTTCACAAACGCTCCAGTTCTCAAAACCAGAATCATCCTCAATACGCAAACTATACCAGCACCCACGACTCGAGCCCTCAGCAATCGACGCTCTCCATGTCTTCCACTGCCTTCTCCGCCGCTAATAATCCCTCGCCGTTGAACCCAAACTGGCAGGTCAATTCACAAGCGGCCGGCCCAGGTGTCAACAGATCCCATTCAAACTCTTCCTCTGGGGAAAACACATCGATCACGTCCGGCGAGCACCCAGTCGGTAATGTTCCCGGTACGAATGGGAAGACTGACCCTCTATCGGCCGTCAACAGCCAGATTGGCTCGGCCTATGGGCCTTATGCCTATACATCGGTT…
	343 -40s ribosomal protein s17	18122	11786.6	14475.7	9989.26	CTGAGAGGAGGCTCGTGCGGTCTCGCTTTGGCCAGGTCCCCCCCGATACGACAAGACTCGCTTCCTCCCGTCAAGGCAAACCTTCAGAATCCTCTCAAGTCATTCAACATGGGACGAGTCCGCACCAAAACCGTCAAGCGAGCTTCGCGAGTGATGATCGAGAAGTTCTACCCTCGACTCACTCTTGATTTCCACACCAACAAGCGAATCGCCGACGAGGTTGCCATCATCCCCTCCAAGCGACTTCGAAACAAGATCGCTGGGTTCACTACCCACTTGATGAAGCGAATCCAGAAGGGACCCGTTCGAGGTATCTCCTTCAAGCTTCAGGAGGAGGAGCGAGAGAGGAAGGATCAGTACGTTCCTGAGGTCTCCGCCCTTGCCGCCCCTGAGCTGGGT…
	344 -secreted protein	1838.96	392.027	1010.88	766.472	CTGTATATCTCCAAATCTCTTTCTTCACGCAAAAAGTTCGATTCAACCATGCTCGGATTCACTACACTCCTCTCTGCTGCCTCCCTTTTGGCCATCGGCGCCAACGCTGTCATCAACACCCCCTCTGGTTTGGTCACTTGCCAGCCTACTCTTCTCTCCTGGGACGCTACCACCGCCCCCTACTACTTGACTGTCATTCCCAATGGAGACACTACCACCACTCTTGCCAGTCTCGTCTCTGGGACTGATGCCCTCAGCTACACTTGGACCGTTAACATCGCCTCTGGCACCGAGATTGCCTTTGCCCTCAAGGATGGAACTGGAGCATCCCTGTACACTTCTGGTGTAACGATCGGCGCCGGAACTGATACCTCCTGCTTGAACTCTACTAGTTCCTCT…
	345 -3-hydroxyisobutyryl-coenzyme a hydrolase isoform 1	340.519	561.943	232.25	426.841	TTGGACTCTGACCGGCAACCATCGAACCCCGTTGACTATCCCTCACCGGCCTCTCTATCCGTTCTATCTTTTCAATACCTTCTTTTAGTCAGCTTGGTGTATACTCGTTTGCATCGTTTACAGATATACATTCAGATGATTCCTTCGTTCCCTCGTCGGTTGGTGTCTTCGACCTCAAACATCATGTCAAACTCGGCAGTTGCCGTCTCTTCTTCCTCTTCTTCTAGCAAAGCAGCAGTCGCTACTAGACGACTTCATCAAACCGCCACCCATCTATCTAAAGGGCCCGAGAGGGTTTATCAGACTCTCATGAAGGAATCCAACGCCCAGGCTACCGATCCAAACGCTTCGGTTCTCTTCACCGAGTCGACATGTACTCGAAGCTACCACCTCAATCGA…
	346 -ribosomal protein	128.561	74.4984	63.6839	165.563	ATGGCTGCTACAGTTCCAGCCAGCTTGAACCCTTCGCTTACCGAGCCTCTTGATAAGGTTCGGCTCTTGTCAAACTCCAAGCTTTCTCATCAATCCAAACCGGCCAATCTTCTCAAGGCGCTCGAGTCTTCCCTTCCTGGTCCTATTTCCCCGACGGCCTACTATGCTGCCTTGGTGTCCACATTACAGCAGACGATTGCCAAGGAGATCAAACAGGGTGAGATCTCTGTGTCCGAGGGTGACCTTGTCCCTGCCATCCTGTACCTACTTGCTGTAGTAGTCGACTTTGTTCCGGTCGCCGTTGTTCAGAGTCAATCTGAAATGGGCCTGCTCGGACCGTTGTTCCAAGGAGTTATCATGTCTGGTGGTGCTGCCGGAGGCGAGGATGCTGATGATGAG…
	347 -exo-beta- -glucanase	227.675	242.139	76.0898	165.059	ATGGAAAGAGCACCCCACCCTCGTCAGTCGATCAGGTTACTCTCAGTCTTGCTCGCATGCTCTCTCTTCAACCCTACAGCAGCAGTTGTCTTGGCAGTGAACGAGACGACGGTGGAACCAAAGGTGATTAGAGGCATCAATCTGGGAGGTTGGCTCGTTTCCGAACCTTGGATCACACCATCAATATACACGACCAAACGAGGCGTCGACACACCGGTCGATGAGTGGTCTTTGGTCAAGACATTAGGGAAGGATACTGCTCGGAGTGTGTTGAGTGATCATTGGTCATCGTTCTACACCAAAGCCGACTTTGAAAACATCAAGATGGCCGGTCTGAATGCGCTCCGGATCCCATTGGGCTACTGGGCGGTCGACCTACTCGATTCAGAGTCCTACGTG…
	348 -histone h4	5316.85	4490.34	1248.41	1961.8	ATGTCCGGACGAGGAAAAGGAGGAAAGGGACTCGGAAAGGGAGGAGCCAAGCGACACCGAAAGATTCTTCGAGATAACATCCAGGGTATTACTAAGCCTGCCATCCGACGACTTGCGCGACGAGGTGGAGTCAAGCGAATTTCCGGTCTCATCTACGAGGAGACCCGAGGTGTCCTCAAGTTGTTCCTTGAGAACGTCATCCGAGACTCTGTCACCTACACCGAGCACTCGAAGCGAAAGACCGTGACGGCTCTCGATGTCGTCTACGCTCTCAAGCGACAGGGCCGAACGCTCTACGGTTTCGGAAACTAG
	349 -glutamate-pyruvate transaminase glutamate-alanine transaminase	344.748	134.939	181.497	193.682	ATGAACACAACCAGACGGACGTTCGCCACTTCAACAGTCAGACGATTGTCATCTGTGCCTAAAGCTCAAGTACCTCTCATCTCGAATCAACAGGTCGCCAGTCAGATGTCAAAATCCTCGTCCGCCAAAGGTATCTCCATCGAGTCAATTCGACCCGCCGTGCTCAAAGTAGAATACGCTGTGCGAGGAGCTGTCCCCCAAAAAGCAACAGAGTACAGCGAAAAACTGACGTCTGGAAAAGGGAAAGATCTGCCGTTCGACAAGATTGTTCATGCCAACATCGGAAACCCTCAGCAGACCGGGCTGGACCAGAAGCCGATCACCTGGTGGAGACAGATCGCCGCCTTGTTAGAATACCCAGCATTACTGGAAAACCCGTTAAGCTCCCAGATATTCCCA…
	350 -negative regulator of mitosis	51.4067	71.2327	23.0606	55.5441	ATGGCCGAAGGAGAGACCGTTCCCCTAAATAAAGATTTAGTGATACCCGTCTTATCAGCTTCTTCCATTATATTCCATCCGGAACCACCGACAGTTCACCCTCCATCACCCAATACATCGCTTTCGTTCTCCTGGCGTCGAGGCACACAATCTAAACCTTTTTCTCCTAAACCATCGGCGCGCTCTCCATACCAAACAGCTCTTCCAAGATCAACATCTGCTCCAACTTCTCTCGGACAAAGCCTGCATAAATCGGTCATGGGCGTTGAGTTTACGGCGCCTGGTGAAAGAGCGGATCTGAATATGAGCATGGACAGGCTGGTCTTGATTCAACCTGGAAAGGAGGAGGAGGTTGATAGGGCAGGTATAGCTGAAGGCGCAGCTGGTCTAGGTCCAGAT…
	351 -20s proteasome subunit	984.407	1236.44	682.998	755.627	ATGGAGATCGGACGTGCAGGCATCGATAGGCTTAAGAAGGGAGAGATCAACCTCGGTACTTCCATCATGGCCGTTCAGTTCAATGGAGGAGTCGTCATCGGAGCTGACTCCAGAACAACCTCTGGATCTTATATTGCTAACCGAGTGACGGACAAGTTGACACATATTCATGACCGAGTCTACTGCTGTCGGTCAGGATCAGCCGCTGACACTCAGGCCGTAGCAGATATTGTTCACTATCAGCTTCAGATGTTCTCTGCTATGACTGGCGCCCCTCCATCTGTTCACACCACCGCTTCTATCTTCCAAAAACTCTGTTACGAGAACAAGGACAACTTGAGTGCAGGTATCATCGTGGCTGGATGGGATGCGGAGAATGGACCGTCGGTATACAACATC…
	352 -asparagine synthase domain	123.395	97.1915	61.5427	84.9285	TTGGTCCCACAACCAGTTGTGTCCGCTGAAGGAGACGTCTTGTGTTATAATGGTCAGATTTTTGAGGGTCTACCCATAGACCCTCAACTAACCAGCGATACCAAGGTTATCTGGAATTTGTTGACAGAGCAGGTATCTCAGTATGGAGAGCAAGGCATTAGAGATGCGTTGGCGAGACTAGAAGGCCCATACGCCATTGTCTATTATCAAGCTGCGACTCAAACTCTATACTACGCTCGAGACCCTTTAGGCCGCCGGTCACTTCTCGTCTCAACTCCTTCAGGAGAGAGATCCCAGTTCGTCTTAGCCAGTGTCGGCGAGACGCTAGGGAACGGAGAATGGGCCTGGGAGGAAGTTGGATGCGAGAGTCTTTGGAAGGTCTCATTGTCAGACACAAAT…
	353 -ornithine acetyltransferase	873.93	203.468	212.575	324.499	ATGAAGAGATGGGATGGCCGGCAGGATTTTTGTCATTGGAAGATTTTGACCGATCACACCAGTAGAGACCACCAAAGTCCCTCGGACCGCGTTCTCCGCATCCGAGCTGATGAGACTATCAACAGATCGAACCATGGCGAGCGCATCCTCAGTTCCCTGTTTGCCCGTCACAGCGTTCGCACAACCAGAGTTTACGATCAGAGCTCTTGCCCTTCCTCCCTGGTCGAGCAGGACATCTCTGCTGACATTGACAGGAGCTGCCTTGAACACATTTCGGGTGAAACAAGCGGCTGCCGAGGTAGGGGATGCAGACTTGGACACGAACAGACCGAGGTCGAGGGCTTGAGGGTTCTTTTTGATCCCTGTGTGAACGGAGGAGCAAAGATAACCTTTGGGGAA…
	354 -dynactin 1	74.7471	115.836	52.8876	140.993	ATGGCCTCTCGTCCTTCCTCTGTCATCTCGAGCGTACCGCCTCAAGGCCCAGATCTGATCGTCGGTTCTCAAGTCACTGTTTCTGCTGGACAGGGAATCATAAGATGGACGGGTACGAATCCTACCTTTGCCAAAGGACGTTGGGTCGGTGTTGAGCTATTCGAACCTGATGGGAAGAACGATGGAAGTGTAGCTGGCGAGAGTTACTTTTCGTGTCGTGAAAAGTATGGGGTGTTCGTTCGACCGTCGCAGGTGACGGTTATCAAGCTACCACTCTCCAGGCCATCATCGTCTGCGTCATCGTCTACCACAGGAAGTCGGCCTTCTTCCCGACCTTCCATAGCCGGCTCTGTTTCGACTCCCAACACCAAATATGCCATTGGCAGACAGTCATCTCAT…
	355 -actin-like protein 3 (actin-related protein 3)	619.587	1623.57	414.198	1125.37	ATGAGTCGTCTTGCTCCTCTCGTTATCGATAATGGAACCGGTTATACCAAGATGGGGTTTGCCGGAAACTCTGAGCCTTCCTTTACGTTCCCTACTATCATCGCCACTAGAGAAGGAGGAGGATCGTCCAGCGGTGCTCGAGGACCTCCTGTGGCTTCCAAACCATCTCACTTGGCTTCAAAGCGAGGAATCGAAGATCTTGACTTCTATATCGGAGACGAGGCCATTGCTAACTCAAAAACTTACTCCTTGCACAACCCAATCAAGCATGGAATGATCGACAACTGGGATCACATGGAGCGCTTTTGGGAGCAGAGTATCTTCAAATATCTGAGAGCTGAGCCAGAAGATCATCATGTTCTACTTACGGAGCCTCCTCTCAACCCTCCTGAGAATCGA…
	356 -aaa family atpase	27.1129	120.928	48.6892	121.327	ATGCCGGACAACATTGTCGAATGTCCCATTTGTTCTGGTCTTTTGGAGGAGAGCAGTATCAATAGACATCTCGATTCCTCTTGCGAGTGGCTACCTGGCAATAGATCATCAACTCCCGAGATAGCATCTGCCGCGATTTCCACCTCGTTTCCCAAACCGGCTCAAAAGCTGGCTCCTTTATTCGAGGCAGCTGTGACATCCAGCAGTTATCAATCAACCCAGGTAGCGCCATCCGTTGTCGACACTTTCACTGCTTCATCAGGACTGAAACGGCGCCTGTCAGTCAAGTCCGAGCCAAGGCCTACCGACCACAATTCATCCGTTCGCCCGCGCTCTCCCTCGCCCGCTCCACTTTCCAAGAAGCCAAAACACACTTCTCACGATGCTCTGATGGCAGTA…
	357 -50s ribosomal protein l36	523.752	880.54	912.375	406.525	ATGCTTTCCAAGTTGTTCCCTCGCCTCACGTCCCTCCGGGCTCCTTCGACCTTCCTCAAACCACGCTCGTTCTCTCTCTTCCTCTCTCGCCGAACGATCCCGCTTGCCCTTCCGTCCGCATCGGGATCATCTCTGGCATCTTCATCGGTACCATCGTCAGCAACCGTGTTGTCTAATGGTTCTCCGATGTTTGGATCTTTGGTTGGACAGACAAGAGGGATCAAAGTGAGGTCGAGTATCAAGAGGTTGTGTGACGGGTGCCAAATCGTCAAGAGGAAAGGCCGAAACGTCGTTCGATGTTCCAAGGACCCGAAGCACAAGCAGCGACAAGGATGGGTTCGGTCGGTCAAGAAGTGA
	358 -gluconokinase	247.023	406.98	324.878	326.09	ATGTCCAACCCAAACTTTGCTTCCCAGCTCAATGCAGCTCTATTCTTGACAGCATCCGCTCTCTACTTTACAGCGGCCTCGCATGAGATGTCTCAAACTGGAAAAGGAGCTGGAAGCGCGGTCGTTGAGAAGATGGTGGAGAACTCTGAGGCTGACATCGTACAGGAACCTATCAAGACGATTGGCTTGGGCCCGCAACTGGTCATCATCTATGTCATGGGTGTATGCGGATGTGGAAAATCAACGGTCGGAACAGGGATTGCCCAATACTTTTCCATCCCGTATGTCGATGGAGACACTCTTCATACCCCAGAGGCCGTCGAACAGATGAGGAACAACATTCCATTAACAGACTCGGACCGAATCCCTTGGCTCAAACGGATCAGATCCCATGCAGTC…
	359 -valosin-containing protein	1933.11	731.595	1056.94	836.13	TTGAAAAAATCCTACAGGGACAAAAGGAAGAGAATAACGCTGATGCTTTTTAATCTACCCCTCACTCATTTAAGCATAAAGATCATCATCTCCCTCCTCGGCCTGGAAAGCAGCATTGCCACCTGCAGTAGCTGCGTCAGCCCCTCCGCTGGGCGCTCCTCCCTCAACACCTCCCTCGGGGAACTTGAAAGACGAGCCAAACGATCTCGACTGCTGAAGCGTCTGGGCGAACATCTCGTACCGTCGGATATCGGCATCGGAAACGGATCGTCGAGCGTACATCATGGCCTCCTCAAAGTGAGCTCGGGTGATCTCGGGAACGGGGTCCTCCTCATCCTCAGCTTCAGGGGCGGCGCTATCCTCCATAACATCGTCCGCACCTTCGGCCTCCTTGGCGGC…
	360 -trna-dihydrouridine synthase 2	133.473	216.734	385.341	208.292	ATGTGGAGGCCTTGTTTTCGACAACCCATCCTTAATATCGTTCTCAACAAATCTACACCCACATCTAAATCTATACCCTATCACTCAACACGTTTGATGTCCGACCGTGTTTGCTCTGAACCATCTGGGTTTACGACTCCTCTTTCTTCTTCCCCTCCTCTCAAGAAAGCTCGGCTAAACAGTCCCTCGATAACGGTGGCAGTAACACCACCACCATTGTTACTACAACAGCCTACGATTATGGAACCCGGTGCAAACCCTTCTGCCGCTCAGAATACGAATGGTGCAAGTGAACGACCGATATCCACTGTAGACTATCGAAACAAGGCCTGCTTGGCTCCTATGGTCAGAACGGGAACCTTACCTACTCGCTTGCTAGCTCTTCAATATGGATGTGAC…
	361 -mitochondrial carrier	653.416	1043.43	550.155	2086.61	ATGGCACCCATCGCACGTGAACCCGGACAGAAGGGCGTTAACTGGAGTAACATCGCAGTTGGAGGTATCATGAACATGTTCGAGGTCACCACGCTCGGTCAACCGCTTGAGGTTCTCAAGACTCAGATGGCCGCCAATCGGAAGCAGACGATTGGACAAGCCGTCAAGACGGTTTGGTCCAGAGGTGGTGTCTTTGGGTTCTACCAGGGCCTTATCCCCTGGGCTTGGATTGAGGCCTCGACAAAGGGAGCCGTGTTGCTCTTCACCGCTACCGAGATCGAGTCAGCAACTTCAGGAATGGGTCTTAACCCTGCTGTCAGCGGTCTCCTCGGAGGAATGGGAGGTGGAATCGCGCAGGCGTATGTCACCATGGGTTTCTGCACCTGCATGAAGACCGCA…
	362 -mfs general substrate transporter	51.8746	118.398	13.2713	67.8861	TTGGGTGGTCTTATTACAGACCAATCTACTTGGCGTTGGTGCTTCTTTATTAACCTACCAACATGCGGTTTGGCGCTCGTCGTGCTCTACTTCTTCCTCGATATCAAAACTCGAAAGATGGCCACATGGCCAGAGTTTAAGAAAGTGTTTGACCTTATTGGCTTAGGATTGCTGATGGTGTCTCTAGGGTGTATCGTCGTCGGTTTTGAACAAGCTACAGACCATGGATTCGGTAGCCCAGCTTCGATAGCTTTAATTGTGGTAGGAGCGGCCATGTTCGGAGTTACCATCGGGCATTTTCTAACGACCAAACGGAAGGCAATCATTCCTCCTCGCCTCTTCAAGAACCCAACGACAGTTCTGTTGTTGCTGATGAGTTATCTGCAAGCATTCTCGTTC…
	363 -vps5-domain-containing protein	101.095	148.712	82.413	191.009	ATGTTTGCGGAAGAAGATGAAAACCCGTTCGCCAATGCGGTCTCTCCTTTCGGCACCTCATCCGTCTTTCAACCTACTTCACTAGCCATACCGAATGAGATTGCAACCACTTCCTCGGCAACAGCCATCCTCTCGTCTGTCAACTACGGCCCTCCTCTCGATACACCTATCCTGAGTCCTACAGAGGAGCGCGTGAATCCTTATGTCCAAGCTATTCAATACGCCAAAGAGGATGATGCACTCGGGAATACTTCTGTACCTTCTATGAACGACCCACCATCTGGCCGAGCCGTTGAGGATCCTATGGACGGAACGCATGGGACAGTGTTTGGAGATGCAAGTGGCTCAGGCGGAGGATTTCAGGTCGCTCCTCCTTCAGAGTCCTTCAAATTCCTTGAT…
	364 -Transcription initiation factor TFIID subunit 12	126.605	216.746	88.2526	226.374	TTGCTGTTCGAAGAACATCCAGATCTTTCGCGCCTGTCCGACGTTGCCCAATCCATCCGTCAAGACGAGGATATGTCCAGTAATATTACCAACCAGCAACAACAGCAAGCCCAAGCTTTGAGGATCATAGCTGCTCAGCAGCAGCAGCAACTCCGACTTCAAGGCCAGAATCCCAATGGAACACCAAAGGCAAACACACCTGCGGGAGCGAGCACAGGTACCGGATCAGCTGCAGCGACAGGTGGCTTAACCCTTCCTCCAGGTCTGGCGAATGTTAATATTGGTCAACTCTTGAATCTCGCAAGGAAGGGTCAACTAAACCCTGCTCAGATGGAACAGTTTCGAGCGTTGATGGCGTATGCTCCACAGATGCAAGCTCAGCTCTCAAGCCAACGCGCT…
	365 -signal recognition particle 54 kda protein	218.434	285.452	110.32	273.867	CTGGAAAGAAGACTGTTGTACTTTTCCCCTATCGGCCCGCTTCGTCCTCCCTTCCTCCTGTCCATCACTCAAGATCTTCTTTTTTACCATCTGCTCGTCTGCCTTTCCCCGTGGTGTGAAACTCAATCCAGCAACCGTACATCATATATTATCATCATGGTCTTAGCCGATCTAGGTCGTCGCCTCAATACGGCTATCAACTCGCTCTCCTCAGCCAATGTGGTGGACGAGAAGGCTCTCGATGCTGTACTCAAGGAAGTCTGTGCTGCTCTTCTTGAATCTGATGTGAACGTCAAACTAGTGGCCGCTCTTCGAACGAAAGTTCGCTCCGAAGTCAGACCGCTGCTAAACCCACCAGCACCTCAACCAGCTCCTTCGCCATCCAAAGCATTTCAAATT…
	366 -c22-sterol desaturase	506.149	766.864	276.352	268.87	ATGGCTTCTCAACACGTACCAGCGCCTTCTTCCACCGCGTCCGCCTTTCCGTTCAGCCTCTCAGGCACGGAGGCGTTCGCGTTCCCAGAGCTTACTACCAGGACTCTTCTCGGCTCCATCCTCACCGTCGTTGCGTCCATCCTGATTTTCGAACAGATCAATTATCGAAACAAGAAGCAGCACCTTCCTGGACCAACATGGACGATCCCCATCATTGGAAAGTTCCTTAACTCGCTTCATCCCACCATGGAGGTTTACAAAGCTCAATTCGCCCAGGGAGAACTCAGCGCATTCAGTGTGTTCCATCTTTTCCTTGTCATGGCCGTCTCCAATAGAGTCGCTCGAAAGATCTTCAACTCGCCCGATTACGCTGAGCCCTGTCTTGTTGCCAGTGCTAAG…
	367 -atpase	643.508	871.004	352.426	595.384	ATGCAAGTGGATTCCGCCCCGACCGATACCTCTTCTTTGGCTCCTTCTGCACCTGCAAGAGCCGTTTCGGACGAGAAGGCTGTCGCCTTGAGACTCTACAGACAGAAACTTAAAGATCATAACGCTACTTCAGAAAATGTCAAGAATCTCCGATTCTCAATCAAAGATTTGGACGCTGCGTTCCTCAAGAGCGAAGACGACATCAAGGCTCTCCAGAGTGTGGGACAAATCATCGGAGAGGTACTGAAAAAGTTAGATGACGAACGATTCATCGTGAAGGCCTCCTCTGGCCCGCGTTATGTTGTGTCATATCGACCTCAGCTTCCTGTCGATAAGCTGATTGCAGGTGTCCGAGTCTCGCTAGACATGACGACGTTAACGATAATGCGAATTCTTCCT…
	368 -eukaryotic translation initiation factor 3 subunit 6	531.487	187.273	397.258	254.369	ATGGCTCAGTACGATCTCACCCAGCGAATGGTCCCCTTCCTGGACCGGCACTTGGCCATTCCTCTCTTGGATCACCTCAGTGGTTTGGAGCCTCCGCTTTTCCCGGCCGCTTCTCTCTACGCCGCTCAGTACGAGCTCGTCAAGAAGACCAACATGGTTGACTACGCTCAGACCTTGTTCTCTTCTGTTCACCCCGGAAAGGAGGCTCCTGCCGAGTTTGCTTCCCGACGCCAGGATGTGTCTGCCAAAAACGAGAAGCTTAACGAGGCTGCTGAGCAGGTTTTGGAGGTCATCGGAAACCCTGATGTCGCTGGTCAGCTCAAGCAGGATAAGGAGCAGAACATGGCTTGGCTCAAGGAAAACTACCAGCTTACCCAAGACAATATCCTTTCCCTGTAC…
	369 -translation initiation factor	1813.96	2268.33	987.879	1460.99	TTGCTCGGAAATGACACTGTTGAGGACACCCCTGAAGTTGCTGCAGCTGCCGCCGAGACCTTAGCTCCTGATGACTTTTCGGATCTCAAGAAGAAGAAGAAGAAGAGCAAGAAGACTGCTTTCGATTTGGAAGCCTTCGAGCGAGAGCTTGTTGAGGACGGATCGGCCGCTAAAGAGGGAGAAGAAGATGTTGAGGGTGTTCCGGCAGACTACGATGAGAAAGAGTTAGGAGATAACGTGTTTGGTGGTGCAGCCGCTGAGGACGCCGGTTTGGACGACAACGCTGGAGATGAGAGCCAGGCTTGGGCTGGAACCGATAGGGAGTACACCTACGACGAGCTTCTCTCTCGAGCTTTCCGAATTCTTCGATCCCAGAACCCTGAGCTTGCCGGAGACCGT…
	370 -p-loop containing nucleoside triphosphate hydrolase protein	7.85318	24.0705	5.45552	22.6546	TTGACCGGGGATACCGATATGAGCGGACAAGCTTTCAAAGGCGTACAGAACGCTCGTGTGATAGTTACTACTCCCGAGAAATGGGACTCAGTGACCAGATGGAAAAATACAGCATCCGCTCGGGAATCTATGATCGCCAATCACATTTCTCTGCTTCTAATCGACGAAGTTCATATCCTCAGGGAGAAACGTGGAGCTGTCTTAGAAGTGGTTGTGTCCCGAATGAAAGCTCTGAATTCAGTTCGGGTGGTCGCGCTTAGTGCTACGGTTCCCAATGTCGAGGATGTTGGAAGATGGCTGCGTCCTATGGCAGGAACTGAGATCTCTGATATCAATAGCGGAGTTCAGTCGCAGACAGCGAAGGTTTTTAAGTTCGATGATGAGTATCGACCGTGCCCG…
	371 -4 -phosphopantetheinyl transferase	45.0199	65.3246	49.4132	44.1905	ATGCTCACTCGGCCGCTTAGACTAATCGCTGTCGATGTCTCTAGATGGGATCCTTCTCAAGAGACATTCAATCAACTGTTGGACTTCGTGGATGAACCTTCGGCTGTTAGGATCAAGCGTTTCCGCCACAGATCAGACGCGCTGAGATCACTTGTCGGCAGGTTACTTCCTATATACGTCTTGCAGCATACGATTCCTGTCAAGACACCAGTCGAGTTCAAGTTGGGATCTCATGGTCGTCCGTACATAGCAACCCCGTCGACCGATTCCCCATTTGACTATAACATCTCTCACGACGGACCATGGGTCATCGGTGCCTTTACCTTTGGAGGAAAAGTAGGAGTGGACGTCATGTCGTTGGATCTACCAGACGGGATAGAGAGTACTTTTGATCTGAGA…
	372 -aspartate kinase	740.047	217.925	740.484	297.935	CTGCTCATCAAGGCAGCCACTCAGACTCGCGCACCAGCTCAGTCCAGCAACACCGGTTTCCCCATGACCCCCAGAGGTGATCTCTCCCGAAATCCATCTGGCTTTTTCGCCAATAATTCGCTCTCTCTATCTGAGTCTGCTGCGACGCCTCCCCCGAATGGTGCGGTTCCACCAAGGCTCCGAAGCCAATCTCAGCAGGGCTCCAGGTCCAGAGCTGGCTCCCCTAGTCCTTTCCAGCCCCTGTCCTCTTGTAACTCGCTCGATTCCTCGGTGTCGAGCTTACCCGACGCCCCTCCGCCTCCCCCGGCGTCGACATTCGAGACCACTGTTGATCAGATCAGGGATGATCATTTGAAGGCTGCCAGTGAGGCTATCAAAGACCAGGATCTCCTCGCAGAC…
	373 -galactose-binding like protein	208.42	166.883	196.783	85.9513	ATGACCGTACCATCATTCAACATGGCTTCCGCTAAATCATCTCCAGCTGTTCCTCTGATCACACCAGATGTAGTCGTCAGAGTTTCTTCTACTTTGGACAAATCTGTTTCAAAAAAATACTTGACGGATGGAGATTCAGAAACTTGTTGGGCAAGTGCAAACGGCTTGCCTCAATCAATCACCCTTGTCTTTCCTAATGCAGTGATCCCGTCCGACCTTTCCATAACGTTTGCCGGTGGGTTTGTAGGAACCCACTGTTCCTTGTCCTATGCTTCTCCTCCTGGTCCTTCTAAAACGTTCCGACCTTGGGCTAAGTTTTACCCGGCGGATAGCAATAGGTCTCAGTCGTTTAGCGTAAGACCGACGGACGAAGAAGTCGGCTTGAACGACGAGGTGAGA…
	374 -prolactin regulatory element-binding protein	314.536	684.062	214.131	406.196	ATGACTCGAACAGAGCATTTCTCTCAAGAGACTCCCAGCTTCCCTGTGTACTCTATCGCCTTCCAATCCGACTCCCAGGTAGTCCTAGGTGGGGGCGGTGGAGCAACTCGATCCGGTGTTAAAAACAAACTGAAACTATGCCATGTTGATGTAAAGGCAAAAAAGCTAGATGTTCTGGACGAATACGAATTACAAGCTGAGGAAGACGCTCCTATGACGTTAGCTCTCAACCCAAAGACTAAAGAGTTGGCGGCAGGAATCAACTCTGCACCCGCTCAACTCCGAAATGGAATGAACAACCATTGCAGGGTTTTTGACCTGAATGATGAAAAGATTCAGCTGAAGAGCTCGACCCGAACATTCTCGGCCGACTATTCGGAGAGAGAAGATTACCCTTAC…
	375 -mfs general substrate transporter	26.0203	108.178	37.8127	68.5578	CTGTTCTTCCGTTCCTTCTCATTCATTCAGCCATCCCGACCTACTCAGATCTTCATACCCTCACCCACTCCAACAATGGATCTCAAGGATAACGAGAAGGACGTCTACGGAGTGTCCGAAAAGGTCTACGAAGTCCCATCCGATCACGCTATCCACACCAACGCACATGATGCAGATGCTGCTGCCAAACTCGTCGCCGGATTCACCGGAGAGTTAGACCCAGTCGAGGCCAAGCGGGTGCTTGGAAAGATTGATAGAAACATGTTGCCCATGATGATGATCTTGTATCTCGTTCAATTCATGGACAAGACCACCCTCGGTAACTCGGTCAACCTCGGTCTCAAGACGGACAACCATCTGACCTCGCTCCAGTATAACTGGCTTGGAACGATCTTCTAT…
	376 -S-adenosyl-L-methionine-dependent methyltransferase	271.923	191.108	37.3185	198.857	TTGTGCCATCGTCCTCATGTCAAATCCATAGACATCTTCCCAGAACCCAACTCGCTGCTTCATGAAGTCTGCACAGTCCACACCGGCCAACATGATCTTCGTCTGACTGGGCGCGAGGACACCACCCTTTCGAAGGAATCGATCTCGAGCAACCAAAACAGAATCGAGCATGGACTCATAGAGCAAGAAGTAGCCCATCCACTCGGAAATGATGATATCCACGTGGTCGACAGGCAGCTGAATATCCTCGACCTTTCCACGAACGACAGTGATCTTGTCAGCATAACCGTTGTTCTTGATGTTTTCTATCGCTTTCTTGGCAACATCACTAGCATCTACGGCATAAACATGCTTTGCGCCAGCCTTAGCGGCGAACAAGGATAG
	377 -glycoside hydrolase	6.78729	60.6475	12.2113	33.9865	CTGAGGAAAACTGTCTGCCTACTGGCTCTTGGAAGGACAAAGGCGTACAGTTTGATTTGCCGAGATTTTGGGCGGGTCTTCAGTACGATAACATCGTGGCTGAATCGCAGACTATCGCCTTGCCAGAACCGGTCGAGGTTTCCAGCCTTCATCTTTTGGTTGCAGGCGATTGGTCTGACGGAGCATCGAAGGAAAAGATCCTGGCTGAGTTCACTGACGGCTCCAGCGAAGAGCTCGAGGTGGATGTCAAGAATTGGTGGTCCATACATTGGCTCAACCAAGGTACCATTCAATGCCCATACCACTTCACATCTTACAAACAAAAGTCATACAATTCCACCCAGATACATTCTGTCACACTTCCCGTTCACTCGTCGGCAAGCCTTGGATCCATCCGTT…
	378 -gh13 alpha-amylase precursor	100.87	132.074	14.5808	93.535	ATGCCGGCCGCCTCGATTCTTCTTCCTGCCCTTTTGTCTTCTCTTACTTTGGTTCCCAGATTAACCAACGCGCTCTCTGCAGCAGAGTGGCGAGACAAGTCTATCTATCAGGTCGTCACTGATCGGTTCTCCACCGGTTCTCTCACCACTCCTTGTTATACTACCGACAAAGCATATTGTGGAGGAACTTGGGCTGGGATCACCGCCAGGTTGGATTACATCCAAGGCATGGGATTCGATGCTGTCTGGATCTCTCCCATCACCTCTAACATCGGTAACACGACTGAGGGTCAGGCTTACCACGGCTACTGGCCTATGGACTTTGCTACTTTAAACTCACACTTCGGAACTGCCGACGACTTGAAGGCTCTCTCCGCTGCGTTGCATACAAGAGGGATG…
	379 -aspartate-trna ligase	172.766	157.219	125.572	100.079	ATGTCTGCTAGGTTTCTTTCCTCTAGGATACCTATCCATCTATCTCGCCGTGCCGCCTCGTTGCCTAGACTAGGAGCGCCAACCAAGAGACTATGCGGCTATGGGTACTCCTCGATGGTCAACTCAAATACAACCGTTCGCCCATATCCGGAAGAATCGCCCGAACTTTCAAGTCCTTATAAACCTCTTCGTATTCACTACGGTCCCCTGCCGAAACGAAGCCATGAGATTCACGAGATCACCTCCGGACTCGTCGGCCAGACGGTCACTCTTGAAGGCTGGCTGACGACCTCTCGAAAGGCGTCTGCCAAACTCTACTTTCACACCCTCTCAGACCCCCAGACGTCCTCATCCGTTCAGCTGGTCCATTTCGGAAAGGTCGCTGGGGCGGAGCTGATG…
	380 -phd-finger motif containing protein	57.0781	74.51	24.5277	129.207	CTGATGCCTCGGTCAAGGCATTCGACATCAACACCTCTACAGACGGTCGTGTCAAAGTCTCCTTCGCCAGCGTCTAGTCCGGGAAATTATCCACCGGCACTTGCACCGGCTCCTCCTTCGCCTCTTGTTACCAGGCTTCGTCAAGATGCTATGTGGGCTGCCGTCAGTCAGTTTTGTGCGATGTGGCTTCCCACTCTCGGTGGAATCGATTGGGATCCAGAAAGGATCGAGTTTGATTTTGACAACACCGAGGATAGATACATCGCTCCCATGATGACTCAGCTTCTCACTTCTCTTACCTTGGATAAACGTATAGATAAGACCAACTGGGTTCGCCATCTCCGCTTACAGTACCTCTCCCGTTCACCAGAAACGAACGCGTTAGGTACAGAGGAGGAG…
	381 -gtp-binding protein sar1	1454.16	2053.34	1786.58	1343.76	TTGTCCGTCTACTCTCTCCTCTCCACCTCTACACAAAACGAACCTTACACGTCAGACATGTTCATCATCAATTGGTTCTACGACATCCTCACTCAGCTCGGGCTGATGAACAAGAATGCTAAGATTCTGTTCTTGGGTCTCGATAACGCTGGAAAGACTACACTCCTCCACATGCTCAAGAACGATCGACTAGCCACTCTGCAGCCTACTCTTCATCCCACTTCCGAGGAGTTGGCTATTGGAAACGTCAAGTTCACCACCTACGATCTTGGAGGTCATCTTCAAGCCCGACGACTCTGGAGAGATTACTTCCCTGAAGTTGATGGAATCGTTTTCTTGGTTGACTCTGCTGATACCGAGCGATTGTCCGAGAGCAAAACTGAGCTAGACGCACTTCTC…
	382 -probable eukaryotic translation initiation factor eif-3	488.097	225.604	177.582	316.423	TTGACTATCTGCTCCACCACTGCTCCCATCATCCAGTCATTGGCTTCGTCGCCTGATTATGCCCAGTACGCTGCCCCGATCCAGCACGTCGTCATCTCCCGACTGTTCCAGCAGCTCTCTCAGGTGTATGACTCTGTCTCAATGGCTCACGTGCTCTCTCTCGTCAGTGCGTTCTCGATGGACGAGGACGCGCTCGAGAAGTTCATCATGGCTGCCTGTAAGCGAGCTGAGCTCGCCGTTCGATTGGACCATGTCCAGAAGTCAATCCTCTTCTTGGACGAGCCTTTCACCATGGCTTCCTCCAAGGTCGGCTCCGGCCCTGCCGCCTTTACCTCGAACGCTTTGATCGTCGACTCCAAGGCCGGGCTTCTTCAGCCGTCGACGGCTGATTTGGTTCGA…
	383 -proteasome activator subunit 4	180.844	200.039	113.559	254.864	ATGGACGAAGACGAGTACAAGGATTTCGACTCCAGTGACGAAGAAAACCCGGACGCTTTCGATCAAGACGAAGACGAGGACTATCCGTCCAAATCAGTTAGCACTACAGATCTTCCAGTCATGTCATCCACCACTCCTCTGGACCCTCGAGAGGCGTTGTTAACCTACCAGCGATCGTTACCATATCCGGTCGAGTCACTCACCGAGATGGATGATCGATTGAACATCATCATCGATAAGCTAGTGCATTCCATTCGAGCAAAAGACTGGGATGTCACATTCCCTAGATGGCATAAAGAGCTTGTTCGATGGCTTAGCTTCAAGTACCCTTTAAAAAGAGAAGTCCGAGTCAACTTGGTCAAGCTCTACTTTGAACTTGCTGTGGCTCCTGGTACGGAT…
	384 -sorting required to maintain late-golgi resident enzymes in their proper location	419.286	660.562	532.997	496.421	CTGATCTCTTACCGTCATCATCTCTTCGTCTTTCCCATAAACCTGCCATCGTCGTTGATCGTTAACACCATGAGCTTCATGCCAACGCCTCTCCCTCCAGGTCCTCTTTCTGCATCTCCTTCCTCGCCTTCTTCCTCACAGCAGCGCAATCCGCACCAACAACAGCAACAGCCCTACCCGCATCAGCAACAGCAGCATCAACAGCCATACCAGAACAATCAGTACCAGTACCAACATCAACAGCCTTATCAACCACACCATCACCAGCAGCACCAACCGAGCCCATATGGTGATGGATATTCGCAGCAGCAGCAGCCTCCGCAGCCTTCTCCTTTTGCAAGAGCTTTCAGTGGAGATATTACCCGGATCCCGGGAATGAGAGCTCAGACTTTTGATGAG…
	385 -60 kDa inner membrane protein	127.476	180.573	87.6145	107.738	ATGCTCCCTATTCGGCCTCTCTTTCGCCGTACTCCTTTGATCTTTGCCCGAACATCACCCTCAGCATGCATCCCTCGTTCAGTCCGGTTCGCATCGTCTTCCCCTTTCCAGGTTGATATCTCGCCGCCGGCCTCGGCAGCTGCACCATCAATTCCGTCGTCGTCGCCTGTGACGATTCAAACCATCAATCTTGACCTTCCTGCCGATGTAGCCATGTCGACTAGTACAGCGGCCGACGCGCTTGCCCAAACAAATCCATCCTGGCTCGCACATCTACTGATCGACCATCCTTGGCCGTTTCCCTCCCCTCTTCCTCCATACAGCACGACGATCATTGTTTCCTGTATCGCGCTCAGATTTCTGATCACCGTTCCCGTCTCGGTATGGGCAAGACGGAGA…
	386 -zinc-finger double-stranded rna-binding protein	478.121	500.632	366.188	422.998	ATGGGACGATTAAGAAGATCAAGAACTCACAAAGCCCAGCGTGATGTACACCGAGCCGCTCGAACCCGAGCTAGGACTAGAGATCTCGACTTAATTCAGAAGCATGATCTTGATCCCATGAACCGAAAGAAGCTCGAGGCCCAGGAGCTTGATGAGGACAAGCCCGGATTGGGACAGCATTACTGTGTTGAGTGTGCTCGATATATGGAAACGGATGCTGCTCTCAAGACCCATTGGACAACCAAGCTTCACAAGCGTCGATGCAAAACCCTTTTGGAGCCGGCTCACACCCCGGAGGAGTCTGCACGAGCTGCCGGCCTTCAAGCTCCGGATAACAGGCAACGAGGACCTGAAGAGATCAAGCGGTTCGCTCCTGCTGCCTCTGCTCCTGCTGCTGGA…
	387 -translocation protein sec66	333.292	253.829	236.202	270.586	ATGGTTGCTATCGGTCTGCTTGCTCCTTTGGCATATGCCGCCGTTCTCATCACAGCCCTAGGCATATTTTCTCGTGTATACAGAAGGCGAATAGCTGCCAAAGCCGAAACCGAGCCTTGGTTTCCTTCCCATACCTCTAGAGATCTCTATGTCTCTCTCTTACAAGCTGGTCCCGCTCCTCCAGAAGCCCTCCTCAAATCCGCCCTGTTGGTCCGAGCGATGAATGACGTTCGTCGGATCCTTAAGATCCGAGACGACAAACCTGCTTTGCAGATCTTGATACAAAAGGGCTGCGTTGGTGATGACCTCTGGGCTCGTTTCTTGAAAGCTGAGAAGGAACTGGAGGCCGAAATTCTAGATGTCGTCAACGAAGCCAACACTTTCTCCCCCGCTTGGGGT…
	388 -camp-dependent protein kinase	18.068	31.2301	20.6498	40.5558	TTGGTTACACGGGGCGCGCCTGGAAAAGACTTTGCTCGTTGTTCCAACATCCAGGCGCTTATCCCCGACACGAAATTTCTCTACTTGATCCTTTCAAACGAGTTCTTCTCTCTTTCCAAAGAATCTGTCCATATCTCACTCACACATATATACACACGTATAAGCACGCGTTCTGTGTGTTTGTCACATACATCCCTCACGTTTCATACATCCGTCTTCTGTACATTCCGTCACTGCAATCCGTCCGCGTGCACTATCTCTCATAGCCGGGTAGACACCAGTCGTTTTACCTTACAGATCCGTCCTGTCTCTTCTGGGATCTCGTACAAGACCATGGGAGCCTCTTGCTGCAAACCTGACGTCATCGATTATGATGGGGAAACAAACTTGTTTCATTTC…
	389 -mitochondrion protein	1085.62	2425.11	1375.3	1159.29	CTGCATCCCATCATGTCGTTCAGAGTACCATCCCTCGTAGCTAGAACGCTCGTAAGGGCCCGTACGAACCAGATCAACTCTGGTTTGACAGCGATCGCTCGTTCGGCATCGTCATCATCCCCGATCCCTCCGATCCAGGACCCATACCCACTTCCGTTCTCTCCCTCGCTCCACAACACCCCACCGGGCGAAATTAACTCTGAGGAGAATTCGTTCCAGATCCCTCCGTTGGATCGATCGCATGAGGATATAGAGACTACTCGTAAACGGTTGATTTACCAGACCAGGAAGAGAGGAATGTTGGAGGGTGATCTACTTTTGGCCACGTTTGCAAGGGACCGGTTGGAGGGGATGAGCCCGGAACTTGTCAAAGAGTTTGATGAGCTGTTGGATGAAGCA…
	390 -probable 26s proteasome non-atpase regulatory subunit 8	699.164	978.058	493.682	410.69	CTGGCCATCTCATCTCTCTTCTCATACATTACACAATCTATCATGTCTCTTCAGTCATCTTTCAACGCACTCAAGGCCTCGTTCGATGCAAATGATCTCGCGTCTGTCGGACAGCAGCTTGCTCCGTTAAAGATCCAACTTGTTCAACATCAACTACTTTTTCCTTCTGGATCAAATCACTCTGAAGAGGATCTGATTACTGCTCGCTCGGTTTTGGAGATCGGAGCGTTTCACTCAATCCGAACAGGGAAGCTTCCGGCATTCGAGCGATACCTTGCTCAGTTGGATGCGTTCTATTTTTCAAGCCTCCCTCCGTCGCCACACCGTGCCTCTCTTCTAGCCCTCCAGCTTCTCGCTCTTCTCTCATCATCCCGAACCTCCGCATTCCACATTCTCCTC…
	391 -ribonuclease trv	9.14456	24.5041	4.73139	4.11354	ATGAGCACTGGACCGAACAACTCTTGGACCTTGCACGGACTTTGGCCCGATAACTGTGACGGAACTTACGAGCAATATTGTGATACGTCTCGAGAGCTCACCAATATCACCGCCGTTTTGGCGCAAGCCGGTCAGACTGAATTATTGAAAGTCATGGACACTTACTGGAAGGATGGTTCTGGAGATGACGAGACTTTCTGGGAGCATGAGTACAACAAGCACGGAACCTGTATCTCTGGGTTTGAGCCAAGGTGTTTCAAAAACTACCAACCTCAAATAGACGCCGTATATTATTTCAAGCGAGCTGTCCAGGTGTACCAAACTCTTCCATCTTACGACTGGTTGGCAGCCGCTGGAATCGTTCCCAGCCTTGACAAGACTTACACTTTGGCCGAGATT…
	392 -tfiih basal transcription factor complex subunit ssl1	178.568	334.869	222.147	265.726	CTGACCAATATGCCGCCTCGTAAACGATTACAAGAGTTCTCCGACTCGGACGATTTCTCGTCGGAAGACACAGATTTTGATGAAGATGACCAGGATATGCTGGACCTTGACATGACGACTACAAATACAAAGCTCAATACCGGCCCATCGAAGGCAAAAGGCAAAGGAAAGGATAAGGAAGATAAATCAAAAGGCAAAGATAACGGATACTCGTGGGAGGCCTCGTTCGAGAGGTCGTGGGATGTCGTCCAGGAGGACGAGTCTGGTAGTCTCGAAGGAGCAGTCGAGACTCTCATGGCCCGAGGTCGCAGAAGAAGATTACAAGATAGTCGGCCTGTTCGACGAACTATCATTCGACATCTGATCATTCTTCTCGATCTCTCAGATACAATGTCTGAA…
	393 -nucleus protein	103.366	48.2795	46.9145	81.6831	CTGCTCGACATGCAGACAGCATCTAACTTGATCCCATCGCTTGCGTCGAAACCGTCATCATCATCGTTATCATCGTTGTCGCCTTCGATCCCTTCAGCGTCTGTACAAGCGTCATCAGCATCGGTTAAACAGGAACCACAGTCGCAATCTATCGCCCTCATACATGATACCGAGGATGACCACGAGTCGTCATTCGACGAAGGTGATGACAATAAGCGACCACGTCTCAGATTAGCGAGAGCGTGTGACAGGTGCAAACGACGAAAGATCAAATGCGATACCAACTCTCCTTGCTCACCTTGTATAGCCGCAAAGCAAGCTTGTACTTTCAATACCCCTTTACGCCGAAGCTCAAAGCCAAGAACTCCGTCTGACAAGCCTCGAAAGAACGTGAAAGAC…
	394 -ubiquinone biosynthesis protein coq4 mitochondrial	279.401	463.486	195.913	333.963	TTGCTTGGTGTTCTAATCATGAAGCTCGCTCGAAGTGTGCTATCTAAACAGCCGGCGATCACCGCTCGTAGGATGGTGTCTTCTATGCCTCCTAGGTACCCTGGGCATATTCCTCTTACTGGGGTCGAGAAGGTCGTGCTCACGATCGGAAGTGCGGCAGCAGCCTTATTGAACCCTCGTCGGGCAGACATGATCGCCGCTCTGTCAGAAACGACTTCGACACCATTTTTACCAGGCTTACGAGACACCCTATTTTCCACCGAGGAGGGCCGTTTGATCCTTCACGAGCGACCTCGAATCCACTCGGAAGTCATCAATTTGCATCACCTTCGAGAACTCAAGGAGGGCACGGTTGGTCGGGTATATTGCGATTGGCTCGAACGATGTGGGACCAGTCCA…
	395 -RNA processing-related protein	124.051	223.583	57.992	204.33	TTGACCGTCCATGCCTTCAAGACCCTCCTTGGCCACTTGGATTTGAGACATGACATATCTCAAACGAGCATATCTGTCAGCTGCCCCTTCACCGAACAGCGTGATTGGCTCTCCCATCTCTCTGAGCTTTGCTCGAACTTTCCTGTCGTCTGTTGGAACGTTAGCCAACTTTCTGGCTCGCTTCTTGCGTTCCAACTCTTCCAATATGGCCGCATTATCCTCTTGGAGCCGATCACCTCCATAGGTCTCGGTCTCCTCCTCCATGAGAGCGTCAAGGTCGACGTCCTGACCCGATGGATTGGATGCGCTCATTTGCTGTTAGATTAG
	396 -ATP-dependent RNA helicase DOB1	273.979	702.083	297.248	939.24	TTGATGTCTGACTCAAAGGCGCCCAACTACGAACAAACGCCTTCCTACTCTTCCTTAAACGCTTCCAACGGGCCTGATGCACCTCCCTACAGAAGTGATGACAACTCACTCCCGAGCTTCTTTCCAATCCATGACTTCAAATCTGCCCCACTCATCTCGATCTCCGAGACCGTAGATTATCTGCTCCTTCTCGGCGCGTTTGCCAAGCTGAAGGACGAGGTAGTCTCTGTTCCAACAGACTATTCGCTTACCGATACCTCGGTCGAGCCGAACGATGAGTTCAAGCTTGCAATCTTTGTCAAACGAGCCGTGAACCGGTTCGAGGTCTGGTGGAATGCGATGGAGTCCGTTCGGGCCAAAGGTGATGCTAGCTCGACCGGCGAGCTGGAGGTGGATAGA…
	397 -nucleolus protein	43.5316	59.2083	39.4501	106.287	ATGCCGAAGATTGTCAAGAAAAGGAAAGCCCCCATCACGGCGGCCATTACGGCTTCCAGTACTGCTTTGCCCGCAAGAAACACTCCGGCTGGGTCTTCAGCACATGCTACTCGAACGCTCATTCGAAAGTTCCATGTCCTTCTCAAACGACAAGCTCAGCTCAACCTCAAGGTTGCCTCCTCCCAAACTGCTTCCAGTTCGACGGGCGTATTGAAAGGAAAAGGTCGAGAATCTGATGGTATAGGTGCTTTAAGAAGTGAGCTGAAGGAAATTGAGCAAGAGATGGAGGACTTAGGAGGACTAGAATGGTACCAACGAGCATCTGCCTTGGGTCAAAGTAAAGAGCGCGGAGGAGATTCATCGCATGTGCTTGTTGGGTGGTTGAAGGAGTTGAAAGCA…
	398 -import inner membrane translocase subunit Tim10	2135.04	706.298	1709.32	438.777	TTGTTATTGATACAAAATGTATATCGTTTCGTTCCATTTGTCCTTTTTTCTTTCTTCTCCTTTTCTTCTTCTTTTCTTCTTCTTTCCCTATTCTCTCTACGTTGTAGAGGCGTCGACCTAAGTCTACTGCCCGAACGATCCTCCGGCCTGAGCTGCACCACCCATGGTCTGCATTCGCTCTCCGACCTTTGCGTTGACCTCAAAGAACTTTGCAACGCATCGATCGATACACACACCCTCACCCTTGTTGAGATCGGGCTCGGCGTACTTTTCCGAGATGCATTTACTGTGGCAGGACCTGACGATACGATCAAAGATGTCAGAGATCATACTGAGCTCTGCCTCTGCCATCTCAATCTGCTGAGGGTTGATGGACCCACTGGGGGCCTGAGGAGCTCG…
	399 -regulation of translational elongation-related protein	404.973	89.9003	126.212	149.322	ATGTGCCATGCTAGAGGCAATCTCAGGCTCCGAAGTACGGCACCCAGCAACGAGTTCGGTGATCAAAGGATCTACTCTAGTTTGAGAGATCATCAACACACCAAGACCCTCGGCAGCGTGGTTCCGGATAGAGACCGAAGCAGGATCGGCCACCGACTTGACAAATGTCCTCTGCAGCTGAGGCTGGAAAGGTCGGACGAGATGGGGAACCTTTTGGAGGAGGACTGTAAGAGTAGCCAGGATAGCGTTCTTGACGGCAGGGGGGAAGGTTTGACTAGAGATAACTCGGATAAGAGGACCAGTAAGTTGGACAATGTAAGGCTTGATACCAGCCTCCGACGTTCGAAGTACGAGATCTCCAATACCGCCAGCAGCCTGTTCTCGCTGATCGTGGGTACC…
	400 -lunapark b isoform 1	196.967	292.924	117.69	255.507	CTGAAGACAACCAACAGACCATCACACGCCAAATCATTCTCATTCTCTTCTCTTCTTCCAGCATCGTTCGGTGGTTCTTTCGTGCCAGTCATGGGTGTCTTTAGCTGGTTCCAGAAAAAGCCGGAGCTCGACTACGAGACCTTGCTCCAGACTCTGTCCCAATCCATCCAGGACAAACAGCAGCATCTGTCCGAGATCAAGCTCAGAGAGCGTCGTTCGACCCTTCTGGTTACCTTGTACCTCATTGGCTTCTGGATTCTCTACGCGTTGCTCTGGTGGATCGACTATCTCCCTCTTGGGTTGATGGGCTTTAACAGTCAACCGGATGAGTGGGAGTCGGATGACGAACGAGGTTTGGTTGAGTCGTATGGCGGGATCATCATCCTTGCTCTTCCCGCA…
	401 -60s ribosomal protein l37a	209379	29296.9	438491	33785.4	ATGGCATCCCTTCAGATCTACAAAAAAAAAAAGAATGAATCCACTCTCTCCCGCCCGCAACAGTTTTGTCTTTGTGCAGAATTCAATTTAAACCTCCTTGAGCTCTCGGAGTCGTCGAGTGGTGGACTTGACGGTGAGAGCGGCGGTGGTCTGAAGCTGCCAAGCACCACCGGCGGTGGTCTTTCGGCATCCTCGGCACTTCCAGATACCAACAGCGGTTCGCTTGACGGCGTCCTTTCCGCAGAAGTCACAGGTGTAGGTACCGTGCTGCCAGACCTCCATCTTCTTGACGGTCTTTCGGAGGGAAGCTCCGTATCGGACTCCGTACTTTCCGGTGATTCCAACTTTCTTGGTTCGCTTGGACATGTTGTGCGGTGGTTGATTTCTTGA
	402 -casein kinase subunit ii beta	316.279	469.066	202.24	333.613	ATGGACGACTACGACAGACAGGCAGAGCAGGATTTCTTAGAGACTTATGCCTCGAGCTCACAAGCTAGCTCTGGTCAGACCAGCACGCTCACTTGGATTACTTGGTTCTGCTCCCTTCCCGGACACGAGTATTTCTGTGAAGTAGCCGAGGACTTCATCGAAGATGACTTCAACCTGACAGGCCTTCAGAGCATGGTTCCGTTCTGGAAGGAAGCTTTGGAAATGGTGCTCGACGTCGAGCCTGAGGAGGACTCCCTCAAGATCCCGGACGTGTCCATCATTGAGTCTTCCGCCGAGTTGCTCTACGGACTCGTCCATCAACGATACATTCTTACCCGACAGGGTTTGCAATCTATGTCTATCAAGACATTCGGTGCGTGCCCACGAGTCCACTGCCAT…
	403 -mt-a70-domain-containing protein	151.331	347.404	210.153	214.276	CTGGCCTTGTTCCGCACCTCCCTTCAGTCATCACCCTCTGCTGATGGAAAGTTGGAAGAAGAACATCTAATACATTCCATGACCACTCACAAGAACTTATCTACACTCGTCCATGTCCCCGACAGCTCAACCATAGGAAAACACCAGACATTACTTAAGAGAGTCGCTAAACATAGGGCACGCAGGGCAGATCTGCTGATACCGTCTTCTCGTTCACTTCCCAAGCCCATCTCCCCTCCGGCCTCTACGCCCTCATCGAAAGATCAAGTGGACGAGATTTCATTAGTCTCTCTGCACGTTCCTCAGGCAAAAAGAGCAAAATATGAGGCATACTATCCAACATATTCTTGGGAAGAAGAGACTATTCGGAATGATCTTCCAGCCAGGTATGCCCTTAGC…
	404 -nuclear pore associated protein thp1-sac3 complex subunit	91.1431	78.7276	47.5423	89.3875	ATGCAGACCTCGACTCAGGCTTCTGCCAAACTGTTCTTTGGAACGATCGTTCAATCCCAAGCGGTTGTCCCTCCAACAGCCCAATCCACGCTACAACTGGCAAATGTATGCACTAATCCGGTCATCATTCAAGCCGTCCGAGATCAACTTAAATCAGCACTTTCGGTTACTATCGTCCGAGGGATTTTTGGCTCGCTTCCTCCCCACCTGACACCATCGAAGGACGTCCAAGATTTCTGGGAAGCCTATCTGGACGAAATTCAAGGGACAAACTCGGAAGGATCAAAGATGGAGGAAGAGTGGGGTCTATGGGAACTTTGTTTTAGATCTTGGAAAGCTCTCCATTCAGTATTTCAATCATCGGAAGGTGGAAGATATGCCGTCTTATTCTCTCGGTTG…
	405 -beta- glucan biosynthesis-related protein	62.522	49.4307	16.5616	87.627	ATGCCCTTCTTTTCAAACATTGCAAACCTGTTTGGGGTTGCGAATTCCAAGCAGACCTCGTTCGAGACTCACAGTCATTCAAAAGCCTCGTCAAGAGGAAGAGCAGCTAACAATAATCCAGACTTGTTTTCTCCGTCTGTACGGAACAGACCGTACGCGTCAGACCTTTCCTCTCAGGTTGCTCTCGGCGTCGGTGATTCCTTCCACGGAAGTCGACCTGATAGTCCGGCCCTTCCCTCGAACGCTTTCCTCTCGGGTATACAACGACCAGACTCGCCTGGTTCCAGTCGATTACAGACCTCTTTCTCTTATCCACCCCGAGCAATCAGTGCTGATGGAGGAGCCGCCTATGGCCACGTGGTAAACCCAGCAGCCGATGCTTATGACCCTAGTCGGGCT…
	406 -lipid droplet-associated perilipin protein	1570.32	8687.47	3305.51	22037.9	CTGTCTCGCCTATCTTGGGGTATGGAAGACCTGTTATCGAGGGCGCAGACGGATTGGCCAACAAAGGACTCGACTTGGCCGAAAAGAACTTCCCGTACGCCTTCCAGACCAAGACTGACCAGATCATTTCTGACGCCCGGAAGCCGGCCGATCAGGCTTTCGAGGTCGTCAAGAATGTTTACGATAACAGAATCGGAGTTCAAGCTCACGCGGTTGTCCAAAAGGCGATTGATACCATCTCCAACATCAATTTACAGATCACAACTACCTACTCGTCAGGCGTCCAGTTCGTTCATGACATCTCCGGAGATGCTCAGGCTAAGGTTCACCGTCTGA
	407 -rna-binding domain-containing protein	406.035	237.65	196.44	263.673	ATGCCTTTCATCGACGACAAGAAGCCAAAGAGGCGAACGACAGTCACTGAGCCTGCCGACAAAGAGTCCGTTAACCCAACGGTCGCCGAGCAGGTCACAGCAAAGTCCGCCGCCCGGGACGTCACCCACAAGCCGTGGTCCAGACGAGTTCAGCAAGCTCCCCAGCCTCTTCCCAAGTCGCTTACCCAGAAGAAATCTACCACCACCGCTACCCCTTCCTCCTCTACTCAGCAGTCCCAGAAGAAGCGAAAGGCTCCTGAGCCTAAGGTGATTGACCCAGAGTCTGAATCCGTCAAGAACGCTCCGCTGCTCAAGGGATTAGAGCAAACTGGCTACCACTCAACTTCCGAGGATGACGAGGAGGAGGATAGCTCGGATGATGAGGATGAATCAGATGTT…
	408 -vacuolar transmembrane tms1p	268.745	526.256	266.149	447.385	ATGGGCGCACTGCTCTCCATACCATTGCTCGGAAGTCTCGGCTCGCTTGGCACATCCGCTCTCAGTGGAGTTCTGTTCTTCATGTCGGGCACGGCCGCCTCAGCCTTGTTCAAATCGTGCAACTGTAATAGCTCGATCGCTACCCGAGTGGGGTTCGCTATCATATTTTGTCTGAATTCAATGCTGGCATGGCTCATGAGAACAGACACGGCTATACGTCAAATTGAGAAGATCTCTTGGGATTGGATCAAGATGGATTGTACCGGCGGAAAATGCTATGGGTTGCTCGCAGTCCATCGATTTTGCTTTGCCTTGGGACTGTTGCATCTCATCTTATCGTCTCTGTTAATCGGTGTGCACAACACGAAGTCCAAGCGAGCATCGATTCAGAACGGTTGG…
	409 -triosephosphate isomerase	1877.57	5846.94	2681.65	1387.86	CTGTGTGTTGCCCAGATAGGGGTTAATCCCTGGATATATTTACTTTCGGGCGTTGCAGATGTCGGCAAACTCGGGCTTGAGCGAGGCTCCTCCCACAAGGAAACCGTCAATGTCCTTCTGGGTGGAGAGATCCTTGCAGTTGGAGGCAGAGACAGATCCTCCGTAGATGATTCGGGTCTCATCAGAGACCTTCTGGGAAACGTTGGAAGCGAGGTAAGCTCGGAGCTGGTCGTGGACCTCCTGGGCCTGGGCGGGCGAGGCGACCTTGCCGGTTCCGATGGACCACACAGGCTCGTAAGCGATGACAACGTTGGCCCAGTCCTTCTCCTCGATGGCAGCGACGACGGCGTCGAGCGAAGCCTTGCAGACGTTGAAAGTCTCGTTGGACTCACGCTCCTG…
	410 -chromatin associated protein kti12	137.971	72.6823	105.282	125.009	ATGGCATTCGTTACAATCTCTGGGTTTCCTTGCTCTGGGAAATCGACTTTCGTCAGCAAGCTAGTCGAGGATATAGAACGAAGGATGGCTCAGCCGGATTATGCCGGACCTACCCTCGATGTTGCCATCGTCAGGGATGATCTTGGACATGATGGAAGGATAATCTATGCCGAAAGCAAGTCGGAAAAACCAGTCCGAGCATCATGTCTGACAACAGTAAACAGAATGCTCTCCAAAAAGACAATCCTGATATGTGACGGGATGAATTATATCAAGGGTTATCGGTATCAGATGAATTGTGCCGCAAAGGAGGCTGGCGTCAGACCTTGTACTATCCATGTGGCCAGTCCACCAGAGAAGTGCAAAGAGTGGAATGCTTCCAGAGATCAGGCTGAAGCT…
	411 -duf895 domain membrane protein	14.8515	40.4036	4.98626	7.12932	ATGTCTAGCCCAACTCCTACTCGATCGTCGGATGAGCTGGCGGATGAGAAAAAGCAACTTGAGTCTGGTCCTACTTCTAACGAAGCATCCTTGGTTGAGGGCGCAGGGGCCGCGCCGGTCAAGACTTGGTGGTTCAGAGGGACCATTTTCCAAGCAGTCATCGTCGGTCTTTGTTCTTTCTTGTCGCCAGGAACATGGAACGCTATGTCCGCGACTGGTGCGGGAGGAGCGCAATCACCCTACCTTGTGAATGCAGCCAATGCCTTGGTGTTCGGTCTCATGGTGTTCTTCTGCTCTATGGGAACTTCATTGTCGAACAAGATTGGTCTCAAGTGGAGTTTGGCCATTGGCTGCATTGGTTACGCGCCCTATGCCGCTGGTCTCTATGTCAATAAAATC…
	412 -camp-independent regulatory protein	86.7594	48.7924	33.8467	94.9299	ATGAAGGTCGAATTGGTCACACCCCCGTTCAGGGGTATCGTCGAAACCACACTCGATGCTCTCGTCATCTTCCAGGCAGCCAAACAAGGCCTCATCCCGAGAGTAACCAGGCGACTGTCTGAGAAAGAACGAGGCATGATTCAATCCGGAGCCGTTTTTGTCTTTGACGAAGGCGAAAGCGGGATGAAACGATGGACCGACGGCTTGGTCTGGTCTCCATCCCGGATCCTAAGCAACTTCTTAGTCTACAGAGAGGTCGAGAAACGAACAGAAAAAGGCATGGCCGCGTTGACGTCCTACTCGGCAAACACCGTGGACGCCCAAGGAAACCAGATCCTTTCCTCCCGGATAGATGACCCTAACGACTTTAGTCCGAACGAAGTCAGCCCAGATGATTCC…
	413 -related to e2 ubiquitin-conjugating enzyme	180.534	79.4828	108.86	32.5122	ATGTCTAGGCGCTTCTCCCAATTCTTCTACGTTCTGCTAAACATACCTTACAAAATGACAGACTCCATTCCAGCATCCTCCGTTCGCCGTATAGCTAAGGAGCTCGGTCAACTCAGAAAAGAACCTCCGGAGGGAGTCAGGGTTGTGGTTGATGAAGAGGATATCACCATGTTCACCGCTTGGGTTCAAGGGCCTGACGGAACCCCGTACACAGGAGGTTACTTTCGAGTCAAATTCGAATTCGGATCGACATATCCTAGTCAGCCTCCTAAATGTACCTTTGTCACCAGAATATTCCATCCGAACGTATCGAAACAAGGTGAAATCTGTGTAGACACTCTGAAGAGAGGATGGAAGCCGGAGTTTGGAATCAGTCATATTCTAAGTGTCATACGATGT…
	414 -hcp-like protein	11.4267	23.5688	24.7868	56.0161	ATGCGCGTCTTCATTGGGCCGGTCGAGTGCTTGGTTTCGCTTCTCGAATCGAAGAGCTTGTTCATCCCTCTGTTGACGAGAGGCCAGGTTAGACCTCAGGAAGGCGATGAGTTGATGACAGCTGAAGCGGTGTACCTATTCGCCGACATTCTAGCTTCCGGGTCTTACCCTGAATATTGCGAGCGAAACATACCGTTGAGCTTATTTATGTTTGAGAAGAGTGCTTTAATGGGCTGGACGCTGGCCTGGTTTCGGCTCGGGATGCATTATGAAGGACAGGGCGATCCGATGAAAGCGAATGATCATTTCAGAAGAGGTGTCCAGGGCGAGGATCCAAGCTGTCTATACGTGGGTTCCGGTTCACCTAACCCTGATGTTCTAAAACATGAGAATCGATCG…
	415 -er to golgi transport-related protein	35.9014	46.3644	21.8249	101.842	CTGCTTGCTCGTTCTCACTCAGACATACAGATGAACGCTGTTTCCTCGCCTTCGGAACGGCCAATCGTCACCTATGCCTCTCCGCCATCTTTCCTGACATCGCCTGAATGGGCAAATATCCGACAGGCTCTCCGGGAGACGCACCTGCCTCTCAGGAACCTACACTGGAAGCCGGCCAGCCGACCGTCTCTACGGACAATTCAACAGGTCGAAATTGACCTCCGTCCTTTAGAGATGGGAAGCAGGCCGTCTGTTGACCAGACTGGAAGCGCTCGACCGAGTCTCGGTGGGGAGGGAGGAACGGAAAGAAGTATGCTACCTGGTAGCTTTCTAGAGAAACCATTCTTAAACATCTTCTTCGTATCGTGCGAGGACGCGGACACCTACAAGACAACCATC…
	416 -related to mnori-2 protein	295.397	592.974	163.989	367.584	TTGATGACTTGCTCTTCCTCTTCACAGCCGTTTCTACAACTGATCTCTGGCTCTCGTGTAATCAAGCAGGGGGCTGAAGCCAAAGTCTACAAGACCACTCTCTTCCCATCACCAATCTTGACTCCATCGTCCTCTTCCTGCACGACGCCTCAACCGACGACAACTTTGATCAAACATCGGTTTTCTAAAAAATACAGACACCCTCACCTGGATGCCCAGTTGACCAAAGCCAGAGTGATCTCGGAGGCAAGATCGTTAGTCCGGGCATGTCGAGGGGGGGTCAACGTTCCTGGTGTTAGAGGAATCGACTGGGAGACGGGTGTGGTCGCCTTAGAGTTTATAGAAGGATGGAGTGTTAGGGAGGTCTTGGGTGCTGGGGCGGAAGACGAGGACGAGGAT…
	417 -thioredoxin (allergen cop c 2)	1298.12	948.986	1659.79	1049.9	ATGCCTAAGGATATCCAGTCTTTTGAGGAGTTCAAGAACATCATCAACGGTGATCGACCTGTCATCATTGACTTCTGGGCTACCTGGTGTGGACCCTGCAAGATGATTGCGCCTCACTTCAAGAAGTCTTCCGAGAAGTTCACCGACATTGACTTCTACAAGGTTGACATCGAGGACCAGGAGGAGATTGCTTCCGAGTGTGGTATCAAGGCCATGCCCACCTTCCAGATCTTCTACAAGGGAACCAAGATCGATACCGTTTCTGGTGCTGCGCCCCCCAAATTGACCGCCGCCTTGAACGGAGTATCCGACAAGATCGCTCAGTTGGGAGGAGGCTCTAAGGAAGAGCAGGCCGAGCCTGCTGTCCAGGAAGAGACCCCTGCTGCCAACTAA
	418 -neutral trehalase	324.42	170.994	309.766	392.416	CTGTCCCTTACACATTCATATACACTCATACCCACGATGCAGAGACCGCAATTAAAGACATCCAATTCACTTCTATTTCATGACGACCATGAATCCCCTTTCGTAAATTCCCCGGCACCCAGCACTCCTATCGCTCCGGGCGCTGCTCCTGGTGCATCTGCATCCACCGATCCTTCGTCCTCGACTGCAGGCCGACCAGCAGCCACATCAGCATCAGGTCCTGTGAAAGTACTAGGGTTCCCTTCGGATACTTCAACACTGGCCAAAGGTGGAAAGAAGACTATCCCGGCGGTTCATAGTGATGCCAGTGAATATTATTCGACCGAGGTTCATTCGAGAGCCAGGACGTTCAGTCAGGCGGCTCCCTCCAAAGCTGGAGGAGTAGGTATCGGCCAAGAT…
	419 -endo- -beta-glucanase	1334.43	596.668	858.827	1867.22	CTGTTCTTGACTAGCACTACCTATCCGGTCTATCTAAACCAATCACTACCCACGAAGAATCTCATCTGCTCTTTCGTAACAATGCTCTTCCCTACTACCGCTGCTACCCTTCTTCCTCTCACCCTTCTGCTGGCTTCTACCGTGGTCGAGGCTTCTTCCCATAATGACCGTCGAAGAATCTCTCACCGACGACGGATCCCTTCGGCCCTGGAGGTCTACAACTCGGACGCCGAGAAGATCAATGCCCCTACTCAATCGGTAGAACGAAGAAAGAGATCGTCCTGCTCTGTGAGCACGGATGACTCCTCCTCGGTTTACGCCTCGGCTTCCGCTTCCGCGTCTGCTTCTGCCCATGGTTCCTCTTCTAGCGCTACCGCTGCTTCCTCCTCTGCCTCTGTT…
	420 -pali-domain-containing protein	4028.24	4786.07	5201.03	4127.92	TTGTTAAACTATCTACTTATCCTTCCTAATCGACATCTTTCTCTTTCGGATCCCAAGAAGAACAACCCAAAAACAAACACCAACACATTCAATATGCCTTCCTTCGCTGCCTTCCCTGGTTTCTTCTTCGCGTTCGCCGCGATGGTCTTGCTCGTGATTGTGTCCGTATCCGTACCAATCTGGGACTCTGTTTATTTCCTTAAAGCCACTCTCAACAGTGAGACGGTCACCTTTGGAAACTGGGGTTACTGTGTTCAAGGAGGGTCGTGCACTTCGGCCAAATATGGTTATGACCTCACCTCTACTTTGATCAGTGATTCCACCGGCAAATTGAGCAACGCTCTCAGCAAGGGCCTTACCTATGTCTTCATCCTTCACCCCATCGCTGCTGGACTCTCG…
	421 -s-adenosyl-l-methionine-dependent methyltransferase	411.308	370.275	233.813	298.937	CTGTCCTCCAAGTCGTCACTCTATCGCCTACTGTTTGGGATGCTTCGAAACAGATCCCTCGCCCGTTCAATGGGCTCTCCATTCTCTTTCAGAACTTACGCTGCTTTGTCTCCGAACTCGCCAGTCTCGCCTTACCAGGTGTTTGACCGTCGGGCAAAGGCTCTTCAGAAGGACAGGGCGGTCTCGAGAGAGGATGGGGCGAGAAGCAAGCTGGTGGATTACCTTAGAAGAGAAATCTCTGAGAGAGTACTTGAGCGGTTCGAGGACGTCAAGAATTCACCGAAAAGAGTGCTAGAATTAAGCTCCGGCTCAGGAATATTCTCTCAGCTTCTTGATCCTGATAAAGTCGATTCGATCGAGTTGATTGATATGAGCAAAGCCTCCCTTCATAGAGATCCG…
	422 -nuclear mrna splicing protein	70.1175	107.423	48.1198	92.4372	ATGGTTGATCTCACATCACCTATGGAGCCTCCGTCCAGGTTGGCACACACATTGTCGTCCCACATTGGCTCAGTGAACATCGTCCGATATAATGCAGGAGCAAAGTACTGTCTCTCCGGAGGAACAGATCGGACGATCAGACTGTGGAATCCAACATCAGGCAAAGAGATCAAATGCTACAAAGAGCATGCATATGAGGTGTTGGGAATCTGCGTAACACCGGACAATTCAAAGTTTGCATCGTGTGGTGGAGACAAGTCGGTACTCTTTTGGGATGTGACTACCGGGTCGGTCATCCGGAAGTTCCAGAGACACACCAGTAAAGTCAATGCAGTTGATTTCAATGCAGATGCTAGTGTTCTTGCCTCCGGCTCGTACGACTCGACATTATCTCTGTGG…
	423 -aerobic respiration-related protein	286.121	223.674	314.384	299.895	CTGCTCCTCCACTCTTGTTACAAAAGAATTATTCTTATGGCATCTGAACTCTCAAAGGGAGCTGCTTCTGAAATCAGCCCGGCTCCGGCTTCTTCAAATGTAGAGCCATCTACTGAGAAGAAAACACCGGCCGTCGTGCTCTGTATTGGTATGGCTGGCTCTGGAAAGACAACTTTAATGCAGCGTCTAAATGCGTACCTCCATCAGCAGGGCAAACCTCCCTACGTCGTTAACTTGGATCCGGCGGTTACACACATGCCCTACCAAGCCAATATTGATATCCGAGATACTGTTGACTACAAAGAGGTCATGAAGCAATATAACCTTGGGCCGAATGGAGGAATTATGACTGCTTTAAATCTATTTACTACTAAGTTTGATCAGGTTCTTCAGTTTATT…
	424 -GTPase-activating protein	127.099	177.646	54.7528	250.73	ATGGCTCTCCCTAACCTTCGAGCTCAGAAGGAACCAACAAAGGAGGAATACACTCGTCATTCTTTCAACCTCCCTTCTGTCTCGGAACAAGATGCCAGCTTAAAATCAATGGAGATCAATTGCGTGGTCAGCATTTCTGACGAGGCCGTTCATGCTGGTCGACTCTATCTCCTCCCTCCGTACCTGTGTTTCCTTTCGCTGGATAAACGGTCGATCAAATGGGTCATCCCGCTGAGCTGTATCCGCAGGGTTGAAAGGCTCAACAGCAGAGCTGGAGTGTTTGCATTGAGTACTTCTCTTTGGCACGGGTTAAGAGTGATTTTGCAATTGACCAGTATGCTGCCAACGGCAGAACATTTTTGTATACTTCTTCGAGACGCTCTCAAAGCGCAATTACCA…
	425 -d-lactate dehydrogenase oxidoreductase protein	1805.95	9982.52	1192.77	564.157	ATGAGCAAATTCCTTCGGTCTACCACAACTATCAAGCATGCCTTGCCTACGATTCAACCAAAGCCAACAACGACCACCTTCGTGTTTCGTTCGCTTGGAACATCGTCCTCCAAATCCTCGGCCGCTGGTTCCGAAAATCCTATCAATTTCCGTGCGAGTGTCGTGGGATCAGCTCTAATCGGTCTCGGAGCTGGTATTCTCATCAGTTCCCTCGATCTGTTCTCTTCCTCTCAGACTGCATCTACTATCATCGACGCCTCACGTTCAACTTCCGGCGAACAACAGACTTATCCACCTCCATTTGGATCGAAAGAAGATTATTCGAATGGAATCCGCGATCTCAGGGATTACTTCAAATCGTTGGGAAGGGAAGATGACGTTTCGACCGACAAAGGTGAT…
	426 -nad-dependent formate dehydrogenase	22.1812	5124.93	45.5267	602.937	CTGAGAAAGGAACTCGTTGAAATCATCTACCCGTCGGTGTTTGAATTCGTTGGCATACTGGTCAGGAATTGGAGTATAATCATAGTAGAGAAGTTCTTTGCAGTTGAAGGGGACGAGTCGTTGGAGAACTCGGTATCCAATACGACCGGCTCCGATTACACCGCAGACCTTTCCTTCGAGATCGAAGGCGTTCCTTGCAACCTCGGCTACATTCCAGTTTCCTCGCACGGTTTGCTCATGAGCGGGTATGAAATTTCTGACCAAGAGAAGCATGGTCATAATGACATGCTCGGCGACACTGACGACGTTCGAACCAGACACTTCAGCGACAGTGATCTTGCGCTTGTTACATTCGTTGAGGTCGACGTGATCGGATCCTACTCCCGCAGTGACACAGAG…
	427 -cytidine and deoxycytidylate deaminase zincbinding region domain containing protein	27.7059	75.6826	30.5282	92.6493	TTGATACTCTCATTCTCAAATCAACAGCATTTTTCGCCCTCTATCTATCTTGCGCTCTCTCGCCGCTTCTCTCAACACAGTTACAAGAACCAGATCATAATTATGTGCCGAATGACGAAGATTTCCAACACGCTTATGGCTGAGGCCGAGCTCAGCGATATGGGTAATAAGCACGGAGCCGCTCTCGTCAAAGGAGGAAAGATCATTTTTCAAAATCACAATCAGCAGAGAACATACTTCCAGAATAAGTCTCATCAATCTATGCATGCTGAAATGGCCGTTATTTCTCAAGCATTCGCTGCTTCAAACATTCATCGAGTTCCTATCGGTCGATCGACCTCTCGTGTGACGGTCAACAAGAAATCAGGTGTTTATATTCCCGGTCCTTCTGTTCTTACC…
	428 -dihydrodipicolinate synthetase	0.764335	28.9633	12.7268	42.4532	ATGGTCAGAACTCTCAGCTCCGGTTGCTATGCCCCAATCCCTACTTTCTTTGATGCTAACGAGGAGCTCGATGTCGATACATTTTCAAGACACATAGTATATCTCGCCAAGCTAGGAATGTATCCTGTCGTCGCTGGGTCCATGGGAGAGGCTCACCACCTGACCCCCTCCGAGAGAAAGACCCTCATTATTGCGGCCAGGAAGGCATTGGATGATGCTGAACTAGTTGACGTACCCATCATCGCGGGTACCGGAGTTGGATCTACAAGAGGCACGATCGAGCTCTCGAGAGAATGTGCAGAAGCTGGTGCTGATTGCGCTATAGTTATCGCCTCCGGATACTATGCTGGAGCTCTCAATAAAGAAGCCTTGATAAAATTCTTCGTTGATGTCGCTGAT…
	429 -p21-activated serine threonine protein kinase	54.9331	52.0511	19.6889	162.987	CTGTTGTTTGTCTCCTTGCTCGTTATGGCTCATTACCAGGGTCCTTCCTTGACGCCTACCCGGGCTGCTCCTGCTCCTCCGTCGAGGCCAGCTCCGCCTGTAAACTATCAGCCTTTGAATAAACCGACGAGGCAACAAACCCCGGCGTCGTACCCTATCGTCAACAGCCCTCACCAAGGCGCTCGCTCGATCCTTCCCCCTCGGTCAGGTTACGTCAACATCAAGGACTCGTTTTTGCTTTGGAGTAAGAAATGGATGGTTCTAGATAATCAGAACTTAAGCTTCAGAAAGAACGAGACAACCAGTTCAGCCTCGCTATCGATAAGCCTACAGCATGTTCAAGGTGTCCAGCGAACAGATCTTCGACCGTACTGTATCGAAGTCCAGACCAGAGACAAA…
	430 -glycerol dehydrogenase	322.467	1035.83	324.862	441.602	CTGTCTTCATCTTTCCTCTCAAGCTATCATCAACTTTCCACCGCATCGATCCATAACCGCACTATGACACTGCCCACTTCCTTCAAACTCAACACTGGAGCATCCATCCCATCTGTCGGGCTTGGAACCTGGCAAGCTCCTCCAGGCGAGGTTGCTAAAGCTGTCGAGCATGCTCTCAGCGCAGGTTACAGACATCTTGATTGCGCTTTCGTCTATGGAAACGAGGCTGAGGTTGGACAAGGTATCAAGGCTTCTGGAATCCCCAGAGATGAAATCTTTATCACCACAAAGGTTTGGAACACCTACCAAGACCGAGTCGAGGAATGTCTCGATAAGTCTTTGCAGGCTCTCGGGGTTGACTATGTCGACTTGTTTCTCATTCATTGGCCTGTTCGACTA…
	431 -MFS monosaccharide transporter	391.225	714.323	25.2593	151.179	TTGCCGCTTTTGGTGGTATCCTTTACGGTTTCGATACTGGAACCATCTCTGGTCTCATTGCCATGCCCGACTGGCTTAAGACGTTCGGAGCTTACGACTCCGCTACCGACGCCTATGTCCTTGCTACCAACAAAAAGTCTCTTGTCGTCTCTATTCTCTCTGCTGGAACATTCTTTGGTGCCTTGCTCGCTGGACCCGTTGGTGATAGACTCGGAAGGCGAATCGGTCTCGTTGCCGCTTGCGGTGTCTTCTGCCTCGGTATCGGACTTCAGCTCTCCACTAGCTACGGTGCCTTTGTCGCCGGCCGAGTCGTTGCCGGTCTCGGTGTTGGACTTGTCTCTTGCCTTGTGCCCATGTACCAATCCGAGTGTTGCCCCAAGTCTGTCCGAGGATTCGTCG…
	432 --diketo-5-methylthio-1-phosphopentane phosphatase	391.43	1075.06	652.277	484.118	ATGATCTCTGTTCCAGAACTCCTCGAAAAGTACAAGGACAGCCCGTTTGTCGTTCTGTCTGACTTTGATGGCACGATTTCTACAGAAGACTCGAACGATCATGTTATCGACAAATTTGGTATGGGCGAAGCCAAGAGACGAATTCTTTGGGACAAGGTCGTCACTGGTGACGACTGCTTCCGGGATGCCTTCCGAGTCTCTCTCCAGAGTGTCCGAGACAACTTGACGTTCCAAGAATGCGTTGACATTCTGTCAAAAGAGATTAAGCTTGACCCTGGCTTCTTGACGTTCTACGAATGGTGCAGAGCGCAGACTCCAGCCGTCCCGGTGATTGTGGTATCATCCGGTATGGAGCCTATCATTCGAGGAATTTTCAGCAACCTTCTCGGAAAGAAAGAG…
	433 -YVTN repeat-like/Quino protein amine dehydrogenase	62.0131	18.5645	12.1748	14.0946	ATGAATGATCGACTTTCTGGGTCATCCAAATTCCAGATTGTGAGTCGAAGCCCAAAATCGGACCAAGCAAGGAGTCCCTTGCCGTTTCCGCTTTTTATCCACTCGACCCTAGTCAGTTTCTCGACTCCACCTTCCAACATGGCTTCCACACCGTCTTCTTCGCTCATCCCCGGATCCTTCAGATCAAAAACAAAGGCGACGCCCGGTCGGGCGCAAAAGGCAAGTATTTTGTCACCGAAGGGAGAGAATGATAGATGCGTGACCTCTGGAGGCCCTTTCGGTCGGGGAGAGCTAAGTGCGGGGGAGGATGAAGAGGAAGAGGACCATCCAATTCCTGGTCTACGTGACAATTGA
	434 -mitochondrial import protein Pam17	258.783	284.265	355.549	284.103	ATGTCTCCCGCTCCTGTCTTTTTAAACAGAACCCTGCTTCGGTCAGCTACTCTGTCTTCCCGGGCACCTCTCTCGCTCGCTTCTGCTCTTAGCCGACCGCTCGGACGATCCTTTGCCGCTCTGCCTCCTCCCACTGGAACTAAGCCTGTGATCACCCCGGTGTCCGCTTCGTCCACCCTTCCTGCTTCATCCTCCGCATCTGCTACTGCCTCGCCATCGGTGTCGTCATCATCCAGAGCTGCTTCGGATACGCTCAACTGGGAGCAGTACCTCCAGAAACGTCGAAGCAAGAAATGGCTCGAGACACTCTGTGCGCTTCCTACCACTTTTACCGGGATGACGATTGGAGTATCCTACTTTGCGAACACCGAGCTTGACCCAACGGCCTCCATCGCCGGG…
	435 -related to pex5-peroxisomal targeting signal receptor	19.2957	105.394	33.0788	114.23	ATGTCTTTCCTCAGCGGTCCCGCAGATTGCGGACCTGTAAATCCTCTTGCTCAGCTCTCAAAGGCATCTGCCGTCGATCAATCTCTTCATCGGGATCGGTTCGTTTCTCAACAAGGACATTCAAACAGCTCTCTTCGAAGTCTTCCTTCCTCCTCAAGACCTCAACCTGCACAACACCTTCAGCCCGGTTCTCTTTCCCAGACTCGAACGTCTCCTCAGCCATTCGACTTAGGAAACCTCCAACAAGCGTTGCCTCAATCATCGGCATCTGGAGCTGCATGGGGAGCAGAGTTTCAGAATGTCAATCCAAGACAAAGCAGTCGGATGCCTCCCGACGGATGGAACGTAATGGAACAACACTGGGGCAGGGCTCAGGGTCAGCCATCCGTGAATCGTGTA…
	436 -c6 transcription	33.0787	44.3184	15.6122	96	ATGCCAAAGGTATCTAGGTCTCCTAGTCCTGTCGCTTCCATTCGGCCGGTGGACGCAACTAGAAGGCAAATGACGGCGTCATGTGGATCATGCAGAGAACGAAAGATCAAGTGTGATGGACAAAAACCTACGTGTGACGGATGTTTAAAGAACGAAAGACTGTGTGAATATCGCCCCAAAATGAAACCTGGGTTAAAAGTTGGAACCGGACAAGTTGAAAAGCGATTACTGGATATCGAAATCTTGTTGACTGAACATTCTCAGACAATCAAATTGTTACAAGAACGCTACGACCAGCAACGTATCACCTCAAGTTTCAATCAACTCAATGGCCCGCCCGATGTCAGACATTCTATCCTTTCTTCTCAAACAATCACGACAATGCCGGTTCCTGTCTCG…
	437 -related to phosphatidic acid-preferring phospholipase a1	139.09	179.602	89.4142	216.092	ATGTCCGCGTCTATAGAGGAGGCCCCGCCTCTGGATGTCCGTTGGGTTCACCTCGGCACACCGTTCCTCAATCTGTTGGGAAGCCCGATATCTGCACCCGCACAGATCTATGCAGCCTTCACATCTTCTGAGTCTGATCAGATGGAGGCCCGCTGGCAAGGCCTCACACCCGAAGAACAATTCGCGACGAGGACAAAGAATCCGTCATTAGACGAAATCTTGAAGAAGCAGCAGAAAAAGGACAAGGATGCGAAGAAGAAGAAGGAGAAAGATCAAGCAAGAGAGAGACACGCAGGCAGGTCGGTTAAGATTGAGGAAGAAGAGGTAGAAGAAGCCGACGAGGCGGAGGATAAGAGGTTGCAACTTGAGCTAGAGAATACGCGAGCGGACACTGCCGAG…
	438 -calcium-translocating p-type atpase	207.42	147.747	174.004	183.002	ATGTCAGCTCCGATACTGCCTCCCTTGATCATCACCACCACAGCGCCCGACGCGGACGAGTTCAGTTCCTCGGTCAACACCAGTCCAAGTTTAGAGTATGCGCTCGGTCCTCCTATCACTCCGCCATCCCATCCGGCCAATCTCTCGCCCAGCGACGCTATGAACGATGCAGACTCTTCGTTCTCTCCTGCATCCCCTACGCTCTCCGCTTCGTCCGTCAGGTTCAGTACACCAGAAAAGGCAGCGCATACCTCGCTTGTATTGAGGGATAACCACCCGGACGTCAACTCTGGAAAAGGCACGCTTGACGTGGTCGACCACGATCGAGCCGATCACAGACGACGAGCCTCAAACGCTACCTGGGTCTCTGATATCACAGCGGCCGATCACTCGGACACC…
	439 -polysaccharide lyase family 14 protein	43.0256	40.8391	39.2901	2.66922	ATGCTCGTTCAAAAGTCACTCCTCCTTCTCGCTACCTTACTTTCTCCTCTTGGTGCGCTCGCCGCTCCAGTAGAAGTTTCGGATCTTGATGGCCGAGCTACCAGCTTCAACTACCTCTCCGGCTTCAGAACGACCACCTCTGGATCCTCCTCGCTCTCGAAAGTTACCCTAGCGAACGCCCTCCAGGCTTCGGTCGGCAAAGCTGGAGGGTCAATCACCAAGAGGACACCAGACGGTTCCCAGGCTCTGGCGGTCACCTACAAGGCTGGTGTGGCTGCCAGTGCGTCTGGAATGAGCTACTACACAAACTGGAGCGACGACATCAAGAACGCAAAGGAAATCGTCCTGACCTATAAAGTCTACTTTGCCCCCGGATTCGATTGGGTTCTCGGAGGAAAG…
	440 -ornithine decarboxylase	425.934	127.526	198.331	194.795	CTGCTGAGGTCAACTTTACAACAAGAAAACCAACGAAACTCCACAAGCTCGAACGTTCTCACTCGTAAACCACACATTCAAAAAGCCAATCCAGGCCCCCTTCTCGTCATCCACAGGCAGACTTTTTCTTCAACCGATCGTTTCCATCCAATTCTCACATCTCTCCAACGGATGATCAACTCCCCAGCTACCACCTCATTCAACGACGTCCATACCAAACATACACTCACAAACATGGCCGCTTCTGCTCTAGTCTTGCCTCCGTTCGAGACCGTGTCCAATCTTTCAGACCAATGTGACATGCCAACTCCGTCGTACTTGCCGACCCCTCCCTCGTTCGCTTGCTCTCCCAACCCCCAAGTAAAGGCTCTGCCTAGGGTGGACATCCCTTTCGTTCAC…
	441 -kinase complex ikap component	110.162	58.0906	71.5618	150.694	TTGAACCCTCACTCACGATCAACCACCATGAGATCCTTGGCTTGCCTCTCATCAATAGCTCGCAAGCTTCCGTCAGCAGCTCCGGACTCGAGGTCTTCTTCTTGTGCGCTCAACCCAGAGACCGGCGCGATCTATGTGGCTGTTGAATCGGCTCAGCCTCAAGGGTCGATAGAGCTTGAATTGGTCGCTATTGAAGGGCCCAGTGAATCAGACGTTTTGAGTCTTGCCACTTATATCGCCAATCCGTCCCCTTCAGCCAAGCATCGATTCCCTCATCTGGCTAAGCAGGTCCTGTGTATAGAGTACTTGGGAGAATCTCAGAGTCTTTGTGTCATTTTGGCCAGCGGAGAGCTCATCTCGTATGACCTCACTGGGGATTCTCAACTGGAGGTCGTCGGT…
	442 -60s ribosomal protein l34	17872.2	12662.5	15551.1	18436.6	ATGGCCCAGCGAGTTACTCTCCGAACCCGAAAGTCCTACAACACCAAGTCCGCCAGGAACAAGGTCGTCAAGACCCCTGGAGGAAAGTTGGTTGTTCACAACTTGAAGAAGGTCGCTACCGCCCCCAAGTGTGGTGATTGCGGAACTGCTCTTCCCGGTGTCCCCGCCCTCCGACCCCGAGAGTACGCCACCCTTTCCAAGCGACAGAAGACCGTCTCCCGAGCTTACGGTGGATCCCGATGTGCTACCTGCACCCGAACCCGAATCCTCCGAGCTTTCCTTATCGAGGAGGCCAAGATTGTCAAGAAGGTCGTCAAGTCCCAGCTTGCTGCCCGAAAGTAA
	443 -opt-domain-containing protein	57.5239	150.807	93.8474	196.842	ATGCTTATCACCATCATGGCCAACGTCGGAATGTTTGCTCCCTACACCGTCAACGTGTTGATCACTCAAAAGCTTGATATTTTCTACGGACAAGCATGGGCCGGAGACTTTGGTTATCAGATTCTTACCGGTCTGTCTATCCAGATGATCGGTTTCGGATTCGCTGGTCTCAGCAGACGGTTCATTGTTTACCCCGAACACTGCATCTGGCTTTTCAACCTGTCTACTATCGCTTTGAACAAGTCCTTCCATGACACAACGAATCGACCTGCAAATGGCTGGAAGATTTCCCGGATGAAGTTCTTCTTCGTTGCTTTTGCCGCCATGTTTATCTACTATTGGATTCCTGGGGCGCTCGTCTCTTGCGTCTCGTACTTTAACTGGATCACCTGGATCAAT…
	444 -mfs general substrate transporter	66.3101	56.3666	81.8496	90.9605	TTGGGTTCTTTTCAGAGTAAGGAAAAAACAGAAACAATGCCTAGGCCATCCGCTTCTCCATCACGATCTCCTTCAGCTTCTCGTAGGTCACCCGTTCTAACGACAAATCGCGAGGACGTCATCGAGCTGGACGATCCAACTGTACCTTCGGCCCATCGACTGTCAATCTCGTTTTCTCAACACCCGGTCATTCACAATCTTGTCGCTCCGGCGGATGTTCTTCTCTTGGGCACACGGTCGTCGCGGTTCGAACTGCCGGCCGACCAAAAATCAATGGCAGCAGACCAGGAAACACTCGAAGAAGAGATGATAAGCAGGAAGGAGCGAGCGTTTGCGTTGCTGGTCGCATGTATGCTCAGCATCGGCTCTCACTATGGATCCTATTTGCTTGGGCCTCTA…
	445 -mitochondrial import receptor subunit tom22	1438.28	1445.41	1180.34	830.809	ATGGTCAAAGTCGAAGAAGTTAGAGACGCCCATTTCGAGGACAATGATTCGGATTACGAGACCTCGTCTTCCGTCTCGGATGATTCCGATAACATCTCCGTCGCCGATTCCGACGACGAGCCTGAGTCGTTCACCGAGCGAATCGCTGCTCTCAAGGACATCATTCCCCCTTCGACTCGATTGTCGATCAGCTCCTCGGCCGAGTCCGCTGTCAGCTGGACAAAGTGGGGAAGCAAAGCTGTCGGAAACGTCATCTGGGTGGTCACTACTACCGCTCTCTTAATCGGTTTGCCGATGGCTTTGGCTTTGGAGGATGAGAACAGGTTGGTTGCTCAGGAGAAGGAGATGGTTATGCAGCAGCAGGGTCAGGCCGCTATGGCACCTGGCGGACAGGGTTCT…
	446 -peroxisomal membrane anchor protein conserved region domain-containing protein	174.304	464.073	282.573	369.437	ATGGCTCGACCAGCTCTACCAAAGAGAGATTGGAGAGACTACTTTGTGATGGCTGTGATCTCTGGAGGGCTGATGTACGGTCTTGTAGCTCTCATCAAACATTATATCCTTCCCCACCTCAAGCCTCCGCCAACATCAATCTTTACCCAAACCAGTCAAGCTATCCAAGCACAATTTGAATCTTTGACCACATCCCTCCAAGCACTCGTCACCTCGACCGAACAGCTCAAAGCTGAGCTCGAGCAAGACAGAGACCGAGTCAGAGGTTTGGTCGAGGAGGTTGAGAGGACGTTAAGTCAAGTTAGAAAGAGGGAGGAAGAGGAGAGATCGTGGAGGGAGGAGGTCATCGGTGAAGTAGAGGGAATCAAGGAAGAACTACCCAAAATGCTTTCGTCGCAC…
	447 -pin domain-like protein	21.5814	37.4992	31.6592	82.9217	TTGTCCGTGGGTATTGGTCTGACCATGGGTGTCCCAGGACTTTGGGAGATTCTTAGAGGAACAGAAGAGTCTAAAAGCTTAACAAGTCTCGCTTGGAGCCATTACTTTACCGCTAAGGATTTCAAGAAAACAATGAAAGTGGGGATTGATGTCAGTATCTGGCTCTTTCAAGCCACTAGCGTAGCTCAACATGATGTTCAAAACCATGCCCTGTTAATACTTTTCTTCAAGCTGTGTCATCTGGTTGGACTACCAGTCCAGCTTCTATTTGTGTTCGACGGACCCGGCCGGCCAGCATTCAAGCGGGGCAAAACGATCAACACATCCTCCAAATCAGGCAAAGGCTTAGAGAAGTCGTTTAAGACGATGATTCACCTATTTGGATTTGAGATATGGGAG…
	448 -vacuole protein	22.4937	41.8588	8.12103	92.0016	ATGGGCTTCAAGGCAAAGTGGAAAAGAGAGATCGTACCAGATCATAAGTTTGACTTTATCAATGTGGCCGAATATCGAGCGACCGGGTTTCTAATCCGATCAAAATACCTCTTCCTCTACATCGGTGTTCTCATCTCGATCGGCGTTCATTGCGCAAACATCTACACGGCCATCACTATGCTCCTTGCTACTGGCTGGACAAATTCGATATATACCAAATGCGGAGACGACTGTGTTCTTCACGTAGGGTTCCTCGTCACAAAGTGGATCTTTGTGGGCTGTATCATCGTATCTTTTCTTCTGCTCGCATACGAGGCGAACAAGGCTCGGAAGGTGATCGGCAGTCGAGACATCTCGTTCGCGTTCACGAACCTGATGGCAAACCACTATTATTCCCTT…
	449 -plc-like phosphodiesterase	170.715	288.858	118.581	665.577	TTGTGTTTTCCAAGTGTGCTTGGTGTTGATCTGGCTGGATCTACTTCTGGCTTGGTCAACACCTACCTACCACCACCCAACTCTTCACTCCATCCTTTCGGTCTATCTTTGTTTTCTTGTTCAACAAAGATGGTCTTTACCATCTCCTCCGCTCTCTCCATGCTACCTTTTGCTCTGGTTGCTTCGACGTTGAATAGCGGACTTGTTAGTGCTTCGTCCTACAAACCTAGGGCCTCCGTCTGCAACGGGCATGCTGAGCTATGCGATCGAAGCTACGGAAATGTTACGTTCATCGGGAGTCATGATTCTTATGCGATCAGCGCAACCCAGGTGGCTGCGAATCAGGATCAAAACATCACGACACAACTCAATGACGGAGTGAGAATGCTTCAGGTGCAA…
	450 -l-mandelate dehydrogenase	218.391	1415.68	279.58	312.634	ATGATTGCTTCGAAGTTTGTCAAAACCAGCTTCACCAGGCTTGCAGCTTCAACCCGCCAGTCTTTTTCTAAACCGACGAGTCGGCGAGGACTTGTTGCTCTAACTACTTTAACGGCTGTAGCCATTCCATCTGGCTTTGTGTACTTTCGTCCATCGATTTCGCTTGACTCTCAAGCCCATCCTGTGAAAATGACTCCAGAAACGACACACCCCGAGACCCGGGTGCTCTCTCGATCCGAAGTCTCTGATCATAAATCCCCTTCTGATGGTGGTCTCTGGGTGATCATCGATAATGCAGTATACGACGTATCCAACTTCCTGGATCAACATCCTGGTGGATCGGGAATCATCGAAAGCAATGCGGGTAAGGATGTGACAAAATTGTTCAAGCCGATTCAC…
	451 -inositol-3-phosphate synthase	2916.99	4825.41	2038.24	2055.21	ATGAACTCCCATCCCAACGGAAGCGATATCTCAGACTCTGCCTCTCCACCTCACTCTCTTCCTGCCACCCCCTCCCAGGATGCTGCTTACGAGATTCATCCTACCGCTGCTAGGACCGCCTTCCCTAAGGGGATCGAGGTTGACCTCGGTAAAGGGGCGACCGTATACTCTGACGACGAGATTCGAGCTAGGTTTGTAGACAGGAAGAACGAAGTCGTCTGCGAGGACGGCAAGATTGCTGTCACTAGGGTCGAGACTGGTTACGAGTTTAAGACTAAACGAACCGTACCCAAGACTGGTCTCATGCTCATCGGTCTCGGCGGAAACAACGGAACCACTCTCGTGGCCTCTATCCTAGCTAATAGGCACCAGATCACCTGGGGAACTAAGGATGGCCGA…
	452 -DUF962-domain-containing protein	124.408	637.428	1197.61	336.59	CTGTCTCTTACGACAACCTCTTCTTACACTCTGCTCATATCAACTCGATCAAACATGACGTCCGGGGATCTTCTCAACCTTCAGAAGCAACTAGGATTCTATGGGGCTTACCATTCAGAAAAACGAAACGTGGCCGTTCATGTAGTCTTTGTGCCTACGATCTTTTGGACATATATGTTTTTCATGTCTAGAATCTTTCCCTCACCGCTCCTACTAGAACCATACACAATGAATCACATCGGGATGGCCTTATCGTTCCGATTGGATCTCAGCGGAGGATCCATTGTGTCAATTCTCTATGCAGCTTATTACTTTGCGCTTGATGCTCAGACGGCCACGTTGTATTTACCCCTGCTCGTGCTTATGGGAGGAACCTCGGCCGGATTAGCTGCCTTCAAG…
	453 -riboflavin synthase	479.076	578.299	285.372	224.533	TTGATCGAACACAGAGCCCAACTCTACTCACGTACGCCTCAGGACTCTACAGACTCGAACACGTACGCCGCCGGAGGGTTCACCCTGACCTTCCACCACGCCGGACCCATCCTCGGGGACTGTACCGTCGGGGACAGCATCGCCGTCAACGGGGCTTGTCTGACCGTGTTGGAGTTTGATCCCCAGGGGGGCGAGCACGGACAGCACGCGCAGACGTCCGGCAGTACAGGCCCTATCGGTGGTTGGTTCAAGATGGGTTTGGCGCCAGAGACGTTGAACAGGACGAACCTTGGACAACTAAAAGAAGGAGACTGGGTGAATTGCGAGAGGGCGATGAGCGCTGATACGAGATTCGGAGGTCATTTCGTACAGGGCCACGTAGACACAACAGCAACCATC…
	454 -CMGC/CDK kinase	91.0508	211.375	40.6412	219.789	TTGACCTCAGATTGGACAAACGGGGCTGGCATGATCGAGAGAAGCGATTTTAGGTCGTGTTCTATGAAGTCCATGACGATAAAGATTTGGGTCAATGTGTCCCCCACAACAATCTCTCTGACTCCAACTACGTTCTCGTGCCTACACACCATGAGCGCCATAACCTCCCTGAGACTGGTGATTGGAAACCCGTTCTTCTCTTCATCCAGCTTGAGCTTCTTGATCGCCACAATTTCGCCTGTGGTTTTCTCTCTTGCTCGGAAGACGACACCATATGAGCCTTCCTCGATATGGTTTAACCGTTCATACTCGTATACCGACCGACATGACTGGATAGATGGATGGGATGACCGGCTGGGAACATATGCAGAGCGGGTCGATATGGTCGGGACTTCACGA…
	455 -vesicle fusion-related protein	65.8433	152.337	54.4977	163.632	ATGATTTCATCTTGTATCCTGTTCCTAGATCCCATCTCATTTCCATTTAGCGATCCGTCCACCTTCTCTCCTTCAACCTCCATCCGTAGCTTCATCAATCTCATCTCTCGGCAGATATTCATGACAATGACGATTGAAAGTACTCCTCCCATTCACCGGCATCTGTCTCTCCCATCAACGTCAACCAGACCGTCTATCACACACACTCAATCTCAAGCACTCCCATCAGCATCCTCTCACACATCAACCTCATCGTCCTCCGGCACGCTCACGCTTCAACATCCTTCGCCTCTCCGACCAAAATTACCAGCAGCCCATCATTCAGTTGCTCCCGTACTAACAACAACGCGTACTCTTGGTGGAGATCCACCAAAACCAACAAGGAAACAATTTCCTTCC…
	456 -abc transporter	156.161	203.12	144.738	346.729	ATGAGGTCCCTTCAGATGCCCTTGATCATATATGCATCTCTGGTGGCTCCTTTACTCGCTGCTCCTAAAGCCTCCGACTCTAATCGATCATCACCTACATCTTCACCTTCGCTCTTCTCCGACTCTGTAGGTGGCCAAGCTCCCATCAGTGCTTGGGGCCAAGGTTGGAAGTCGAATTCACTGTATTTGCCACCTGTCAAGGATGAGCCATGCGAATGTTTCAACTGTCTCTTACCCAAATTCAACTGCGGACAGTATGGACAATGTAACGAATTCGATGGACAGTGCGAATGTCCTCCAGGTTGGGGAGGTCTCGATTGTCTTACGCCACTTTGTGACTCGTTAGCTGATGGACCGAATCGACATCAACGAACTCTCGGGGAACAGTGCAAATGTTCA…
	457 -gdp-fucose protein o-fucosyltransferase	118.886	706.014	139.03	1825.93	TTGGCTTCTCACTTCCTCCATCTTCTTGTCCACACACCACCGACACACAGTCTTTTCGTTTTTGTCCCTCGTTGTTTCTTCGTAGCCCATTCGGATCCCAGCACCATGGCAGTCGCCTACCAACCTTTAGGATCTAGAGTGTCTTCCTGGGTTCCCAAACGTTTCGTTCCTCTAAACAAGCTGATCATTATCTGTGGAATCCTTTTTACATTCATTCTCGTCCTTCTTCCGTTCGTCAATGAGACAGCCCATGATTCAGTCATCGACGGAGCGAGCTCAGTTTCTAGTCTGGTCCAATGGGGAAGCGCTACACCCTGGACTGGGAAGAATGCAAGTGATGGCGCACTCAGGAGTTATGGCAAGAAAGACAACTTCCGAGAAAACCTTCGTCCGGATATG…
	458 -f-box domain-containing protein	64.8859	79.5135	46.5414	125.084	ATGGATGAGCATACAAAAGCAGATCTTTCCCAGGATCTCGAGTCTTTCAGAAAACAATGGCGAGATGAGGTTGTTCATCACCATCAGCACGGGAACCAACAATCGTCCGCTGTTCAACCCCGATTGTCTCCTACGACACGAACAGTACCGATTCCTCCACCATCAACGTCTACACCGACCTCACCTTCCACCCAGAAAGCTATTTTGAAATCGCCCGTAACATCTCCAAAGTCAAAGTCAAAAATCGTCCCTCCTACGTCTCTTTCTGGAAGTGCCCAATTCAGACATCACCAACCGCTCACTTCCACTGGAACACTCACCCCCTCATCTGAGGCTTCTGCGCTCGACGTGTATGCACTCGCCATCGATGCCGAACGATCAGGTCAGCTTGGTCCGGCC…
	459 -glycosyltransferase family 20 protein	231.071	181.356	212.772	324.422	CTGAAGGACATCTCGTTCGATTCTTCTTCTATATCAATGCCTAGTACTGCCAGACTTATCGTCGCTTCACTTTTCCTTCCATCAGGAGTTCAATTTGCAAATCCAGCTCCGGCTTCTCCCTCATTATCGACAACTACGGATAATATCGAACCCATTTCTGAAGAAGGTCAAGAAGTCGCTCCTCCAGCATCTCCTCCTGCACCATCTTATCCAGAGGCCTTGGGTGAACGTCCCAAGGATATTCCGGCTGTCTCGTTAGATGGCACAAATGAGCCTTATCATCCGAAAATTGGCCTTGGTGTTCTTCCCGGACCCTCAGTGTTTCTGAAGGAGCGCAGTCTTAGCGGACTCGGTCCGGGTGGTATCGGCGGTGTATCTGGGTCGAAATCCTCTGGAATT…
	460 -glycoside hydrolase	52.8943	130.711	34.5303	123.259	ATGTCCACCAACATAGCCAGAAGTCGAGCCAAGATGACAACAACCAAGGCTGACCTATCGAAAGAAGCAACCCCCAAAGTTCAGCCGGAAATTCAGCCATACGAGAAACCAATGAAATGGTTTGACGGACTCGTGCTGGTGCCTGGACAGAATGAGACAAGAAGTCTAATAGATCAAGACCCAGATCTGGAGAATTGGGATTGGTACCTGAACGCACGCTTCAAGCATTTTCAGCAGTCTCTTGAAAAGCTAAAGACTATATATCCTGGCGGCTTGGATGAGTTTAGCTCTGGATATCTCAAGATGGGACTTGTATTACACGATGATAATTCAATAACATACACTGAATGGGCTGAAGGCATTATCGAAGCTTCGCTAATCGGCGACTTCAACGCTTTC…
	461 -pantoate-beta-alanine ligase	199.261	108.864	83.4421	61.7126	ATGAGCCAAAGTTTAAGCGCAAGCTCTCTCCGGGCGTTGGCATCCAAATCATCCGTCCCGGTGCTTACTTCGGTCAAGCAAGTCCGACAGTGGAGGAAGGCCGCGAGAGACGCAGGCAAGTCCGTTGGCTTTGTTCCCACCATGGGCAGTCTCCATCAGGGTCATTTGGATCTTGTCTCAAGATCCTTAGAAAAGTCGCCTTTGACCATCCTTAGTATCTTTGTCAACCCCTCACAGTTCTCGCCAACAGAAGATTTGGCTACCTACCCCCGAGATCTTCCGAAGGACCTCTCTTCCCTTACCACTCTGCTCGAATCCCACGCCTCCTCTGCCTTTTCCAGCGCACACAAGTCTGATTCAGTCGATGCACCGGTCAACATAGACTCTCCTCTGGTAGTC…
	462 -yvtn repeat-like quino protein amine dehydrogenase	195.616	160.137	47.988	65.6274	CTGTTTCTTCCGCCTCTCAAGACAGCCCTTCAAACGCTTCCTCCTCCGCCTCTTCCAGCCCAGGTAGAGAACATTGGACTCAACTATCAGCCTTCTTGGCCAGATTTAGGGATGGGTGTGCGCTGTGTCGCATGGAGACCAGGAGGTGAATGGCTCGCTGTAGGTGGATGGGACGGTCGAATAAGGATCTTGCAGAAGAGCGATTGGGGCGTTATTTGGGTTGGTCCTCCTGTAAGAATAGCTCCAGCTGGCTCGGTTGTTTGGCATGAACCGATAGATTGGTATAACCAGACGGGTGGTCGAGGGATTGTTCAATATCATCTGATGAATACGCCGGCGACAATCTCGTTCATAAAGCCGGACCCGAAGCAGCATCCGCCAAAAATGGGTGTATCCCAA…
	463 -endoplasmic reticulum protein	252.218	266.575	144.934	310.207	ATGTTCGCTAAGGCTGCTCAGAAATTAGGTGTGCCTGAAGAACAGATTGGGTTTGTCTTCTGCTTGATAGCTGCTTTTCCCTTGGCCTCTGTCTACAACAGACTTCCACTGGGCTCCGTTAGACATAGCTATTCCATAGCTGTAGCCGCATTCTTCTTGATTGCGGTCCTTAAGCTATGGTCCGGATTCTTTCAACTTGTGTTCTCCATCATCGGAACATACCTGATTGTCATCTTTAACCGGACGAACAGGATGCCGTGGCTCGTTTTCGCTTTTGTCATGGTTCATCTAACAATTAACCATATACTCCGAACGATCATCGATCCTTCGCTTAACCTGATGGGGATTACCGGAGCTCAAATGGTACTTGTAATGAAGCTCTCGAGCTTTGCTTGGAAC…
	464 -NADP-dependent malic enzyme MaeA	329.538	729.925	581.897	731.078	CTGAGCCATCTTGCGGACGATACCCTCGGTGAATGCTCCCTGGGTCGTGCTCAATCCGATCAACACGGATGGTTGTACGGAATCGACGACATCCTCAAGAGACTTGTATTGTTTTCCCTCGTTGTCGTCCCTAGAAAAGAATTTCTTGTGCTCGGCCAGTTTGTCACCTCGATCGTTAGTGATGAGACCCTTAGTATCGACGAGATATATTCTCTTTCTGGCCTCCTCAGGAGAAAGCCCTTTGGTGGTGAAGAAAGAGACGAGCTGTTTGGCAACTCCAACTGCTGCCGATCCGGCTCCCAAAAACACAATTTTGTGCTCGCTTAA
	465 -nif-domain-containing protein	118.666	98.4679	77.4239	122.238	ATGAATTCACTAGCCTCAATCGATAGGTTTCTCTCTCGGACATTCAGACCGCCTCCCGTCCTACCCCATCATCCGCCTTCGTCCCCTCTTGCAGCTCGGTCCAGGTCGGCAGCCATCTCGGTCGGCTCTACGGCCTCACCGTCTTCCTCACCGGTTCCTTCTTCATCGCCGTTGTTGTCTTCCGAGACCGACCTTTGGGCCCGCCGCTCAAGTTCAATTCGACGTCGACCAACGTTGGCATCCCCATCTGGCTCTTCGTTATCCTCATCGGCCTCATCTGTCTCTCCCCAACAGACTCTCGCTAGGGATGAATCGAATTCTCGGAAAAAACGGGCCGTTCGACCGAGACGTTGGGGGTTCTTTCGAATTGTGCTGAAGCTTTGGTCATGGGTGCTCGGT…
	466 -dh domain-containing protein	53.0348	111.125	31.8566	192.016	ATGACCCATTCATCCGGACCGAACAGACCACTGCCCGTTCCACCGGTCCGACCGACACCTTCGCCATCCTCTTCCCTCACTTCATCTCCTTCTTCAATATGTCGACCGCTCAACGATAACTACTCTCCTACTTATTCACCTCGAAATCCGAGTCGTTCAAGTCTTTCACCTACGCTTCCTCAGATTAAGAGATCAGCTGAGTCTGTTAATGCAAGGTTTCATGCGTTTGCTTCTGCAAGTGGGTCGGACCCTCCTCCAGCTTTTCAACATGTGTCCCTTCATCAGCATCAGTACGCACCAGCCTCATCAACTCCGATAGAAGGCTATGATTCCTATGTTCAACACCAGCCGGTACATCCTCAATCGCCTCCGTTTGCACCAGCATCGCCTCGATCGATA…
	467 -translation initiation factor eif-2b subunit alpha	239.48	337.901	108.332	149.536	ATGCCTAACGGATCCCAGTCTCCAGCTCCTCGAGATGTCGCCCAGTTGTACGCTCAGGCTATCGAAGAAGATATCACTCCTCCGTTAGCAGCTATCTCTGCATTGACCGAGATGATTGATTCTCAGTCAGCGTCCACTACGTCTCATCTGTTGATGGCGCTTCATCGAAATTCGACGCTCATCCTCGAGTCTCCCTTGGCGACATACGGAACCCAGGCAGGAGTCCGATTGTTTGAGCGATGGGTGAGGGATTCTGTCGGGACGGCAGGCAGGGGTGCTACATTAGACGAAATGAGAGCTGGGATTGTTGAGGAAGGTCGAAAATTCGCCAAGAATGGCGCTTCGGAATGTATTGAGAAGATTGCCCGGGAGGTTCAAGGTTTCTTGAAAGATGACTGC…
	468 -vacuolar protein	34.5027	522.092	69.7725	168.236	CTGGTTCACTGTAAGCTTGACCTGATCCAACTTATCTTCCTCTCAAATCTTCACCAAGCACAGACGCAAGCTATTCCTTCGGTCATGCTCGGCCAACTCCTTGCCCTTCCTCTCGCTCTCTCCGCTTTGGGTGTATCCGCCTGTGATCCTGGCCACGCCGGTAGCAAGCTTTTTGCAAAGCGTATCCAGCCTGGCTCTACTTTGGGCATTTCTTATCCAACACGAGAGCTCCAGTGGGGAGATGTCAACTTCATCTCTACCACCGACACTCACGGATGGCTCGTCGGTCATCAGAAGTCTTCGTTCCCAGAGCCAAACTACAGTGGTGATTTCGGAGATTTTGCGTCGTTCATCCACTGGATGAAACAGAAGGCTGTGGAAAAGGACGTCGATCTTTTG…
	469 -ribonucleoside-diphosphate reductase subunit M1	205.722	124.537	38.9592	91.9216	ATGGAAATCTCGGTCGTAGATGATGGCAGAATCAAGGGCCTCCTTGTTGGCCATGACGTCTTCGTAGGTCTGCTTGGAGATCATTGGAGAAGGCTTGTTGTTCTTTGGATTGACATAAGTGTAGAGATCATCAATCACCTGGGAGAAGATCTTTTTTGTCTCCTTGTGCAGATTCGAGATGGCGATTCGTGCAGCGAGAATGGCATAGTCGGGGTGCTTGGTCGTCAAGTAAGCTGCAGTCTCGGCGGCCAAGTTATCGAGCTCAACGGTGGTGACACCCTGGTGAACACCCATGCAAACCTTTTTGGTAATTTCAATTGGCTCCACAAAGTTGGGATCCAAACCGTAACATAA
	470 -aspartic protease	621.306	185.457	441.644	382.87	ATGGTAGCTCTTATTGCTCTGGCCGCTTCTCTGGCAGTCACCACTCCGGTCTTTTCCCGTGCGCTCACCGTTCCTCAACAAGTGTCGTCGTTACCCGTCGAGCCGTTTTCCCTTCCACTTTCCCATACACATCATTCTAGACGAATCGGCGAGGACGGTACGCTTTTAGAGTGGCTCAGGAAGGAGCATGCAAAAACCCAAGCAAAATACGGCCTTGGCGCAAGCAAGGTCAAGAGGGATTCTGGGGTTTCTAGTCTTCAAAACTCTGGGTTGGACGCATCTTATTCTGCTTCGGTCAATATCGGAACCCCTGGACAATCGTTCAATTTGATCTTGGACACAGGCTCTTCCGATCTATGGGTAGCCGGGAACGATTGTACGAGCGGGTGCAGCGGGATA…
	471 -related to scs2-required for inositol metabolism	698.246	370.556	436.922	647.969	ATGAGCGTAGATCTCCAGCCTTCTCAGCAGCTTGTCTTTGAGCGACCCCTTACCCAGCTGGTGAAGAGGACATTGCTAGTTGTCAACAACAATGCCGAGCCTGTTGCCTTCAAAGTCAAGACTACCGCCCCTAAACAGTACTGCGTCCGACCTAATTCTGGACGAATCGAGCCTGGAGAAAGGATTGAGGTGTCTGTCCTTCTTCAGCCCATGAAGGTTGAGCCCCCACAGGGTGTTAAATGCCGAGATAAATTTCTCGTGCAGTCGGCTGCTATCCCCCAGGAGAAGGAGATCCTATCCTTGCCTGAAATTTGGGCGTACATTGAGAAAGAAGCCAAGTCCAAGATTCATGAACAGAAGATCCGATGCGCGTATGTCGATAGCACCGGAGATGTTGCT…
	472 -universal stress family protein	1328.67	4632.31	6190.56	936.397	ATGTCTTCTCCACCATCGGACTTGGTAGAACACTACCACCCAGATATATCTTCTAGGTCGCCACATAACTCTCCCAGCAAATACGACATGGCCAACGCATTCGAGTTAACATCCCCTCTGACAAGACAGAAGACGCCAGAGGAGATTGCCACTCCGACCCGGTTTGTCGATCCTAAACAGCCTACGTACGGAAAAACGCTCTCGTCTCCTTTGGATTCGCCTGGCATATTGGCCGATCAAATCCAAGAGTTCGATCTACCTGGTCAGTCAAAATCAGGAGAGGATGAAGGAATGAAGATCGTCCTGGGGTATGACACCACTGTTGATGCTCTTCTAGCTTTCAACCACGTCTTGAATAGGATGTCTTTGCATCCCAACGATCATGTCTACATGGCTCAA…
	473 -PLC-like phosphodiesterase	31.9922	135.223	50.0822	234.812	TTGCTCTGTCTTCTCCACCCGAGACACATTGGCTGTTATTTCATTCATACCATATACCTCATCCTAACCACGTTGATCCCGCTCAGTTTGATTGTTTGTCGTCGGCTGGCTAGCAACCGTTCCGACGTAATTCTGTCCAGGCTATACACCACCGTTGGACCATTACCCAGGATGATGAGTGAGAGCTACTACCCAGAGACATGGGGCCACCGAGGAGCGTCTGCCGAATTTCCGGAAAATACGCTCGCTTCATTCGAGGCTGCTATCAGAGAAGGAGCTGATGCTATCGAGAGTGATGTTCATCTGTCAAAGGACGGATATGTGCTCATGTTTCATGATGCAAAGTTGGACAGAACAACCACGGGGAAAGGGTTAATCGGAGAACAGAACTGGCAAGGT…
	474 -anion exchanging protein	69.0497	198.405	78.7961	219.435	ATGATCAGGAGATCATCCGATAGACCGTCTGTCGTCCACTCGAGGATAACTAACTATTCGAGCGAACGCGCTGCAGAGGGAGATGTGTTGGATGGCAGAAGAACCAGGAAATCCCTTTACGGGCGGCTGGGTTATCCAGGTAGAGGGATGTGGAACGACTTGAAATCGAGAAGTCCATATTATGTGTCAGACTGGGTGGACGCGTACAACTATCGGGTCGTCCCAGCTACTGCCTTTGTCTTTTTCTCCAATGTCCTACCGGGTATTGCTTTTAGTCTAGATTTGATAGAAACGACCGGGAAATATGGAGTCAACGAGGTGCTGCTCTCCACCTTCATATCTGCGTTTGTTTTTTCGATATTTGGTGCCCAGCCGTTGTGTATTTTGGGGGTAACAGGC…
	475 -exonuclease ii	86.2096	115.102	72.5705	198.026	ATGGGTATTCCCAAGTTTTTCCGATATATCTCAGAGAGATATCCTCTCACGTCCGAACTGATCGATGACAAGTCAATCCCGATGTTTGACAACCTTTATCTTGATATGAATGGTATCATTCATAACTGTACCCACCCTCCTTCATCTGAAGGTGACGCTTCGTTCAGGTTAACAGAGGAGCAGATGGTTGTCGCTATCTTTGCATACATCGAGCATCTCTTTTCAAAAATTAAGCCTCAAAAGGTTTTTTTCATGGCCGTTGATGGAGTGGCCCCTCGAGCCAAGATGAACCAGCAGCGATCCAGACGGTTCAGAACTGCCCAAGAAGCGAAGGAGTTGGAAGAGAAGGCGCTCAGGAAGGGAGAGGAGATGCCTAAAGAGCCTGCTTTCGACAGTAAC…
	476 -arm repeat-containing protein	312.26	163.027	73.9022	215.338	ATGAACAAACCAAGTCCTAAAAGCAGCCGTAGCGTCCAGCGTACTCAACCATCTCAAGAGATCGAAGATGATGGCCTGGCCTGGTCCACGTCCAGTCTTTACGATGCTCTCCCTCCGATGACCATGGAGAACTCTACTGGGCCTCCTTACTTTGAATCCTCTCGGTCTCCGCCTCCATCCACACTAGATCCGGCCCCGGTATCTTACGCTTCCCTCTCATCCTCTCAACCTACACCCTCTGCTGATGCAAACACAACGTCATACACAAAACCAGCGCTCTCAATTGCACCACACACGGACTTTCTTGACAGGGTCCCTGACATGTCTTATGACCGATCTTCCCGTCAATCCTCCATCCCGACAAATCAACCAGCATTCTTTATCCCAGACTATGTCTAC…
	477 -hexose transporter	7.95386	9.81457	3.18605	6.41474	TTGGATGGAAGTATTACATCGTCTATCTCGTTTGGCTCGCTTTCGAGTTGGTGTTTGTCTACTTTTTCCTTGTGGAAACTAAGAACCGAACGCTCGAGGAGACCAGCATGTTGTTCGATGGAGAAGACGCTGTCGAAGACATCACCAAAGCTGCCAACACAATGGTCAACGATCGTACCAACTTCAACCATTCGAGCTCGATCGAAAAGAAGGATGAGTCTGAGATCGAGCATTACGAACGGGTGTAGACAGCATTCTTTTCCGACGTCTTCAGCTTTTTGTCTTGTTTCTTTTCTTTCCTCCTTTGTCCTTCTCTTCTTCTCTCCTTCCCTTTATGTATATCCTCTCTTCGGTCCTTTCGGCTTTCTTTAG
	478 -adaptation to pheromone during conjugation with cellular fusion-related protein	176.64	175.575	156.244	228.833	CTGGTTCTTCGTCATACGCTCACGATGCAATCCATGCAAACCCAGGCCATCCCGCTTCCGTTTCCCAAGTATTGTCAGATCGTTCAAAAAGCTCTCAGAGAGCGTGATGGAGAGACATTAGCGGTCCTCTTGGCTAACGATCAGCAGGAAATTGGAGAGAGGATCATTCTTGGTCTAGCTGGGTCTCATCGAAACTTGCTCGTACCGCACACGCTCAAGTTGCCCAGCCCGTTCTCTGAGATCGTCATCAGTCATATTCAAGTGCTCGTCCTCTCTAAGCAAGCTAGCTCGAGCCTAGGAGAGACAGAAGGAGCCAGTTGGGTCGGTGCTTATAAGGAGCAGGTTCAGTGTCTTTCGTTGTTTATGAACCAGTTCTTAATCAATCAAACATCATGGCCT…
	479 -kinase-like protein	6.55024	30.2462	12.6761	15.5257	CTGTTTGAATGTGTAGAAGCAAACAAGAGATTTAGCGAGCCCAAGGCGAGAGGAATCTTTTTTCAAGTTGTCGAAACGGTCTACGCTTTATCAAAGGAAGGTATCTATCACCGAGATATAAAGGACGAAAACATAGTGGTCGACCGAAAACTCAAAGTGAAGCTCATAGACTTTGGTAGTGCGGTTTGGGAAAAGGAGCCGGAGCCAGTGAGATACAAGGACTTTTTTGGCACGAACGCTTATGCTAGCCCTGAAATTCTGCAGCGCAAGACTTATCTGGCGTCTGAGGCTGAGGTCTGGTCTCTTGGCATTCTCCTTTGCATCCTGATCACCGGCGAGTCTCCATTCTCCTCGTCTTCTAACGCCATGATAGGCCGTCGATCGCCTCTAAGGAATGGG…
	480 -nad-binding protein	331.567	436.293	354.46	431.625	TTGCTCCTCCTCGTCCATCAGGTATATAAGATCTGTTCGACTCTGTTTCCACATAGATCGTACTCGTTACTTCACTCGCTCATACAATCTTATACAGACATGCCTTTCGACCTTGCTCTCGATTCTGTTCATGCGCTCGTCACCGGAGCGTCCGGAGGAATCGGTATCGTCACCACCCAGGCGTTTCTTGATAACGGCGCGCTCGTCACCGCACACTACAACTCCAACCCAGACTCGCTCAAAGAGATCAAACACGACCGTCTTGCCGCACTCAAAGCTGATGTTCGGGACGAGAGTCAGGTAGATAAGCTCTTCGTCGATGCTAAGGAAAGGCTGGGCAAGGCAGTTGAGGTCCTTGTTGTCAACCATGCGTATGTCGGACTCACCGACTACCCGATA…
	481 -serine palmitoyltransferase 2	120.899	152.63	86.7005	217.626	TTGTATTTTGTTCCTCTCTGGTCTTCACCCCTTCGACCGCATCGATCATCAACCCACCTTTGCTCGCCCATCATCCTTTCCTTTCTAAAGCAACCGAGCGACCACAGGAAGGCATCCGATAGGGAGAACCGACATCGTATGCCCTTTTCCAAGAAACGATCTCTTCCCGTAAATTCGACAACTGTTGGGTCGCCTTCGTCCCCTTCTTCCGCTGCTGCCGCCATCCCCGCCATGTCCCCCTTGTCTTCCCATAATAATGCCAGCTCGATGTTATCTACTTCTCCTACCTCCAGGTTCTCTCTTCGTTCAAAGTCACTCGCACCCACTGTCTCGAAAGATACTTTAACTGCTCATGGTTCTCTGCTGAGAGTAGTTAACAGACGGTCGAACGACTCAATG…
	482 -hexose transport-related protein	57.5194	37.8166	68.4492	50.3867	ATGTTGCTGTTGAACATTGTCGAGGACAGACCGACGCCTCCTCAGATCTATAATTACAAGGTCTACCTGACCGCTCTATGCATCAGTTGGGGAGCATGTTTGTTTGGATATGACTCTTCTTACATCGGCACTACTATCGTCCTTCCTTCCTTCCAAACGGCGTTTGGACTAAGCAAGCTATCCACACATGAGCTCGCTAACGTTTCAGCCAACATCGTTTCCACTTTCCAACTAGGAGCTTTCGGAGGAGCTGCTCTCGGATTTCCTTTAATGGAAAAGTATGGCCGAAAGATTGCGCTTATCATAGCCACTGCTGTGTTCATCATTGGAGCCATCGTACAGACGGTCGCCACTCACCAGCTTTCATACGTCTACTCGGGTAGATTCCTTGTCGGTCTT…
	483 -prolyl-tRNA synthetase	1543.8	237.517	614.121	405.389	CTGTCCGACGAGACACTAAAGTTAAGGCTCCTATCGATCTCGCTGATATCACCACCACCATTCCCGCTCTCCTTGAGCAGATTCAGGCCGATATGTTTGCCAGAGCCCAGGCAGAGTTTGCCAAGCGACGAGTTGTCGTTGAGGAGTGGGATAAGCTTGTCCCGACGTTGGACGCCAAGTGTGTGGCTGTGTTGCCTTGGTGTGAGGAGCCTGCTTGTGAGGATGAGATCAAGGACAGGAGTGCAGCCATTGCCCAGGCTGCTTCCAAGGAGGCTGTCGATGATAGAGTTCCTTCTTCTGGAGCTAAGACTTTGGCTATTCCGTTCGACCAGTCTGTCTACCCATCGATCGAGGGAAAGACGTGCCCCGGTTGTGGAAAGGCTTCCAAGAGGTGGACCA…
	484 -catalase	13.1444	77.7056	17.1147	18.8418	TTGCTACAAAATTTTACACTGAAGACGGAAACTACGATCTCGTCGGGCTTTCTTGGCCAGTGTTCTTTGTCCGGGATCCCATGCAAGGCCCTGACAATATCAGGTCTCAACAGCGAAACCCATTACAATGCCTGGTTTGATTTTCTGGCGAACGTACCAGAGTCACAGCATGCTGGTCTGATGTTGTTCAGCGATTATGGTACCCCGGTCGGTTGGAGGTATATGTCTGGGTTTGGCTGTCATACCTTCCGATGGACGAATAACGCCGGAGAGTCTGTCTTTGTCAAGTACCACTGGAAGAGTCAACAAGGCGTCAAACAGTTTACCCATGAAGAAGCGCTGATTCAATGTGGAGAGGACCCAGACTTCGCGAAACGAGATCTATTCGACCATATCGAA…
	485 -p-loop containing nucleoside triphosphate hydrolase protein	346.152	451.423	211.696	360.319	ATGTCGACCGAAGCACCTCCTACGTCGACTCCTATAACAAGACGTCTGTCTAAGGTCTCATCCATCTTGCTTGTCCTTTCTGGGAAAGGAGGAGTCGGAAAGTCATCATCAACTGTGCAGCTAGCACTTACACTCCATTCGTTGGGCAAACGCGTCGGCGTATTGGATACCGATTTGACCGGGCCATCGATTCCCCGGATGCTTGGTCTCGACGGTCAAGGCGTACACCAAAGCACAGACGGTTGGGTTCCTGTTTATGCCGACGGAGAGACTCGACGGTTGGGAGTGATGAGCGTCGGGTTTCTGCTGAAGAGCTCGAGAGACTCTGTGGTTTGGAGAGGGCCGAAGAAGGAAGGAATGATCAAACAATTCTTGGGCGACGTTCGGTGGGGCGAGCTA…
	486 -wd40 repeat-like protein	1261.32	593.467	715.676	629.865	ATGAAGCTCTGGGCTGTGGCCACCGGAAAGTGCCTTTTCACTTGGGAGTTCCCCACCGCCGTCAAGCGAGTTTCCTGGAATGAGGATGACTCTTTGTTCCTTTCCATCACCGAGCAGCGATCTGGTTACCAGGGAGCCGTCCGAGTTCACCAGATCAACCGAGAAAACTTGACCGAGCAATCCGTCGAGCCTATCACTGAATTCAACCCTATCGGCTCCAAGGCCACCGTCGCCGCTTTCGCCCCTTTGTCAAAGAACATCATCACCGGTCACGAGTCTGGAAAAGTTGCCCTCTTTGACGTCAAGAGTGGAGAGGAGGTTTTGTCGAACGAGAAGGCTCACGCTGGTACCGTCACCGACTTGCAGCTCAGCAACGACGGAACTTACTTTGTCACTAGC…
	487 -protein-binding protein	294.596	618.142	451.411	431.662	ATGTGCGGGACCATCATCACCATCGTCAGCAACGTTGTCATCAGTTTGAGTTCTGTTGGACATCTCTGGAGGATGAAGTATATATCGCCTAGTGTAGCACAGGAGATCGATAAACGGCTCATGTCCGAAGCCGGCGGATTCTCTCTCGATCAACTGATGGAATTAGCCGGGTTGGCTTGTGCTACCGCTCTTGCCCGATCGTTTCCCTCGGAAAAGACGGTGCTAGTCGCTTGTGGACCTGGAAACCAAGGCGGAGATGGTCTCGTCGCCGCCCGGCATCTCTTCCACTTTGGATATAGGCCCACAGTATACCTGCCCAAGCCAGGGAAGAACGCGTTCTACGAAAGCCTGAAGAAGCAATGCATGAACCTCCACATCCCATTCGTAAGCTCGGTCGAC…
	488 -regulation of transcription from pol ii promoter-related protein	40.9971	67.2144	31.2955	151.66	CTGACACTCGACACGGAGAATAAGCCGGTAAGCTTCCATAATATAGAGAAGTCATCGAGTCTTAGTCGAAAGAGTCAACCACCGCCCATTGCTATCGCTGCTGAAGACGCAGAGTCTGATTTGGCCTATACGGCCTCTCCTGCTCATTCCTCTCGCCCCCAGATGAGTGCATCGTCGAGCCCGCCTTCCTCACCCCAACCAGGGTCGAAAGTCAACACTTCCGGGCGCGGTTCCACAACCTCTATTCAGAATAGAGAGAATAGTCAGAGTATGGAAAGCAGTAGAGTGAACACCGCTTCTGGGTTCAGCCCCAGTATGTATTCACAAAGTTCAGCGCCCTCCATCAGCGCCACGACTTGGACTCAGAGATCGAACCCAACTTCTCCGCCCGTTTCGGTC…
	489 -cytochrome b2	21.1212	91.7868	96.4286	387.536	TTGATGCAAAAGATCGAGGCTAGCGGGCAGATCAAGGGATACTTTGTGACTGTCGATGCTGCTGCTCCTGGTAAACGAGAAGCTGACGAGCGATCTCGAGCAGAAGTTGAGGCTCAGTCTGGGATGTCCGGCGGTCGAATTCAATCAGACAACAAAGGTGGAGGGATCGGTCGATCTGTTGGAGGATTCATCGACCCATCGTTGAATTGGGAGGATATAAAATGGCTCAGGTCTAGAACAAGCTTGCCTATTGGAATCAAAGGAGTCCAGACGGTGGAGGATGCCAAAAAGGCATACGACGTAGGTCTAGATGCAATTTACCTGTCGAACCATGGAGGTAGAGCGCTGGACGGCGCCCCCCCTCCGATCTATACTCTAATGGAGCTTAACAACTTTTAC…
	490 -nadh-ubiquinone oxidoreductase	371.359	771.564	615.347	1020.24	ATGCTGGCCACCACTGCATTTCGTAGGCTGCCATTCAGACAGCCAGCATCGATCATCTCCAGGTCGATCGCTAGCTCTTTACCTGCCCTGGTCAGGAAGCCTACCTTTGAACCTCTCATCTGGGAGAGTGAGCCAGAGTTGCCGACTATTGCTAAGAAGAGCTCACGCACCACCGCGTCTCACACGGTCGAAGGACTTGGTAAACTGTCGGCCGCTGAGCTTCTCGAAGAGACCGGCACCCGAGAGGATCGAAAGATGCGTCACTTTACCGTCAACTTTGGACCACAGCATCCCGCCGCACATGGTGTCTTGAGATTGATCCTCGAGTTGAACGGAGAGGAGATTCTACGAGCCGATCCCCACATCGGTCTCCTCCATCGAGGAACCGAAAAGCTGATC…
	491 -COX5B-domain-containing protein	1930.84	1591.07	1325.68	997.901	CTGACACTGACACTGGTCGTTCCAGAGGATGACACTGGACATCTAGTGCTTGTGCTCTCCCTCTCCGTGGTGGTGGGCGTGGCTGGGGTGGGGAAGGAGCTTGGCGTTCTTCTGCTGCTCGGCAATCTCGGGAATGACCTCGGACCACGGGTTGTGGTACTTGAGCTGGTAGCAGCATCCACACTCCGCACATCGGGCAATCTCCTCACCCTTGAGGCTGTACCAGAGGAGATCGTGGGAATCCACGGGGTAACCGGTGCATCCGACGAGTCGCTCGTCAATGATGGCGTGAACCGGGATGGGGTCGGCCATCGTTCCCATTCGGTCGACGAGAACGGGCTTCATGTCGAAGACATCGATACCAGCCATGTTTCCGAGAAGCTCGTATCGCTCAGTACC…
	492 -homeodomain- homeodomain- homeobox protein	77.3236	39.1181	135.674	148.939	TTGTGCCTGTCCCTGGGAGGTTATTTTTTTTTTGTCTGTGCCTTGTGCCTGTTTATGCCCTCGATATACTCTCTTCATTCATTCATCCATCCATTCGTTCATTTCCTTCTTTATTTCTCTTTTCTCTTCGTCCTTTCTCGTTCTCTCTCTCGACAAAAACTCACCCCCAACCCACTCACTCACTCGCTCATACAATTGGCTCTTTCGCTCCGTCTCTCTCTCTCCGTTGACATCAGATTCACGGGAGAGCTCATGGAGTCGTCTGTAGGAAAACATCCGGATCACTTGCCTGATTCTCATTCGTCCTGTCCTTCAGAACACCGGGTCAGAGCGAGAGCGATGCTGACTCCTGAACAGTATACCGCATTGAGTGCCCTTTGGGCTGAGACTCAATTTCCG…
	493 -pkr1p	361.643	739.178	617.799	206.01	TTGACGATCAATATGGAAGAACAATCTGAATCTCCTTCAACAGAATCTCCAGAGGTCTCTTCTGGTATCTTCTCCGACATCATCAACTCTGTATTTGAGCCTGGGGTCAACTCAGGACTGATAATTGGAATGCACCTCTCCTTCCTCGGCCTGTTCTCCGTCCTGATCTGTCTCTGGGTTCTTACAAATTGGAACGGTCATGTGCTGGTACTGTCTGGTGTCAGTTTAGCTTTATGGGGTTCGACAGCGTGGTTCGTTAACGAACTTCTGATAGTTCAGGCTCAACAGAAAGCCAGCTCTCCTTCAGACGAAAAGGACGCGACGACAGCTTCGATTACAGCTGTTGAGCTAGAAAACCCCTTGGCTTCCTCTACAATCCCTTCGGAGCCTCAATCAGAA…
	494 -thioredoxin	54.9922	2200.08	87.0535	135.046	ATGATTTCGTATAAGAACGGCGCACCAAGTTTAGAGTCCATCCATAAACTTGATCCTTTGCCTCTCCCTCATATAACTCGTAGTCTTCAGGAAAAGAAAAGCATCATGGTCGATTCAATTACCTCCTTGGACAACTTCCAATCTATTCTTTCAGAGAACGACGTTGTGATTGTCAAGTTCACTGCTGTTTGGTGTCCACCTTGCAAGATGATTGCTCCTTACTTCAAGAAGCTCGCTGAGGATGACGAGTATCCAGCAACGTACATCGAGGTCGATGTCGACACTCAATGCCCGACTGCCGACAGCTGTAACATCCAAGCCATGCCCACGTTTCAATCCTTCATCCGTGGCGGACGTGCTGCTGAGATTCTTGAACCTACTCCAGACAGTCTAAAGGCA…
	495 -timeless-domain-containing protein	92.6391	37.3807	19.3982	46.7416	ATGGAACGTCAAAAGGTGACAGAAGCAGACAATCTTCGAACGCTCTTCCTCAGTACATTCTTCCTCGATTTTTTCCTCTCTTCCAGAACTCTAGACATACAAGCCCACCGTAAGTCTGTTGGAGTACAGCCTGACGAAGACAAAAAGCCAGTCAAGACCGCATGGGATTTCGGGTATGTAGCCGATTTCTGCGAGATCGATGCTGTTAGATGGGTTGTTGCTCGGATGAGACTTGTCCTGGAGGATACTCCTCCAGGATGGGTCGAACTTCGGGCTGGCTTAAACTGCTTCACCCAGATACTCTTATTGGTGGACGCCATGTCAACCAGTAGAGAGGAAGAACCAGTAGAGGCAGCAGAGATCTTGCAGAACCAGATTTACTATAACGGAGATATCCTA…
	496 -ras gef	11.5601	9.94946	11.9151	11.4236	TTGTCAGAACAACAACAGTCGAGTGATCTTGGTAAAATCAAGGCTATTGATGAGAAGGCGCAGGAGGAGACAGTCGTAGGAAAAGCCGTCTCTGCTTGGAACAGCCAATGTACTATCATCCCTAGTGCTTTCGACTCTGTTGGACTTGGCATTGTGGGCATTATCAAAGATAGTAACGAAGGGCGCGCACAATCATCCTCGTTAATGACGCCGATCAGACCGAGATCATCTTCACTTTCTCATGTACGTTTCAAGGAAAGGGATCACTACGGTGATCATGACCAGATACCTTCAATGCCCTCTCTGCGATCTATATCCGTGATAGATACCACGAGTTTAGATTCAACATTATCCACCCCTCGGGTGTCTTTCGATTCACCACATCGGCCACCATTAATC…
	497 -peptide transporter mtd1	31.4222	361.943	13.9844	53.407	CTGAAAATTTATGCCAAAATGTTGTCTCAACTGAGAAAGCCCTTCAAGAGACAGGATTCTATTCATGCCCCAATCGATACGACCCCTTCATTAAAGAATTCACCCGGAAGCAAAGATGACGAGGAAGAAGAGGAGCATGAACTCTCTGGAGTGGGACTGGACAAGAAGGTTCCATTGGAGAGGAATAACGACGCTCACTACCACGAGAGGAAGGCCATCGATCCTTCAGCGCTAGGAGTTGATGAGCTTGATCCTGCCAATCTGCTCAGTAACGGTCAGGAGAGGCCCATCGAAACGGCCGTCGATTTTAGTACTCGACTTATTGCTACCGTCGACGATGTTAACATGCCAATCCATACGTTACGGATGTATGTGCTTGGACTCGGTCTCACCTCCTTC…
	498 -nog2_cryga ame: full=nucleolar gtp-binding protein 2	231.291	84.4091	74.9987	203.007	ATGGCCCCTAGTAAGAGTACACCCGCCAAGACTGGAGTTAGTGGCACGAAGAAGAAGAGAGGAGGAGAGCAGGGAGAGTTTACCCTCAAGCGAGTCAAGGGAGAGAACTTCTACGTCAATGCCCATGCTGCTAGGAAGAAGAAGTTGCTCACCGGTGGAAAGGCTATCAGGGATAGAGACGGAAAGATCACCGAGCAGGCTGCTTTCCAGAAGGGAGAGGAGGATGCCCCGAACGGTCGAGTTCAGGCTGACAAGCGGTGGTTCGGAAACACCCGAGTTATCTCCCAATCCGCTTTGGACCACTTCCGAACGTCAATGAGCAACCATACGTCTGATCCCTACTCTGTTCTTCTTAAGCGGAACAAGTTGCCAATGAGCTTGCTCGAGACCGAGGGTAAA…
	499 -ras gef	40.7084	46.8279	30.3213	105.896	TTGCCTCGTCCGGTCAACTTTCTCTCGACTCTTTCTCCCATGGCCACATCCACGTTCCAGGACTCTATACGATCGGCGCCCGGTCCTTCCCAATCTGATACTGACGAGTCCAGTCCAAGCAACCCCTCTGGATCATCTTCCCTCTACTCTTATCAACATGGACAGACTCATCTGACTCCTGATCCTTGGACTATCTCGCCTAGGTCTACCTCTCCTGTAGAACAGCTTATCTTTGTTCAGGCTCAGCATCATTGGAAACCGGACAACCCGACGTACCTTGGCTTCAGGCGAGGACAGATCATTAGAGTCCACAATAAGGATCCATCTGGCTGGTGGGATGGCGAGCTCGATAGTGTCAGAGGATGGTTCCCCAGCAACTACGTCCAAGCTATCACTCTG…
	500 -cyclin-domain-containing protein	79.7784	130.874	142.76	85.9382	TTGAACTACGATGGAATAAGGGAAACAAAAAAGTACAAGGAAATCAAGAACAGAAAAAATCTTCGGTCGTTCATTAACCCAAAATTATCGTTTGTCCGACGTTCATTCTATTCGCATCCACCCTCTCTATCTCTTCTCGACATTTCTTCTCAATCGAACGATTCCTGTCCGGAACCTGTCAAGTCTCATGCTTCCCGCGTCATGTCGTCAACAACTCTCATCAATCCAGCCCTCTTCTCGCCCTATCCTTTGGGGTCAAATCATCCTTCGTCTTTGCCCGTTCCCAAAACTCCGCTGACTCCCTCGAAAAGAAGACAGAGCGAAAGGAACGGCCAACTCGTTGGTTCTTTTGGTCTGGCTGCAGAAAAGCTGGAAGAAACCGAATGTAAAAAGCAGAGA…
	501 -trimeric -like protein	135.216	402.658	146.187	253.091	ATGCAGATAGGGGACCATAATTTGTTCTCAATCAATTCTCGTATCGAATCTCCTTCGGTCGGTTCATTCAATACGTTTCATCCTCGGTCATCCACAGCGGCCTCGACAAGGATAACCGACAATTGTATAATCGGTGCCGGCTGTGCGCTCGTCCCTTCTGCATCTGATACGCGCAATTCCGAAGAGGAACAAGACGAGAACAGAGACGAAGTGCTAGAACCATACACTGTCATTTATCTTCTAGGAGACGAGGACGGAGGGAGAAGAGTCGGCAGAAGGATATCTAACAGGGACGAGGAGGACGGAGACCGAGATCTGAGAGTGAAACATGCACAATATCTTCGAGAGATGTTACCTAAAGTGACGAGAATGAGGCCTGTCTGA
	502 -rhogef GTPase	182.989	97.283	72.9748	152.684	CTGCTCTTAAGCGCGGCAAACGAATATCATCTCATACCACATTCTTCAAAGCCGGAATCTGTGTTGGGAAGATGCTTGTCTGCATCGTCAAGTCGAGTCCTCTCTCAACCACCATCAAAATTATGGACCCAATTGAAACTCCTATACGTAAAAAGCAACAGGGTGCGGCGTTCAGCAAGCTTATTCCCAGCCGGCACGATACGCTTAAGGTCTTCAAAGAGTTCTATATTCCCACCGAGTCAAGCTCCATCCACTTTCTTAAAACCAAACTCTGTGTGGGATGCACAAAAGGATTCGAGATTGTCGATCTGGAAACTCTTGACACACAGGGCCTCCTGGATCCGGATGACCCGAATTTGGCTCTTGTTCACCGAGCCTTCAATAATGCTGCCCGGATTC…
	503 -related to calpain-like protease PalBory	139.593	348.945	132.972	325.325	TTGATGGCTACGACGCAAGCTCCGAGCTCTAGCTTTAATTCTTCCCTGCACTTGGCCCGGACGTTGACGACCCAAGCGCATGCCCATCTGTCATTGAGTCCGGAACGAGCGTTCCCGCTTTATCTCCAATCTGCCCAGCTGTATTCTTTGCTCGTCCGACAGGCTCCGGCTTATGGATTGACCCAACAGATCAAGAAAGAATGGGCAGCCGTGTTGGATCTGGCTGGGAAGACCAAGGCGGTGATCAAACAACGGGACGGACAGGGCGGTGTCAGAGCAGGAATCGGGCAATGGAAGAGATGTGATCCCAATCAACAGGCTTTGGTACTCTCAAAATCGGCCGATATAAGTACTCCTGTAGGAAATCTTGAACTGCCGGTATGGAAGTTACCTCCATCT…
	504 -protein kinase subdomain-containing protein	72.882	104.489	62.2246	176.635	ATGGCCTTCGAGATCCCTTCTCACCTGAGGAAGGCTGTCTCGACTTCAGATCTAGATGCTGAAGCCTCTCTCACCCCACCGGCTTCGGTTCATCTCGACCGGCTTCTTGCTCCGTTGATCAATGAGCCGTGGGACAGCCTAAGCGCAAAACAGGTGGCCAAGCATCTGGATGTCGTCAGGATGGACATTCAAAGCACTCAGAAAAGCATTCATAGTCTGGTCACCGAACGATACACTCAAGTGTCTAGTTTGATAAATGGAAGTGTTAAAGTCAATAAGAGCTCAGCGATCCTAAATGAAAAGCTTGAGAAGCTGGAGTATGATGTAGACGGAGATGAAACGTCATCCCTCATTCCTCATCTACTCGAGACCATCAAGACACATGCCCATATTCAACAT…
	505 -mitochondrial precursor	130.896	129.444	89.8968	93.469	TTGTTCATGATCGTCTCTACATCCTTTTTCCATCAGCTCCGTCCATTCTACCGACATCCACATCAGCACAACCAATTACTTTCAACAGAGAAGACCATGACCAAGACCGTGCTCACTTCCTCCCATGTTCTCTTCCCAGATTCGGATCTCCAGCCAGGAACGATAGAGTTCTCTGCCCAGACTCAACAGATCCTCGCGATCTATAAAGGTGAAAAGAGGACTCGGGCACAGTATGAAGCTGAAGAGGAGACTATCGAATGGTCAGATGTAGGCGATTTACTGGTTTTGCCAGGTCTGGTCGACTGCCACGTTCATCTGAACGAACCAGGACGAACCGACTGGGAAGGCTTCTCCACCGGAACCAGGGCGGCCTTGTCCGGAGGAGTGACCACTGTAATC…
	506 -macrophage erythroblast attacher isoform 1	169.071	236.898	169.965	814.985	ATGACAATCTTTACTGAAACCTCGCCGGCGTCGTCCAACTCGTCGCTCGTCCAACCGATCACTCCGTCCTCTCAGTTCGATAGCATCGATCAGTATACTATCCCTCCTGCCGCTGCTACCACCGCCAAGAAGACCAACGCGAATGGCAGCCAGGGCCCAAAGAAAAAGTCGAGAAAGCGAGTCAACACTGCAGAGCGAAGAGCGACTCACAACGCGATCGAACGACAGCGAAGAGAGACCCTCAACGGAAAGTTTCTCGACCTCGCCCGGGTCCTTCCCTCCCTCGCCTCGGTCCGCAGGCCATCCAAGTCGGTCATCGTCAACAACTCGATCGCCCATCTGTCCGCCCAGCGAGAACTCCGGCTGACTGCCGCCAGGCAGCTCACCCTTCTCCTCGCC…
	507 -dna repair and recombination protein pif1	66.7645	144.01	28.9879	119.102	ATGGCAGCTCACAAACAATCCTTGAGGGTTCCTGTGATACCAAAGACAGACCGACTACCTGTCGTCCTTAATTCAACTGAATCTCTCACTCGCACAACTAATTCGAAAGAATGTCGGTCAGTGGACCAGTCAGACAAGTTAAAAATCACCGATGATGCGATCGACTCTGACGACGAGTTTGATGACCTGGAGAGCGAGGAGATCGAACTGCTCATGTCCCAATACGATCAACCTCCATCAAGCAGCTTACCCAGCTCAGCTCAGACAATGGGCAGCTCCTTTCACTCCACCCCTTTGTCCTCACAGCCGGTGGAACGAATTTCTTCCACCTATTCTACGCTCATATCCTCGTTTTTGGAATTCGCTTTAAATATGGAACCCAACACTGTCACGCCTCGT…
	508 -transcription initiation factor tfiid subunit 7	93.0421	135.955	96.1667	155.598	ATGTATGATGATGTGTATGGAAAGGTTGTAGATTCCGGACTGGCTCTATCGATGCTGAAGATGATGGTGGAGAGAAACGAGATGAAACTCGGGGGAATTGTCAGCGTCACCTCCCAACTTTCATCCTCATCCTCATCCCATCAGCCATCCATCCATTCATCCTATATATCTGGCCAGATGTCGGATGATTCAGAGTCAGACTTTCAACCGGTAGCATCCACATCACAGCTACCTGTTCACTCCAGCACACCATCTGTATCTACGTCCTCTTCTACACATCCAACAGCTTTCACCTCATTACCAACTCACACCCCGACTCCGACCGTATCCTCGTCCTCGTCCGCCATCCCTGGGCCTCCTCCTCCTAACCGGACAAAACCTCCGGCTCGAAGGGCATCA…
	509 -atp binding domain containing protein	29.8	46.6703	23.727	69.8577	ATGAAGGTCATCGGTCTTCTCTCTGGTGGTAAAGACTCATGCTTCAATCTACTTGAATGTCTAGCCAACGGACATCCTCCTATCGCCGTTGCCGGCCTGCTTCCTCCGCCTCAGACGGATGAGCTCGACAGCTTCATGTACCAAACTGTCGGACTATCTCTCATACCGACGATCTCTCAGGCGCTGAGACTACCGTTATACACCAGGATCATCCAAGGGAAACCGATCAATGTAGATGCTGAATATGGCGATAGAGAAACAGAAGGCGATGAGACAGAAGATCTGTTTGAATTGCTCAAGCTCGTCAAAGAAAATCACCCAGACGCTGAAGCAGTCTCGGTAGGGGCCATCCTGTCCTCCTATCAACGGATCCGGGTTGAACATGTGTGCGCGCGTCTT…
	510 -endo- -beta-glucanase	846.066	109.602	923.071	3041.34	ATGCATCTTGCCAACGTCCTTCTTACCCTTCTTCCCGTGTCATTATTGGCTACAGAATCCTTGGCTGGTTCTAGTTCCCACTCGGCACACGCGCTTCCCGCCAGACGTCGTCACAACAAAGGCAGAGCGCTTTCCCCCATCAAGGCTTCAAATTCTTCCTCCGAGCACGAGACGAACCGAATCGCTAGCGCTGGCGCTAGTGCAGATGACTTTTCACCAGTCACCGGTAGACGGGTCAGTAAACGGGCTCAGTGCGGAGTCTCTTCACCGGCGACATCATCCAAAACATCATCTACCATCACTGTCGGAGCAGCCGTTGTCCCAACTGCAGCCGCGACCCCCAGCTCGAAATGGAAGCTTGATCTCGAAGCAAAAGGAAATTCCTTCTTCGACACCTTC…
	511 -histone deacetylase 3	59.2136	102.184	18.2418	200.732	ATGCTAGGACCCGATATCGTCCAGACCTTTTCTGACAGTCCGTTCTTTTACTCGAGGAAGGACATCGGGCTTCCTCAGCCTCAGGATGATATCGTTCAGCCGCATTCTCAGTCCAGAGTCTCGTACTACTTTCCTAAATCTGTAGGAGAATACCATTATGGGGAGCGGCATCCTATGAAACCCCATAGGCTCACGCTCACAAATTCGCTCGTCGTCGGGTACGGGCTTCATAAGCGGATGGACGTGTTTGCTCCCCGAGCTGCAACTCGTGACGAATTAGAAATGTTCCACGATTCAGATTACGTCGATTTTCTTTCTAGAGTAACCCCTTCGGCCCCGCCTTCTTTGACAACTCAATTTTCAAAGTTTAACTTTGGGGATGATTGCCCAGTCTTCACC…
	512 -proteophosphoglycan ppg4	143.783	137.086	198.716	266.373	TTGAAGAAGAACTCCAAGCAACTATGGATCACATCTGTCATCGGCTGGATCATTAACACCATCATTGGTCTGATCAAGAGCCAGGTGTTCTTGCCACTCTTTCTTGGTCTTGCCTGCACTATCCCGGTGATATTCATATCGATTGCTGGATATCATCAATTATCCAACTTCGTCCACTATTTCTCGGGCTCATTGGACTCATTTGCCAATCTTCCACAGATCCCAGTAGTGCTATACTCGACCGCCACAGCAACCTATTGCAGATTCATTGGTCTTGGATGTGGAACATCCCACCTCTTTCCTTCCAGGCAAGCTACTGTAGGAAAAGTCGCTCAGCAGCTTCGTCAACAGGCTGGCACAGCGAGTGATATCTTCCAAAGCGTGATTGACCTGAGCGAT…
	513 -bar domain protein	72.0469	249.821	46.789	364.82	ATGAGTTTCAAAAAGGCAGGCAAACAGATAGACAAGTTCTCTCAATGGACAGGAGAGAAACTGTTCAAGGAGGAAAAAACTCAACATAGTCGCGCGTTTCAAGACCTCGAGACGGAGGTTGAGCTTAAACGGAAAGCAGTCGAACGTTTGTCTCAGACGTCCGCCGCGTACTTGAAATCAATCACAAAACGAGAAAAGATCGAAGCGCCTGAGCTCCAAACCGATGGTTCCAAAGTGCTTCTAATCGAGCACGTCGGTCTCACTATGGTTCACTTCGGAACCGAGCTTGGCCTCCGAAGCTCATATGGACAGCGCCTACTTGAGATAGGAAGAGCGCAATGCAAGATTGCCGCTGTTCAAGAAAGATACGCAGAGGAACTCATCGCAGGATTCTTGTCC…
	514 -trna-intron endonuclease	154.2	165.155	90.7063	182.187	ATGGCATCCAAAGGATCGTTCAACCCGAGAGTGAATAATAATCATATCTATCGGTTCCCCTTACCACTTGTATTTGGTCCCTCTGCTGCACCTTTAACAACGTCAATTCTTCAGCGACTCGGACGGTCCTTATTGGTATCATCCTCGACAAGCAACTCAATACTGAATCCAAAATGCGAAGGTGTTTGGGACCCGTTGACAGGATCAGTCTGGGTGACCGACCAAGACTCTATCGATATCTTTTGGCAGAGGGGAAACTTTGGGAAAGGAAGCCTGAGTAGAAGTGAGCCTTCATGGCATAGACGAAAGATAAAGGAAATCACTGGAGCAGGAAACACTCTTTCGGCAGAGGAAGTTACTGCTCTTCGACGTCAAGAACGTAAAGACTTCAAAATTGCT…
	515 -insert subdomain of rna polymerase alpha subunit	282.213	468.127	169.952	333.217	ATGCCAGTCGACAACTCAAATCCTCTATTTGTCCTAAGAGATCTTCAAAAGGATCGCGTGTCCTTTACTTTGGAAGGTGTCGATATGTCGTTCGCCAACTCACTGAGACGAGTGATGATGGCCGACGTGCCGACAGTTGCGATCGACCAAGTTTCTATCTCGGCCAACACGTCTGTCTTGGCTGATGAATTCCTGGCTCATCGGCTTGGTTTAATCCCGTTGAGAAGCGGTGGATGTGAAGAAGGCTTGAAGTGGCACATGGATTGTGACTGTATCGAAGGATGCTCCCATTGTTGTATCACCTTACGTTTAAGAGCCAAGGCTACCGACCGAGAGGTCACTGTAACTTCTGAAGCATTAGAAATTGTCGAGACCGGTGTGAGTGCAAATCCTTATATG…
	516 -poly rna polymerase cid14	104.144	119.158	76.9691	124.651	ATGGCTGACTCGACCAACGCATTCAACATCAACCAGGGTTTCATCGCCTTTGAAGTTTCACCCGAGCCTGAAGTCGCTCCAAGCTCCGTTCACGCGTCGACTTCCAAACCATCAGACGGACATAATGCGGTCCGGTCGAGCGGGAAGGGAAAGGAACCAGCGCGAGAGTCGAACAAGCGATCAAGAGAAGACGGAGAATTTGACCCGAACGATCCAGACGCGTATAGAAATCTGAAAGAGGAGAGGAGAGCAGCTGGGAGGTTTACGCCTTGGACGGAGGGCCTTGACTGGAATTCGTGTAAAAATCCGGCAGAACTTTTGAATCGAGAAATTACTTCCTTCGTGTCGTATATCTCACCAACTGTCAAAGAGCATGCAACTCGAACACATATCGTGGAG…
	517 -mitochondrion protein	236.828	117.396	85.8214	110.009	ATGGATCCTCAGGCAGGTAGCTCAATCTTTGACGACGAGGACGAGAGATCTCCTTTCAGCTCACCTCAAACTCCAGACCCGTTTCCAAGGATCGTTCGCGAAGCTCCTTTGCCTACGGACGGAGAACCCGTTGGATTGTCCACTCAGGAAATCCTGGATTGGCAAGCTCAGCAGCGTCAAGCCCGTCTGCAGGGTGAATACCAAAGAAGCGCCCGGCTCTTGAATGATATTGTTTACGATAACCTTCAGACGAATTTACCCCTTGCCTCCCTCCGAGTTCTCAATACTCGGCAAACTAGGTCAACCTTTCTCTCTTCTCTACTCACCCCGCTTCTTACGGCCCGTCAGCCAGCCTCAGAAGATCCAACATTAGGTTCCCTACTGGAACTTACTCAAGAA…
	518 -arm repeat-containing protein	906.556	863.182	486.593	402.461	ATGCCTTCTATCGCAGACCGAACCGTGTATCCTTCGTCGACTAGCGAGTGGGCTAAGCCTGCTGCTCGACCGGTAGAGATTGATGATTTGATCGCTGGTGTCGATCGATACAACCCGGCCAACGTGTCTTTCCTGGAGGACTACCTTTACGATCAGGTCAAGAGCGGCTCATACGACTGCCTCGCTAACTTAGCTACCTTGAAGTTATATCAGTTCAACCCCAACCTCCTCAACACCGATGTTCTCGTTCACATCCTTCTCAAGACTCTCATCGCTACCCCTGGGCCTGATTTTGGACTCTCTGTTGCTCTTATTGGAGATCGAGCGTTCTCTGTTCCTGCTTCGGAAGAGGAGGACGAGATGGAGGGTCACTTGCCGGCTTTGCTTGAGTTCCTTACC…
	519 -adenine nucleotide alpha hydrolases-like protein	208.327	203.698	139.214	252.195	TTGCCCCTTTTCCATCCCGTCCGTCCATCTATCGCTCCCTCCTTCCTATCTATCCTCGCCTATCCATCCTCTTCTCGACTCTGGATGCAACCCATTCCGAAAGTGCCCACTTCCCAGACGGAGATCTCGGTCCTCCGGGATCTCGGTATCGAGAAAGAACTCGCCAGACTCTCGCTCAAGCAAGCGAACGGGAATGTGGACAGGGCAGCTGATATCGCTTTCACGATCATGAACAGACCTAGCGAAGAGGTGAGAAAACCTCTCCCCCTTTCCACTTCCACAGTCACTTCTGTCCCATCCAATCGACACATTATCATTCCTAAATCAAGTGGAGTTTCTCTTCCTCTTGGTTCATTGGTCGCTCTAGGCGATCAAAAGCCTGACAAGGTTTACAAGCCT…
	520 -phosphoketolase	925.881	1202.54	1259.27	1734.55	ATGGCTCCTACTGTAGCTCAAGCTGAAGGAGGTTCGTTCGAGCATACCGCTTTCGACGGATCGACCGCACCCAAGGCTTCCTCTCTAGATCCCGCGCTTGTCAATCAGCTCCTTGTCCAACTCGATCCCAAGAAGGACGCATCCTCCGTCGACCTCGAAGGTCTTCTCGCCTTTCAGAAAGCAGCAAACTACATCGCAGCTGCTCAGATCTTTTTGAGATCAAACGGTCTGTTGGAGGAAGAGCTAACGCACGGAAACATCAAAAAGCGGCTCTTGGGACATTGGGGAACCTGCCCGGGTCTGAACTTTGTCTACGCCCACACCAACGTCTTAATCTCACACGCTCCTGATGCGGAGTTCGTCTTTACCACAGGACCTGGACACGGTCTCCCTGCGCTC…
	521 -acyl- n-acyltransferase	57.1097	216.567	98.2658	142.49	TTGAGGTTTCTTCTCGACTGTGTTCTTGCATCCTTCCATCATCGCCATCCAGATACAGTCGTGATGGAATCTTCATTGCCATCGTCTCTTAGCTTGTATTCTCCTGACCTTGACGCTTTTTCTTCCCCTCCTAGTCCGTCTTCAAGTTTAGATCTGTCTGAACATCAACTAATGCCTCGTTCAAATGCTTCCTTGGAAGTACCATCAAACAACCATATGAATACTGAGGAGGATCGAACAGAAGAGATCATGTATCGACCATATGGAGGAGAACACGAGATTGAGCATGTGATGAGGCTAGTGGAGACCGAATTAAGCGAGCCATACACAGTCTATACATATAGATATTTCCTACACCAGTGGCCCAACTTGGCGTACTTCGCATATTCTTCTCTGAAC…
	522 -quinone oxidoreductase	372.728	725.182	313.015	419.598	TTGCAGACAGACACCGTCTACGATATGTCCAGATTTCTAGTCCCTATGCAACTCATCTCCAGCAGGCTCAAAGCTGTTCCTGGTACCCGTTCAGTATCATCTCTTCTTCGGTCTTCTCATCACTCTCGATGCTCGTATAGAGCATATTCTTCTGATGTTGATTTGAACAAGACCTCAACACTTCCAAATTCAACGTCTGAGAAGGAGCCTCAATATGTCATTCCGAAAACAATGCGAGCTATCCAGATAAAGGGTGACAAGGGCCCGGCATCTGCGATGTACATCGGAACCGCTGATATGCCCGAAATCAAGCTTGATCATGTCCTCGTCAAGATCAAAGCCATCGGTGTGAATAGAATGGACACTCTTCAGCGAACAGGAAATTATCCTGTTCCTCCT…
	523 -carbamoyl-phosphate synthase	455.326	109.074	287.448	424.543	ATGCTTCGATCTATCAGACAACCTCTCGTTCGACTCTCCAACCAGACCGGTCGATCGTTCACATCTTCGCCCCTCCGAGCGTTCATCCGACCGACAAACCCGCTCAAGGCTGTCGCCGCTCCTGCCGTCGGAAACTACCACGAAGGCCAGGGAGAGCCCACGTTGAACTCTCCATCTGAGCTCGCCCGAAAGATCTCGGCTAAGGTCTTGCCCAAGATCCCCAAGCCTGATGTCAAACGAGTTATGGTCGTCGGGTCAGGAGGACTCAGCATCGGTCAAGCCGGTGAATTCGACTACTCAGGTTCCCAGGCCATCAAGGCTCTCAAGGAGTCCAACATTGAGACCATCCTCGTGAACCCCAACATTGCGACCATTCAGACCTCCCACGACCTTGCGTCC…
	524 -WD40 repeat-like protein	43.9555	44.1508	83.5103	43.02	TTGGAAGAAGCAGAGGCAGCTATCCGAAGGAAGGCAGCGTACAAAGCTCGACATGCGCCGTATACGCTAGACTCGCTACCCGAACCTATTCCGAAGGAAGACCTCTCCGCACTCACATCCACCTTGTCCTCTGCGACATCTTCTGTTCATACCCGGTCCCTTCCATCAAACCCATCGGCTCTCACTAGCTCAAATGGCGAATCCTCTGCCTCATCCGAGATTGCCAAACTCCGATCCGAGTTCGAGGGACTCTCGGTTCTCTCAACCGCAAAGATCACGTCCGAACGGGTGTTCTCTATGGTCGTTCATCCCGAACCAACAAAGACACTTGTCTTTGTGGGCGACAAATTCGGTCAGCTCGGAATCTGGGACGCGTTAGCTGACGGAAAGACCGAGAAC…
	525 -polyadenylate-binding protein	52.0037	156.771	90.1709	322.371	ATGTTCAACGCCCGACCTCACCCCCATTTGAAAGGAACGATCCTTCACATTTCCAATCTTCCGGCGAGCATGTCCAATGGTGAGATTGCCGAGCTCTTTCAGGATTGTCTACCGATCAGACTGAACCTTGGCAGAGAAGCGGTCGATATGTACGGGTCTATCGAAGGAACCGTCGAATTTAGAGATTCTGTTCGAGCCGAGAAGGCTCTTACCACTCTCTCCAACCTCTTTCAACTTTCACCTTATCCCCCTCCTTTCGTTCCCCTCCCGGCTCCTGTTGATAGTGTGCCGCGAGTCATCTCTGGGTTCCCCGAAGGGACCTCACCTGGTCTTATCTGGGAAGCACTCAGGCCAGCCGCTCTACGATCTCTGATCCTGCCGCATCAAAATTGGGACACC…
	526 -trehalose-6-phosphate phosphatase	590.187	353.701	419.095	559.202	ATGGAACCCTCTCTCAGTTCTATTCAGGAGCCTCCTCAAGGGCCCAACGTCTCTTTGGAAGACATGCGAGCCCGGGTCAAGTTTCTTGAAGATGATCTCAAGTCGAAAGAGTTTTCTCTAAGTGGTCGGCTTATCCATGTTTGCCACTACCTCCCTGTCGTTCCTGTCTTATCCGCTACTGCCGAACCCGAACCCAAAGAGGAGACCTCCGCCCCAGTTCTCACCGCTCCTGCTACTCCCGCCGTCGAAGTCCCTGCGACTTCCATCCTTGAGGATCTCGCAAAGGCAACTAACTCGCTCGCCGCACAGGCAAGCTCGACCGCCGCATCGGTCGCCTCTAAGTTGACGGCCTCGGACGCCTCATCATCTGCTCTCTCGTGGACGGTGACCCCTCGACGA…
	527 -rad4-domain-containing protein	120.876	63.1991	136.965	98.9347	TTGTTGATGGCCGGAAGCAGAGACGTAAGCGCTCAGCTGTTTGTTGGTATGTGTCGAGCGTTAGGGATCGGTACAAGGTTGGTCGCTTCCTTACAACCCGTTCCGTGGAGGATGGGTCAAGCAGGAGGAAATGCAGGAGGAAGCTCAAGAAGGAAAAGCGCTGGAAGTACCGATCCGTCCGAGGTGGATGATGATGGAGAAAACGATGATGATGAAGACAACATGGAACAAATCCCCCTATCGGATTCTTCTTCATCCGTTCGAGGTATCAAGTCTTCTATGCTGGCGCCGAAAGAAGGATTTGTTCGTTGGGCAGACCGGGCACCAGATCAGCGATTCCCAGGTTTGACTAACAAACTCGGTGTGACCGGTCAGGGAAATGTCCTGGGTGGGCGTATC…
	528 -copper radical oxidase	177.148	334.738	73.9141	511.099	ATGGCTTCCAGAATGACTGCAACCTCGATTGCGTTTATTATCGCTGCCTCGTTGGTTAATGCTCAAACTACCACAACTACCACAGCTGCTCCGTCGACGCCTACTTCACTCTCGACTTCTTGGGTCTACGCGGGATGCTACTCTGATCCCTTGCCATCCTCAGGTAGCAACAGTACCACCCATGCGTTGTCTACCGGCTACATGGAAAGTACAAATATGACTCAGACGATGTGTGTCTCGTACTGTCAGACCGGTGGTTGGGGTTATGCCGGTATTGAGTATTCGACCCAGTGTACATGCGGGAATGATTTAAGGACTACGTCGGTTTTAACCTCCGGGGAAACTGACTGTCAGTACACTTGCGGTGGAAACGTAACGACGGCATGTGGTGGTTTTTAC…
	529 -phosphoserine transaminase	1963.76	284.452	552.179	473.296	ATGCCCGCTAGAGCTCATACCCATAATTTCGCAGCTGGACCTTCTCCTCTGCCAACTTCTGTTCTTGAGGAAGCCCAAGGTGCTCTCCTTGATTTCCAGGGGTCTGGAATTGGAATCTGTGAGGTCAGCCACAGGGGAAAAGAGTTTGCTAGTGTCATCAAGGAGGCCGAAGCCGGAGTTCGAGCACTTCTTCAGGTTCCTGACACCCACCACGTGTTGTTCACCCAGGGCGGTGGAACCACTCAATTCTCTGCCGTCGTACTCAACTTGCTCGCTCACTACGCTGCCGCTCACCCGGCCTCAAACCCTCCCAAGATGGACTACGTTGTCACCGGGACCTGGTCCAAGAAGGCTGCTTCCGAAGCCGCTCGACTCGCTCATGCTGGAAAGCACGCTCAA…
	530 -pentulose kinase	81.174	253.496	94.8796	290.486	ATGTCAAACACACAATCGCAAGGTCCATATTTCATTGGGTTCGACGTCGGCACCGGATCCGCCAGAGCTGCTTTGTTGGATACATCCGGAAAACTCTTAGCTGAGTCCACCCATCAGACTATCACATTCAGAGATCCAAAAGACCACACAATCTTTGAGCAATCTCTGACGGATATCTGGGATGCCATCCGAAAATCCTCTCTCGCTGTCCTCGAATCCAGCGGTGTATCCAAATCGGATATTAGAGGAGTCGGCTTCGATGCGACGTGTAGTCTGGCCGTTACCGATCTCGAGGGAAAGCCAGTAGAGGTCTCGAAGGGCGAGAACTTGGGGTTGGCATTAGACCATGGAAATCGAATCGGAGAGGATAGATCGATGATCCTCTGGGCTGATCACAGA…
	531 -endoplasmic reticulum protein	692.568	582.716	1584.88	594.587	TTGCCTATGTCGAGCTCGTTATTCTCCTCAGGGTCACGCTCGGTGCATTGCTATTCCAAAACTCTTTCCTTGCCCCTATTTTCTATGCCCATTTCATCCGACTTCGATACTATCATTCCGCGTTCACTCGAAGTGCCGTCGACAACATTACCGCTCGATCGGACAAAATCGTCGCTAACCAGGCCCCTGCAGTCCAGAAGGGTTACGGCATCTTCAAGAACGTCGTACAAAAGTGGGCTGGAAGCATCCTTGCTCGAAATGATGGCGCTGCTCCTGCTGCTGCTGGCACTGCTCCTAACACTGGGCGAGCTCGTTAAAACACTGTCGTGTCGTTACTTTTACTCTCTTCAACAGCTGTCTACTCAATCTCCCAAGATTCTGCCCCTTTCTTTGATCTTC…
	532 -leucine carboxyl methyltransferase	121.862	309.654	149.57	122.345	CTGGACGTGGCGAATGACGATCTCATCCGTCCGATCCTCCTTCGGTTCGATAGACGACCTACAAGACTCTCTACTATCAACATTATGAGCTTTCCCCCATCGTCCGATGGCTTCCCCAGAAGATTCGCTGAATCCTCAATCGATGCAATGACTCCGGATGAAGCCATTCGAAGTACAGATGGCGATGCCGCTCTCTCTAGACTATCTGCAGTGAGCCAGGGATATTTAGAGGATCCTTTTGCTTCATTCTTCGTTCGTGGTAGACCTACAAAATCACAATATCTCCGGCCGCCGCTTATAAACATCGGCACTCACGCGCGGACCTTAGGTATTGATGAGCTCGTCCGAAGTTTCTTATCCGGGCCGGCTCAAGGGGGCGGCCAGATTATTAGCCTAGGA…
	533 --like protein	193.364	281.507	97.2857	64.5891	ATGACACTGGTCTTCTTTGGATACGGATCGCTTGTATGGAAACCCCCGCCGCATACGGTCGGGAAGAAACAAGGCTACGTCAAAGGGTTCATCCGCCGGTTCGCCCAGTCGTCAAACGACCATCGAGGGGTGCCGGATAGGCCAGGCAGAGTCGTCACGCTGGTGAGCGCGCAGGATTGGGAGGGGATCACTGGTGAACGGACGTCTGAAGAAGATGCCAAGGTCTGGGGAGTCGGATGGGAGATCGACGGCTCGATGGAATCCAAAGTCAAAGCTGATCTAGATCACAGAGAAAAGAACGGATACACCGTCGAGCAGGTCGCCATCTATGACCTTGTGGATGGAGTGGAGACCGTGATTGTACCCGATGCAACTATATATGTCGGAAAGGTTGACAAC…
	534 -rna splicing factor prp9	309.317	301.571	175.725	274.147	ATGAACTCGGTCATCGAATCAGCCCGGCAGGCTCATGAAGAGATAGATCTTTATGAAAAGGCTCTTGCCTCAATCTTTCAACAGACAGACAAGACATATAAATCACGTCTTGAGAAGGAACATAGGGCATCCGATGTGTTGAACCGTATTGTGGCCAAGAAACAGTTTCTCAGGGACTCCTACAAAGATGCAACTGGAGAGAGAGTTTCCGAGATCGCTGCTCTTTCCGCACCTCCTCCACCGGCAGACGACCTCGAAGAGTTTTATTCTCGACTTGTAGACATCAAAGAGTTTCACCGAAAGAACCCAGAGGTTGACTCTCGAGCAGTAGAAAATGAGATTGCGGCTTTAGTAAACGGTCCTAGCGAGGAAGAAATGGAAGAAGAGGTCGTGTATGAT…
	535 -thioredoxin-like protein	496.555	665.807	1989.24	520.821	TTGATTCATCATCACTCCATCGCCTTTAGAACCTCTACATTCGTCCAACAGCTATCCACCACCACATTGCTTTACATCATGTTGAACGCTGTCCGATCATCTCTCCGCAACAACCTTGCCGGCTCCCCCAAGCGAGCATTCTCGGTCACACCTCTTCGGTCGGCTATCTTCAGTTCTGTTGACGTCAAGACGTTTGAGTCTGAAGTGCTCAACGCGAATAAGGACAAAGTCGTCCTTGTAGATTTCTACGCCGATTGGTGCGGACCTTGCAAGATGCTCAAGCCTATCTTGACCAAGGTGGCAAACAATGCAGAAGCAAACTGTGATCTTGTGACTGTGGATACGGAGGAGCTGACGGAAGTTGCTCAAAAGTACAAGATTGCCTCACTTCCTACTGTC…
	536 -replication protein a 70 kda subunit	196.654	90.0565	55.1971	106.903	ATGTCATCATCAGTCCTCGCTAAAGATGCAGCATGGAATTTCATCTTTGCAAACCCTCCTCCCGATCCAGCTACCTTCCATCCTGTTCTCCAGGTCATCAACATCAAACGGGTCGCCCCTATGGGTGAGCAGTCAGACCGTTATCGGCTGATCCTCTCGGACGCAAACTACTACATCCAGGGAATGCTTGCCACTCAGTTCAACCAGATGATCGACGATGGCTCCCTTCAGAGATATTCGATCATCAAGCTCACCAACTTTGCCATCAACATGGTCCATTCTCGAAGACTTGTCATCGTTCTCGGAATGGAGGTCGTTCAGTCTGTGGCTGAGAAGCTTGGAGAGACGGAGAACATTGAAAAGGTCGAGAACCCGATCGGACCTGCCAACGCAGGCGCC…
	537 -late endosome to vacuole transport-related protein	80.137	140.147	83.056	213.795	ATGAGTAGTTGGGGTCCGTCAAGTGGCCTACGGAACCTGGTCTCTGGCCTGCTCAACAAGTTTCTGGCTCCGTACGTCGAGAATCTCAACACCGATCAACTCAACATCAGTCTATGGAGTGGTGAAGTCGCCTTGAAAGGTCTCAAACTAAAGAGAGAGGCTCTCGACAAATTTCGATTGCCGGTAGATGTGATCGAAGGTCATCTCGGAACACTAAGGTTATCTGTTCCATATTCTGCGTTGGGAACCAAGCCGGTCAGCATCTATATCGAGGATGTCTACCTTCTCGCGGTTCCAAGTGGACAGAACAAGTCCACGCCAGAAGAAGATGAGAAGAGAGAGCAGGCAGCCAAGCAAGAAAGACTTGATGCCGCAGAGGCATTTGATCTCAAGAGCCAG…
	538 -alpha-1,3-glucan synthase	37.9374	73.997	85.0108	209.239	TTGGCCACCGACATGGTTCTTTCCAAAAAGACCCTGCTAGCATCTCTAGCTGGCTTGGTTCTCTCTTCGTTTGTTCAGGCAGCTCCTTATAATGAGACCTGGGCTGACTACAACTTCAACACCAATACCAATTCTAGTGCTACAATCCTGGAATACACCACTAAAAGGTTTGGCGCCAATAGTTCCTACCACCCATCTCCCACCAACTGGAGAGAGCACCCGGTGTACACCATCATGCTGGACAAACACTTTGACGGAGAGCCGTCCAACAACGATCACTTCAAAACACAGTTTGAGTGGGCACCTCAAGAAACACAACTCCGTCATGGAGGAGATATAATGGGTCTAGTCAATGACCGATCTCTAGATTATCTCCAAGCACTCGGAATTGAGGTCATA…
	539 -putative tRNA 2'-phosphotransferase	70.6576	231.829	73.1531	145.067	TTGGTGGATCCGAGCGAACCAAGGATATTCATTATAAATGAAAGAGTTAGAGAAAGACATGCGAATTGTCACTACTGTCGACCAGGCCGGACTAGCCGTTCATGGGACGGACGAGAAACTCTGGAATGCTATCTACGAACAAGGTCTTTCCAAGATAACCCGGCAGCATATTCACTTGGCGCTCGCCTTGCCTTCCCAAAGTCTCCTTCGACGATTTCATCAGAGGCAGGTTCGAATCAGGAGAGCTCGGATCCCGGCTTAGGATCTGGTCCAGTGCAAAAGATCACTTCTGGAATTCGTCCTTCGGCAAATCTTTACATCTATATAGATGTACCTCTTCTCCTATCTGAAAACGCTCCTCTATTCCTTTCGGACAACAATGTCTTGCTAACTCCTGGA…
	540 -lsm domain containing 1	269.118	303.973	381.561	285.93	TTGGAACCCATGCCATCAGACAGACCAGACACCCCAGCTATCCAGGCGCTTCGAGAATCGCTTAACAAAATTTTCCGAATCTCTATTCAAGATGGCCGGACATTTACCGGAACATTCATCTGTACGGACAAGACAAAAAACATCATCCTAGATCAGACGACAGAGAGTAAGCCTACTGCAGGGGATCAGGGACCGAGGTTTGAGAGAGATGTTGGGATGGTGATGATTCCATGGAAGTACGTGACATCTGCAGAGATAGAGAAGGAGGACAAACGGAGCTGGCGAGAAAGAATAGGTGATGGTGGCGGAGCCGGTCTGTTTTTCTGA
	541 -mitochondrion protein	82.9221	72.4409	131.576	84.8227	ATGACCTGGCTGTTCTCTCTCCGTTCTCCTCAATCTCCACCTCCATCTCCACCGTTAGACTCTACGTTCTCCTCTGAGAATTTGCTATCTGTTCCCTCCCAAATTTCTCATGTTGTCGGTCGGCTTTCACCTCTTCAACAGGCCTCGCTTTCAGCCTGCCTCGCGTGCGGAGCGACAATTGGCGCATTCTACAGCTACCGGTTCGGATGGAAACGCATCAAAACAGCTGACTTCGTTACTCCAGAGATGCTGAATGGCAAGAAATGGATCAGAGGAAGAGTTACTAGTGTAGGGGACGCGGATAACTTTCGAATATATCATACCCCTGGCCCTTTCTGGTCGTACCCTTTCAAATTGAGACAGATTCCCAAAGACTCTAAAGCCCTCAGAGGAGAGACC…
	542 -pseudouridine synthase	78.9752	46.2791	34.9465	61.5808	ATGCTGAGGAGAACAATGTCGAACCTGTCTAGATCAGAGAGCTCTCTCAGTGCTGCCGCTGCCGCTGCCGCCACCGTCAATTCTACGCCATCGGATATCACCACGCCCAAATCGACTTACCCGCAAGGTCAGAACCCTGGGCTTCGATATATCGAACCGTACTACCACCCGTACAAGACGTTTGCCAAGCAGCGCTGGTACGGGCGAGAACTGCTTGAGGTTGTCAGTACAGAATTTAGAGACCGATCGGTGGAGTATTATCGACATGCGCTAGAGGCAGGTGTGACCACTTTGAATGGAAAGGTCGCCAGCCCTACAACCATTTTACGAAATGGAGATGCCCTCCAGAATGTCGTCCATAGACATGAGCCTCCTGTGACGGCTCACCCGATCCAAATC…
	543 -pkinase-domain-containing protein	72.9085	73.7438	29.5361	182.979	ATGACTACTCCTGTCTCGTCCTACAACGACAGCAAAGACGGCGCGTCTTTCCATCGAAAAGCTGAACGATCGACCATGCCACTTCCTTCCATCTCGATCGATCCTGCCAGCCGGTATCCATCGCCTCCAATATCGTCTCCTCCACCATCATCACAATCGACTGTGTATGCACAATCTTATCAGCATCAATCCCTAATCCCTCAACCCCCTGTCACCTACCGACCTCGCCCGACGTCCTACCAGGCACCATCCGACACTCAATCGGCCGCTCACTCGTCATCAAACCCCCAGCCGGGTCGACCGGCATCTCGTAAACGAGCTTCCCATAACCCGTCATCCTATCAGGCACAACCCGACTCGGTCGTTCCTCTGTCGGTCTCCACAGGAAAACCGATGATC…
	544 -gpi-anchored wall transfer protein 1	125.049	200.433	83.129	250.337	ATGTCGTTTAAAGACGCCAAGGAGTCTTTTGTCTCGGGTGGAACAGGGTCATCTATAGGGACGATCAACGCTGTTACAGGTGTTGGACTCGCATCTTATCTCCTTTACTCTTGCTTGTACCATAAGTTCAACTCGTCATTCCCATCAATATCCTCATCGGTGCCAACATCAACATTCACGTCAACACCAACGTTCTCGTCTGTCGGAAGATTTCTGTTTGAATACGCGACATCCGTTCTTCCACTTCTCTTGGCGCTCACCATCTACTCTGGCGAACCTTGGTCGTTTGTAGGCTCTCTCGTTGGGCTGGCTATTGCATCCTGGGCGGTTCCCGTTGCTACTGGAGGCATGAATAGCCTGAAGCCGGTCAGTCTAGAGATTGCCAGAGAGAGAAATGAG…
	545 -adenylyl-sulfate kinase	1611.47	218.508	269.796	137.358	CTGCAAGTACTCAGTGATCTGTCGAACGGCACCCTCAACATCAACCTTGTCGGTCTCGATTCTGATCTCGGCAGCCTCAGGAGCCTCGTAGGGGGCGCTGATTCCGGTAAACTCCTTGATCTCACCAGCTCGGGCCTTCTTGTAGAGTCCCTTAGGGTCTCGGGCCTCAACAACAGAGATTGGGGCATCTACAAAGACCTCGATGAACGGTATCGGGGGGTTGGCAGTCTCGTGCAGCTTTCGGGCAAGATCTCGGTCAGACTTGTAAGGCGAGATGAAAGCGGTGACGGTGATGGTGGAAGACTGAGAAAACAGAAGAGAGACCTCTCCAATTCGTCGAATGTTCTCCTCTCGGTCCTTGGGTCCGAATCCGAGATCCTTGTTCAAACCGAATCGGAT…
	546 -wd40 repeat-like protein	206.082	258.578	118.837	232.136	ATGACAAGCCAATTCACATACGAGGCTCCTTGGCCGATATATGCGCTTGCGTTCACCAACAGCCGGCAGCATCTCCCCCATCGGCTGGCCCTGGGAAGCTGTGTGACCGGTCAGAACTATCTCCGTGTTGTGGCTCGTACAGAACAGAATACCTCATCAAATAGACTATCAGCAGTGGCCGAGGCACCTCTCACATATCCTGCAACCTGTATCGCATGGGAGCCGTTTCCCTCCCATCGGTCTTCGTCTGCCGCCAATTCATACAGGGAGCTCATCGCAACTACCGGCGATGCTTTGCATATATGGGAATATATCGCGCCTCCTCCGGGAGGCTATAATCAAGGCGGGCTGAAAGAAGTCGGGTCATTAGCTCATTCCAAATCAGCGTCTTCATCAGGG…
	547 -citrate synthase	10.0501	174.987	301.153	421.705	TTGATCGCTAACCTCACTCATCTACACACATTCTCTCTCTTACCATCTCATTTATATTCCCGCTTCCTCTCTCTCTATCATACTCTTACTCATACACTCACTCACACTCTGTCCATCACGATGGTATCGACCGTATTCTCTTCTAAGCATTTTCTCACACCATGTTCACGCTCAGTTCGGTCCATCAGATCCATGTCCAGAAAGATCCTTGTCAAGAAGATGGAAGAGGCTATTCCAATTAAACGGGAAAAGGTTGCTGCTCTGAAAAAGAACCATGGCTCACTCGAACTAGAGACCATCAAGCTCGATCATATCCTCAACGGTGGTAGAGGACTCACCACATTGCTCTGGGAAGGATCTTCCCTCGATCCTAACGAAGGAATCCGATTCCGTTCTCGA…
	548 -pwi domain-containing protein	191.142	322.84	106.621	251.486	ATGCGGCCTTGGATGGTCAAAGAGGTCACCAGGCTTCTGGGCTTTGAGGATGAGGTCGTCGTTGAGTATGCAATGGGTCTGTTGGAGGATTCTGAGAAAGTGTCTCCCGATCCTCGAAAGATCCAGATCGCTCTTACCGGGTTTCTTGAATCAAAGACTCAAGAGTTCACCACCGCACTTTGGGATCTGCTAGTGTCTGCCCAGACATCCCTAGGAGGAATCCCTTCGGCGTTCATCGAGGAGAAGAAAGCAGAGATGAGGGCGAAGGAAGAGAAGGAGAAGGCTGCGGTCAGCGGACGATGGAGACAGCCCGGACCGGGTGTCACTTCTGGAGCGGCGGGCGGATATGGTTCATCGAATGCACCTCCTCCTCAATCTCGCCCTGGGTTTGATTCAGGT…
	549 -nuclear matrix protein	114.807	130.902	86.898	189.421	ATGGTTGGCCTTTCAACGCTGGAAGCCCGGGATCACTCGTTTGCCCTCCTCCAGCAGTCCATCAAGGCATCCTTTGAGGCGTCGGACAATCTCCTCGCATCTAGATCATCGTTTCAAGATTCGGTCAAAGAAGCTCAGAGAATCTGGGATTCATTAGGACAAACCTCAGATGACCTTGGTCTGCTGGCTAGAGAAGTTTTAGTCCGGGTCTTCAAAGAAGAAACCTTGAATCTCGCCACGAAAGAGGTGGATCTGTCACCTATCGAGACTGACACATTCTACGCTACTGTTCGGACGCGTTTAGACTTGATTCTTGCCTTTACCCATATCGGCAAATGCGATGACAAGGCTCCCTACTTTCTACTAGACGATGTCTTTGGTGTCTTTACCGTTCAAGGA…
	550 -DNA-binding protein cre-1	14.8472	36.7356	6.65102	53.832	ATGGGCAGGAGGGAAGAGGTTACCGTCATGATGTTGGCTCGAGTTCTGGGAAGATTCTTTGGGAGCCTTTCGCTCAGAGTCTTCGCTGTCCTCGTCCTTCTTTTTACTCTTCTTTCCAGAGGAACCTTGGTGTATGCGGATATGTCGGGTGAGCTCGTCGCTTCTCGAAAATCGTTTGTCGCACCCGGGATGAGTGCACGCGTGAGGTTTCTCGCCGGTGTGCGTTCGAATATGTCGCGTCTGATGTTCCAGTCTGTAGAAAGCTCGATCACAGAGTGGACACTTGTACGGCCTGGGAATTTTGCTCTTGTCCATCGTCAACGCGGCCTCTGTGAGAGCTCTAACGGCTGGGTCGTTCGGATCAAGTCTGCCAGTGACGGGGTCTGGTATTGGTGTAGG…
	551 -gamma-glutamyltranspeptidase	26.4659	127.086	15.574	155.182	TTGAAGTTTGTCGGCCCTCTAGATTCAGGTCGAGTAAGATTCATTGCGACAAAGAGGTCCCGATTGATCTCAAACCCGTCACTGGCAAGCTTGATAGCAGGCTGGAACAGATCTTTCCAAGGCAACTTTCCGTGTTTTTTGTGGATTGCCTCTAATCCTCTTAGTTCACCCGGCACAAGGACCGCGAGACCACCAACCATTGTGGATTTTGTTGGGTCTTCTTCGAATATCGTTCCGTTAAGAGCTCCAGGTGCAGCTCCTCTGAAATCAATGGACTCAAACGTTCCATCTGGTGATCTAACGAGAGCGAATCCACCTCCACCAAAACCGGAATGGTAA
	552 -proliferation-associated protein 1	1142.8	463.85	446.829	533.185	ATGTCTGATACCGTCCAGATCAAGGCCAAGGCCCCCGTTGTTGAGAAGAAGGTCGAGGAGAAGGGACTTTCCAACGATGTTGTCACCAAGTACCAGACTGCCTCTACCATCCTTGCCAGCGTCATCGCCAAGCTCATTCCCCAGATTGAGGAGGGCAAGGCCATTATTGACCTTTGCAACGAGGGTGATCGATTGATCGAGGAGGGTGTTGCCGCCGTCTACAACAAGAAGGGTGTCAAGATCTCCAAGGGTATTGCTTTCCCTACCTCCCTTTCCGTCAACAACGTTGTGTCCCATTTCTCTCCCCTTGTCTCTGACACCGGAGTTCCTGTGCTCGCTAAGGGCGACGTCGTCAAGGTCCAGCTCGGTGCTCAGATCGATGGGTACGCTTCGATACAC…
	553 -mitochondrial amino-acid acetyltransferase	125.641	143.357	84.953	175.253	ATGCTTCTTCGTCGAGCCGGCCAAGAGCTCGCGGATGGTCTCTCCAACAAGCTTTCAACAACATTCGAGAGATGCAGGTCGGCCAACTTGAACTATCTTGCTAAGGATTCATGCCGGCGTTTACAGAGCTCGCCGGTGGTTCGGAAAGACGTCCAGGATAAGTCTGAGGCGTTTGGTCATAATGACTTCATCTTGTCTATCTTGAATGCTTCGCCATCACTACGTGACTCTCGGTCGTTTCTCGCCTCGTTCGGTGCACCTCTGTCTCCCTCCGATTCTAAAAGACCTACGCCGGTAGAATCCGATAAGCAACAGTCCGCAGCGTTGGTGTCGAGCTTGTTGAACCACCACCGTCGCCGCCACACCGCCGTAGTCAAGATCCAAGGTCCTTTCACTGAC…
	554 -nad -binding protein	5.61449	211.081	67.1086	379.949	ATGACCGATATATCTTCCTCTGAAGCAGCCGCCTATGGCTCGCGTCTCAAAAACCAAACTGTAGTTTTGACAGGCGCGGCCTCAGGAATCGGTAGGGAAGTGGCTATTAGGTTCGGCAGCTTTGGTGCAAACCTCGTGTTGGGAGACTTGAATGAGGACGGACTGAGGAAGGTCTCGAAGGAGGTAGAACAGGCTGGAGGGAAGAGCGTCTGGTCGATATGTGATGTGACCAAATGGGAGGATCAAGTCGAATTGTTCAAGTTGGGATTCAAGACGTTTGGAAGCATCAACGTCGTCCTTCCCAATGCTGGAGTCACCGAGCTGGCTGAATTCAAGGAGGAAGATAGTCAGGGCGAGCCCCTACCACCCAACCTCAAGACGTTAGAGATCAATCTCCAT…
	555 -isoform cra_d	538.179	384.713	222.417	274.436	ATGTCTGCAGCCCTCTTCCGTTCACTCAGGCAGGCCCTTCCCGTCGCTTCCAGGCTTCCCGCTCTTGCCGTCAGAGTCCAGCACGTATCTGTCTTTCGAACGATCCCGTCCGTTGTCTCGATCCGATCGTTTGGAGAGTACGGTAACAAGCCGTCGTTCCGATCTAGAAGGGAACCCCGGGAGCCTCGGGAGCCTAACCCTCCTTCGGCCCACCTGTTTGTTGCCAACCTGTCTTATGATGTGACCGAGTCTGATATCAACACCATCATCGAGCCCTTCGGCCCTACCAGCATCCGAGTTGCTGCTGGTCCCGACGGTCAACCGAAAGGATTCGGATTTATTGACTTTGCCGACACCGAGTCTGCCGTCGCTGCTAGAGGTGCCCTCGAGGGTATTGAT…
	556 -signal sequence receptor alpha	821.615	653.793	465.12	382.81	TTGTACATCTCACAGAACACCAACATGTCTGCCTCTCGTGAATTCGTTGAAGCGACTGCCAAGTTTCCTCCCTCGAATCCTTTTGCCTTAGTCAAGAATGGACAGCAAAACCCTCTCCACATCACTCTTCAGAACGGACCTGAGGACATCACGCTCGTCTCAGCCTCTGCTAGTTTCCATGATCCTGAAAAGCACTGGAAGCTCATCCGAAACACCTCGGATCACAAGTTCTCGACTCCCGTTCTTGGCAACTCGAACCTGACTTTCCCTTACTCTTTCTATTCCGAGTTCAAGCCCCGAGATGTTGGCCTTACGGTCTTTGTCGACCTTTTGGATGCCTCGAAACAGCCCTTCCGGGTCATCGCTTTCAACTCGACCGTCTCTGTTGTCGAGCCCCCA…
	557 -hsp10-like protein	2354.06	867.528	26138.1	318.888	TTGATCTTTGCGAGGATGTCAGAGTCCTTGAAGAGGAAGTACTCCTCCTCGCCGAGCTTAATGGAGTTTCCTCCCCATCCAGGAAGGAGCACTCGATCACCGGCCTGGACGGCGCAGGGCTGGACGACGCCCTCGGCGTTGGGAGCTCCGGGTCCGACGGCAATGACGGTAGCCTCCGGCAACGGGTTGGCCGTCACGGACGAGGGCAAAAAGATTCCCGACGCGGTTTTGGTCTCCGGCTTGAATCGCTGGACGAGGACCCGATCGAAGAGAGGGACGAGGGACTTGATGTTTTTGAATGTAGCAGACATGATGAGTGATCAACTGGACTGA
	558 -endoplasmic reticulum protein	678.066	653.358	768.486	726.839	ATGGCTATCGATCCTCATTTGCTCTGGGCCATAGGCCATGCTCTTCTTCTTGTTGGTTCCTTCAAAGTGGGACTTAGCTCTCTTTTCTTCAGGGGAACTAGTGCTTGGTGGTACAAGACTTCCTTTTCTGGAGCCATGGCTTCTTACGCTATCGTCTGCCTCAAATCCGTCGGATCTCCCACCTCGCAGCCTCCCTTGGAGTATGCCCAAAAAGCCCTTCTGGATGAGAACGTTCAGTACTTGGTCCTTGCTGTTTACTGGTGGATCTCAAAACCTATTCCTTTGACCCTCCTTCCCTATGCCACATTTTCACTCTTCCATACTTTGACCTTCCTTCGATCAAACCTTATCCCTAAATTCTTCCCCCCCTCGGCTCACAAGGCGCCAGCTGCAGCAGCC…
	559 -ribulose-5-phosphate 3-epimerase	631.637	944.629	966.584	864.584	TTGTTGGGTATCATCTGTAATCCTTTCTTCTCTCTCACATTTTCTGCAAATCAACTCAGGCGCATAAATATGACTCTCAAAAGCATCATCTCTCCTTCGGTCCTTGCTTCTGACTTTGGAAAGCTCACTTTCGAGTGCAGCCGAATGATCAAGGATGGAGCTGACTGGCTTCACATGGATATTATGGACGGACACTTTGTTCCCAATATCACTATGGGCGCCCCTATTCTGACTTGCGTGAAGCAGGCCATCCCAGATATCTTTATGGACTGCCATATGATGGTCGCTGATCCCGAACGATGGGTTTCGGACGTCGCTGCCGCCGGAGGAAAGTTGTACACCTTCCACTACGAGGCCACCAAGGATCACATCAAGATCATCAAGCAGATTCATGACGCT…
	560 -gram-domain-containing protein	44.4916	113.266	71.6698	212.268	ATGACCAAGTCAAAAACGAGGAGAGGCTTTGGAGGGATCCCAAAGAAGGCGAAACCGTCTCAGGGAGTTTCCGGCGCGTTGGTCAGTATGTCTAAAGACCTGATTAACCCAACCAACGGGCTCGCTCCCATTCCGGCTTTTCGTTCAAGATCAGGCTCTTTTGTGTCTGAAGGCGAAGAACCGGTTGCTTCTGTCGCCGCTACTACCGCCACTGCTTTCATGCCCACGGAATCTCCTGTTCGAAAGAAAGGTCGAAAGAGAGGGTTGACTGCAACCTCAAAAACAAGCGAAAAATCGGAAAACACGACCTACCCTGTCTATCCTCCGGTCGCCTCTCCCTCACTGAAACCATCAGTCTCGAACAGATTGTCGTTTACCTCGACAGAGAATGGGGTAAAT…
	561 -abc1-domain-containing protein	92.0948	187.787	315.779	213.931	CTGTATCTGATGGCCAGCCGAATACCTCTCTGTCGGCTCCCGGGTCGGCCCTATCCCGGCTCTCTCTTTAACCCTTACCTCAGCCCTTCGCTTGGTCGTCGCCCCGTGCTGATTCTGCTTGCTACCAGATCACTTCCTCATACCACATTGTCATCATCGGAATTATCATATTCCAAATCATGTTATCCTTCTCAGAGGCAACTTTCAACTTCCCTTCCTCTTGCATACAGACCGGGCGTGGCGCATGAGATTCACCGGATGCTACTTAAACGCCATCCATCATCTACCCACACGACCACGACCACAACGACCGCCAAGAAGCTCAGTCGACCGACACTCATCCTGCTCTGTCTTACACTCTTTTTGCTCACCTCAGCAACTTCCTACGAGTTCTTTCCT…
	562 -related to wd40 protein ciao1	224.969	250.262	160.828	208.251	TTGCTCTCCAACCCTGCTTACTTCTTCCTTCTCTCCATCAACGATCAATCGAGACCGATGCCATTTCAACTCGTTGCTACCCTATCGGGTCACACAGATAGAGCCTGGTCCATCGCTTGGTCTCCCTCGGAACCAATCCTTGCGTCTTGTTCCACAGACAAGACCGTCAGGCTGTATACTTATTCTGGCGAGCCCAATCAGCTTCAAGTTCGACCTCTGAGCTCAATCTCGACCGGACATTCACGAACACTGCGAAATATTGCGTTCTCTCCCTCCGGTCAGTATCTTGCGACTGCCTCCTTCGACGCAACGGTTGGAATTTGGGAACGTCAGCCTGCTTCCCCTAGTTCTTCAGCTTCCGATTCTGACCCCGCCAGCGATCAAGGTGAATGGGAGTGC…
	563 -rad1-domain-containing protein	174.268	400.45	75.8322	172.148	ATGGAGAACGATAAACAGCATGTTCTCATAGCCACTTTGAACGATGTCCGGCACTTTACAACTCTCTTGAGATGCGTTGCATTCCAACAGCGCGTCAAGGTCATCATCAGCGAAGCTGGATTAAGCATCACCGTTGAGGAAGCGCGTACGCTGAAGAGCACCGCATATATCCCCAACAATGTCTTCACGACGTATACTTTCAATCCGCCGCCTTCTTCCGATCTGGATCAGACTCCTTTGAAGAGCCAAGATAGCTCATCGCCACTTCCTCTACCAGATGCCGCGCTCGAAATCAACTTGACCCATCTGATTGAGTGTTTGAGTATCTTCGGAACGGTCGGATCGAGCACAGGTGGATCGGATGAGACCAAGAAAGGGAAATCCAGGGACGATGGGGAC…
	564 -transcriptional regulator	1136.57	13.6305	593.899	322.221	ATGGTTTACATCAGACAAGAACACGCCGAGCGTTCCATTCCAGTCCTTCATCGATTTATTCGAGAAAACCCTTTGGGTCAGTTCACAACTTCGATCGAAAATTCCGAACATGCAAAGCTCCAGACGACCCATATTCCGTTCGTCCTGAACGATTCGTCTTCAGAGAAGGGCATCCTCCGAGCTCATATCGCCAGAGCTAATCCTCAGGCCAAGTCAATCATTCACAATCTCAAACAATCTGGGTCCGACTTTCTGGGGGATGAGGTGTTGATCATATTCAACTCGCCCGTTCAGTCCTATGTGACACCAAAGTTTTACGTCGAAACAAAGCCGAGTACCGGTAAGGTAGTTCCCACTTGGAACTACTCGACCGTACAAGTTTATGGCAGAGTCCGGGTC…
	565 -candidate dipeptidyl aminopeptidase	120.406	234.796	57.5213	257.27	ATGCCAGCCGAACCACCTCTCCCACCTTATCCACCAATCTTCAGTCTGGGGTCCCACTCAGTCACGTCCCTTCCTAGCTCTGATGAAGAATTTGAAGAAAAGGACCGATTCGAAGAGGAAAACAGATTGGAGGACGGTGATTACGGGCGTGATCAACTTGACGAACAAGTAGAGGGAGAGGATGAAACAGATACACTATGGGCAACTCGACAAGAGTTAGTTAAGGGTAGTAAACCGGCTCGAACTAGGAAACGGATTTGTTTGGCTTTTATCGTTCTCTTCGCCATCCTGATCGGCACGTTTGCCGCTAGCTCGTGGACGACTCCTCTATCACACATACTTAAGAAACCTAGGAAGCACTTGACGCTCGACCATGTCACTAATGGCACTTTCGCAATT…
	566 -dna-directed rna polymerase iii subunit rpc82	148.673	139.556	73.404	176.768	ATGTCGGACAAGGAGGCAGTCCGTCTGGGACATCACATCATCAGTGTCCATTTTGGACCTCAGGTCGCGAGAGTCGCACATCCAATTCTCCATCGAGGCCGGCTTACGCTGCCTCAGATATCTAAGCTTTCCTCTGTCCCTCCACGTCAAGTCCAAGCAGCCCTCATCGTGCTCACCCAACACAACCTGCTTTGGTGGACCGGACCAGACTATACTGGTGGCATCGAGGCTTACGAGATGGACGTCGGTTCGGTCTTGAAGCTCGAGAGAGTCGGTAGGGTCGTAGAAATGGGTAGGAACGAATGGGGAGATGAGGCGGCTTCGATATTGAACCTGCTGTCGACCCACGGAAAACTCACCCTACCACAAATTCTCGCCGAACTAGCCAAAGCGGATCCT…
	567 -nad-dependent epimerase dehydratase	682.907	1567.36	2456.28	722.265	ATGAAGGTCTTCATTACTGGCGCATCCGGCCGGATGGGTACTCACATCATCCCTCATCTCATTACTCGTGGACACACCGTCACCGGCCTCGTTCGGTCCCCAGAGTCTGCCAAAAAGATCGAGGCACTTGGAGCAACTGCTGTAATGGGAACTCTGTCCGACAAGGATCTTCTTGTAAAGGAGGCCAAGAATTCCGATGGAGTCATCCACTGCGCGATGAACCACAAGACGAACGACATGATGGCATCTTATCAAGAGGAAAAAGAGATCTTGGATCTCTTCGCCGATTCACTCGAAGGGACAAACAAGCCGATAATTATGAGCTCTGCAACTGGATTCTTGGATCTTGGATCGGACGAGACCTCAGTAGCCAGCAATGAACTTACTCCTAGAGCGGCG…
	568 -duf155-domain-containing protein	119.177	294.027	161.988	318.068	ATGGCATCAAATAAACCCTCGCTCCCGGTGACTCAACGTCAACCTCCACCACCAGGAGCCCCTCAGCCTCGAGGGCCAAACAGATCTACGAAAGCAAGTCAAAAGCTCAAGGTCTTGCCGGACGAGCCTGAAACGCTACCTCCTCAACCTACAAAAGTCTTCAAGGCCGAAAAACCTCCTACCGGAGAGGAAGGAGACGAAGACGATGAGAGTGAAAGTGAGGATGATGATGTGGACGAGGACGATGATGATGGTGTTCAGGTTTATAAACAACTGGCTCAGATCCCGGCTGGTTCAGCTAGAAGGGATGCAATGAGGCTTACCCGGAAAGAGAAAGCTCGGTTACCCAGGGTCACAGCTTACTGTGTTGCGACATCGTATCGGTTACCGGCTGTGTTT…
	569 -glyoxylate hydroxypyruvate reductase	408.59	1423.99	690.596	675.289	ATGGGAGGAGCAAATCTCGAGGTATTCAAGTTTGGGTTCTACCTATTCTTTCCAATCGCGGTCATGACCCATTTCGGTGACCCGCAATGGTATGAAGAGCACGTCGCTCCGTATCGACAAGCGTTCTGGCCCGATCCGGCCCATCTTTCTAACATTCCTAATACCAAGGAAGGAATGGAATCCGAGTTATCCCGCTTAAAAGCTCAACGGGCAGCCGTTCGTCAAAAGGCAGCCGAGCGCGCTCAACAAGTTCTCAATGGAACCGCTGTTCCCGTTCCGCCAGAAGAGGAGAGAGAGCTCACACCAAGAGAGATAAGATTCTCTGGTGCTTTCAAAGCTGGTCTCATCAGCGGGTATGGTCCCAAAGAAAAATGGGTCTAG
	570 -camk camkl chk1 protein kinase	91.9305	99.6534	56.8662	84.8876	ATGTCTAGCCACTCATCCCAAGCGTATTCTCTCAAGTTCAAGGATGTCAGAGGGTTCCAAATCCGTCAGGTCATCGGTGGAGGTGGATTTTCAAAAGTATACCTAGCTATCAACCCAAAGACAGAAACTTCTGCTGCCTGCAAAGTCATAAACATCTTTGCTTCTGGATCTTCTGGAGATTTCCCCGGTCAACCAAGACCGTCGAGGAAGGAACTCGAGAAGGAGGTCAAAGTTCATCGGATGATGAAACATGAGAATATCCTGGAGTTCATGGATGCAGTGCTAGTAGAGCAAAACGACAGATATATCCCGGGATTATTCGTCTTGCTCGAGCTGGCAGCTGGAGGAGATCTATTCGATAAAATTGCACCAAACTATGGAGTGGAAGACAATCTTGCA…
	571 -psp1-domain-containing protein	75.8975	109.411	54.7305	224.414	ATGACCGGTATGACCCACTTTTCCGTCGGTCCGCTCACCCTAGGCAACGATTGGGTTAGCTCGAATCAGCCAGACTCGACCGACGTTTTCGAAGACGACGAGGAGGATGAGAGATTCCCAGGAGGAAGGAGATTCGATCAGCCGATCGACAAGACAAAGTCATCAGCCATTGGGTTCGATCGAAGGGATATGCCCAGCTCCGGCTTGGGAGACGCAAGCAACATGTCTCCGTTCTCCCGCGACTTTCAGGATATCATGCGTTCCAACAACGGCTCTCTCTTCGAGCCTCTCAAGTCTCCCAACCAACTCACCGATGAGTTCGGTTTCGGCCGAGGTGCTCTTGCCGGATACGGTCTCGATGAACACGGAGGCGGGGTTCTTGGCCTGGAAGGCACGTCA…
	572 -protein phosphatase 1 regulatory subunit 37	71.9994	75.5539	38.8503	128.81	TTGTATCTGATCGTTCTATCTATCAACATAAATCCGGCAGATATCTCTTGGTCTGATTTGACCTTTGACCTACAGATGGACGCACCATCAGACGCCAGCTCGACCGGCACCCAGGTTGAGGCTTCATCAGCTCCGACTCCAGCCTTGGTCCCAACATCATCTTCTCCGTCTCGCGTAGATCCAAAGTTGCCGACCTCGTTTGATTCTGTCTCCGATTCTGTATGCAAACCGTCGCGTACCCCATCGTCAACCTCATCGACCTTTGATGGTTCCGTTCCTGCGAGTGGCCCTCGCATCATCCTTCAGCCCTCAACACAAATCCCCACGCCTCCTGTCCTTCCACCACCGCATAGGAGACCGCCGCCGCCGATGAGAGGTATTCTCAAGCCACCGAAACAA…
	573 -rni-like protein	31.6963	47.366	24.3921	132.436	ATGAAGAACTCGTCGACAGCAGGTTTCGTAGCCTATCTCCAATCCCAGCCTACCTTTCACGTAAACACCGCCGGGGACTCTCACGTCTCTAGTTCGAGCCTCAACCTCGGTCTCAACCTTGACGGAGCAATAGGGATAGGGAACGGCAGGATCCACTCACCCTCGACATCTGTTTCAGGAGGATCTGACGGAGAAGAAGAGGAAGAGGAAGAGGAGGGCGAATCTTCCGCTACTGGTGGTTTAGTAGGTGTAGGTCGAGGGAGGAACGGAGGAACGCGAGGAGCGGAAAGGCGACTGTTGCTCGGAGGTTCAGGTTCGGGCTCGGGATCGAATACAACTACAGGTGTAGGTTCCAGAAGAGATGGATCTTGGAGGATGAAAGAAGGTCAATATCAGAGA…
	574 -cytochrome-b5 reductase	1891.52	1587.5	1101.08	1028.59	TTGACGCTCTCTAAGGTTGAGACTTACAATCACAACACGAACCAGTACACTTTCAAGTTCGATGATCCGAATGCTATCTGCGGCGGACCAATCACCCATCTTCTGATGGTCAAGGCTACCGAAAACGGATTGATTGTCGACGAAAAAGGAAATGATGTTGCCCGACCGTACACTCCAATCTCTCGACCTGATCTGGCCGGGGAAGTCGTGTTGCTTGTCAAGAAGTACGACACCGGAAAGATCTCACCTCATCTTGCTTCCCTCAAGCCTGGAGACAAGGCTGGCTTCAAGGGTACATTCCCTAAGTTCAAGTACGTGCCCGGAGCACTCGACCACGGAATCTGCGTGGCCGGTGGATCGGGTATTACTCCTCACTACCAACTGATTGACCATGCCCTC…
	575 -pre-mrna splicing factor	158.711	290.287	160.044	324.258	ATGGCCTTTTGGAAACCAGGGACAACAGCACCAGGTAGCGTGATCGATCGTGAGACCGAAGCGGAGGGAGGATCCGCCTTGGTATCATCTTCCTTGAGCAAGTATGCCAACCTAGGACTACAAGGACAACGCCAGCGACTGCCTATCTATAAACATCGGGACAGATTGCTGTACTTGATAGAAAAGTACCCGATCGTCATCGTCGTGGGTCAGACCGGCTGTGGAAAGACGACACAGCTTCCACAATACCTATATGAGGCCGGCTGGGCAGCCGAAGGTCGCGTCATTGGATGTACTCAACCCCGAAGAGTGGCCGCTACGAGTGTAGCAACTCGTGTGGCGGAAGAGGTTGGATCCGTTTTAGGCGATGAGGTCGGCTATTCGATCCGGTTTGAAGAT…
	576 -nucleolar rna-associated protein	132.493	58.265	86.1012	131.538	ATGGCCGGTAAACGTAAGGCCGAGGCTCAGGGAAGCTCAGATGTCAAGCGAGCTACAAAATCAAAGCCTACCTCGGATGATGAGGATGACTTTAACTCAGACGATGGACAAGATCCCATGCTCTCTGCCATCGATATTGCCGATGATGGCGAGGATTCTGGGAGTTCTGAAGGAGAGGCCGATCTAATTGATGATGAGGCCGAAGAATCAGCTATGGACGACGAGGAGGAAGAGGTTGAGGAAGAAGAGGGTTCTATGGAGGATGTAGAAGCTAATACCGCTCAAGCTTACGGCCAAAAGAAGGGAAGCTCCCTTTACAAAGCTCCTACAAACGAGGAGATGCAGACCTTGAAATCGGGATCAACTCTGTACAAGTCCAACTTGTTCAGTATGCAACTC…
	577 -hexose transporter	56.0446	235.303	91.3489	292.856	ATGTCACATACAACAAAGGCTGCTGCCCCTCCTGAAGATATCTTGCCTAAAGAGCTCGAGCCCTATGTCTACCGAGGAAGGTGGTACCGACATCCTGGAATCAGAGCGATCAGCCTGCTTCTCTTTGTCGCTCTCATCACATCGTCCACAAATGGTTACGATGGCTCGATGATGAACGGGTTGCAAGTGCTGACAAATTGGAAGGACAAGTTTCACAATCCTCAAGGAGGGACGTTAGGCTTATTGAACGCCATACAAAACATCGGGACCATCGTCGGTGTCCCGTTCGCTCCTATGGTGACCGATCGGTTTGGAAGACGAGCGGGAATACTGGTTGGATCGATCATTATGCTGATTGGAGTTACGACTCAAGCTACATCTCAAACCATTAGTGTATTT…
	578 -dynamin protein dnm1	118.679	120.321	107.997	270.622	CTGAGAATAGTTGCACACCTTCAGCCCTTCCTTGAACGTCCAGCATCAGCCTTTCGACTTCAAACCTCCACACAAATAGAGACACTTGCTCCAACAACATCCACCTTAACCCATCTATTATCGACAATTTATACTTCAGAAGAAATGTCTATGGATGGAGATTTAATCTCGCTGGTCAACAAGCTCCAGGATACGTTCAACGCCATAGGAGGTGATGCAGTCGACCTGCCTCAGATTGTAGTTGTTGGATCTCAATCTTCGGGGAAATCCTCAGTCTTAGAAACTATCGTTGGCAGAGATTTCTTACCCAGAGGACAGGGGATCGTCACTCGACGACCTTTAGTCCTTCAACTGATTCATACTCCCAAACCGGCTGCAAACGGTGATGCTACGTTGGGA…
	579 -pleiotropic drug resistance proteins	62.0694	104.622	73.4836	120.556	ATGTGTATTGTTGTATACGATGTGGATGCTCATCCTGTATACAAACTCATCTTGGCTAATAACCGGGATGAGTTTCTTCATCGACCCACAGAACAAGCAAATTACAGATTTGACGATCTCAAAGCATCATCAGAGAAAGACGGAACTATCCTTTGCGGCTTGGATACCGTTGGGGGAGGAACATGGTTGGGAATGAGTATCAAAACTGGTCAAGTGGGAATCTTAACAAATTTCACAGAGCCCAGCCCGGAGACCCCCTACCCGTCCACCAGAGGAACGCTCGTCACTTCCTACCTAAATAATCAATCAATTTCCTCCTCTGGTTCTTCACAACCATCTTTTCTTACTTCGAGGCCACGTGATTATATTTCTTCCTTGGCTCCCAGTGCTCAATCATAT…
	580 -fad synthetase	174.574	425.462	180.504	208.654	ATGATGTCTCCTTCGCCTATAAAAGTGTATTTGTCGGACGATCTCAGCTTTATCACTCGTACCTCGACCCCTCCGATCTCATCTCAGAGAAGAACCGAACTGATCAACAAAGTGAACGAAGCGCACTCGGTCATCAGAGATGCACTAGACACATTTGGTCTGGATGCTCTCGCCTTGAGCTTCAACGGCGGAAAAGATTGTACACTTCTTCTTCATCTACTTTATAACGTGTTATCAAGTCCACTCTCGAGTCCACCCTCTCATCCTCCCGTTCGAGCCCCGACGTCTTCCTCTCCCTCAGCCCTTCCACGCATCAAGTCCGTATATATCACATTGCCAGCGCCGTTTCCCGAAGTAGAGAAATTTGTCGATTACTCCGTGAAAGCATACGGTCTGGAT…
	581 -phospholipase D; Spo14p	52.6563	46.2198	33.4541	101.117	TTGAGTCTTCAGCCCATTCAGATGACTCCTCAACTAGCCAGCTTGACCAGTCAAATAGCGGCTCGTCTTTCTGCAGAAGTAGAGACCGACACAGACTCGTTTACTCAAGCGACCAACCAGGTCCCCAGCTCTGTCAAGATACCTTCAGGACCTACCCCCGAGAAACCAGAAGCGGTTGCTAACCAAGACGGGAACGTTCCTGCGCAGCATGCTAGGTCTAATTCTTCTTCTGCTGGCTCTTCATCCATAGGAGCAGATGGACGGAAGGGTGATGGGGTCGAAAGAGAACACGTAAAGAAAGGAGATAGAGCAGGAGGGATCGTTCATGAACAACATACAAACGGACACGTCAACGGTCACGCGAACGGTCATATGAATGGGAACGTACTTGACAAAAAA…
	582 -phosphatases ii	548.366	390.695	450.638	500.042	ATGGGGCTCTCTAATATAGTCAGAAACGTTGTATCCGGTCCGAAGGCGAGATTTGTCGACAAGACTTCGAATCATGATCTAGATCTAGTGTATCTTACAGATAGAATTATCCTCATGGGATACCCAGCCAGTGGTATCGAGGCTGTTTATAGAAACAAGATGTCTCATGTCTCTGCCTTTCTGGAGGAGAAGCATAGAGAGCATTACAGGGTCTTCAATTTCTGTCCGCTTTCGGAAAACGCTTACCCACCTACGAGTTTCCAAAAGCGAATCTCCCGATATCCATTCCCGGATCATCATGCGCCTCCTCTCCCGCTTCTATATCTCGCGACCGATGAGATGAAGACATATCTTGAGGCTGATCCAAAGAACGTTGTAGTCATTCATTGCAAAGCTGGC…
	583 -ubiquitin-protein ligase	105.316	104.737	66.1855	266.012	ATGTCAACCTCTAGAACGACGGACTCCTCTATTCCCGCTCGTACAACTCGCTCTCAAACAAGGAGGTCTTCTTTGTCCAACACCAACAACGCTAGTAACATAAACAGTTCTCATCTCGAGTCCGCACCCTCCACTCCTGCTTCCAATTCTACCTTCACCACTATCAATACCAAACCTACCTCAAGCTCCTCAGTCAGGTCGACAGCTAGTCAGAAACGTTCCAGAAAACAGGTCGAACAAGAAGATCAAGCTATCGCGACCACCGATCTTTCGTCGTCCAGCGCTCTCTCTATCGGCAAATCGTCCGTAGAAAAGGGCAAGAAGAAGGTATCGACCGTTTCGTCTGAAGGCTTTCCTGAATCAAAAAGACCTCGACGCTCTACAGCTTCTCTCCAGAAC…
	584 -glycosyltransferase family 35 protein	590.643	1227.03	340.531	902.472	ATGACAACCGGAACTAGTGAACTACTTCCTCCTGGTATTCCCAGGCGAACCTCTCTCGTTGGTGGAACAGTCAACACCAAGGACATTGGAACACCGGCCGCTCGACCCAAGCGAAACCACAAACGTTCACTCACTGGAAACTATGTTCGTCCCGGTGAGAAAGTTGACGCCAGTTGGCCACTCGGTGATGAAAAGGCCTGGAAAGAAGCTCTTGAAGCCGATGGCGATCTTTCCATCAAGGGTCTTCAGAAATCGATCGTCCACAACCTCACCACCGGACTCGCCCGTCAGGCTTTCAATTTGCCCGGTGACAATGTAGCCGCCTACCAGGCTACCGCGCTCAGCGTGAGAGATCAGCTTATTCGACAGTGGAACGAGACCACCGCATACCATACCAGG…
	585 -nucleoporin nup189	115.684	72.4214	83.1065	136.939	TTGTTCGGCGGGGGTAGCTCAATGTTCGGAAGTTCTCAACCACAACAGCAACAGCAACAACAGCAGCAACCTCCCCAGCAATCTCTCCAAGCCTCGGTCGATCAAAACCCGTACGGTAGGAACCCTTTGTTTGACCAGCCCACCACTACTCTCCCGCTGCTCCAGGATCTGCCCGAGAAGAAGACGCCTTTGCCCAACTTGGCTAGCCGAGCTCGATCCTCTCCAGCTTCCAAGAGTTTGACTCGACTCCGAGGTTTCGCCGTCTCGCCTGCTGCCTCAAACGGTCGGTCCAGCCCTGGACTAAACAGCTCATCCGGTCGAGGATCCCCCATCATTGGAGAGGAGCCCTTCGTACCACGAGCGAGTGTCAAAAAGCTCGTGCTTGATCGAAGAGACGGC…
	586 -developmentally regulated mapk interacting protein	3409.72	3012.33	4936.7	7453.61	TTGTTCTCTCTTTCCCTCTACATTCGTTCATTCACTTGCCTGCTCTCACGCTCTTATCTTCACACACTCACTCTCACTCTTACCATGCTCGCTTCAACTCTCGCTTCCATCCTTGCCGTTGCTGCCATTGCAGCCCGGGCCGTTTCGGTCACCTCGCCAGACAAGGACACCGTTTGGGGATCCGGAGACTCATCTGATACTGTAGAGTGGTCGGTCGTGTCAACCGATCCTACCTCGTTCGATATTGTTCTTGTCAACATGGCCAGCTACCCTACCTCGAGTACGACTTTGTTGAAGAGCGTCACTGCTTCCAGTGGGTCTGCCACAGTCTCTGCCCCCTCCGGCGGATTCCCAGTAGGAAACGCGTACCAGATCAACATTCTCAACTCTCAGTCCAGC…
	587 -MFS monosaccharide transporter	645.236	688.292	5619.5	2955.56	TTGAATGGTTCGAAAACATCCTTAGACGTGCTCGACTTCGTGCTTCTCTCCACCCTTCTCTCTGACAGGAACCTCGTGGTGGAGGAACGTCTCGTCGGTCTCGAGCATCCTCTTTCGGTAGGCGTTCGAGCCCCGGATGGTCGACTCTCGGTAGAGCAGATCGACCTGCTCGAGAGAAAGCCCCTTGGTCTCGGGCACAAAGAAGTAGGTGAACAGGAAGCAGCCGACACAGGTCGATCCCCAGATGAAGAATACCTTGACTCCAAGCGAGGCAGTCTTCAGCTCGGGCGTAGACTGGTCGACAAGGTAGGGGGTCGCGTATCCGATACCAAAGTTCCAGAGCCAGTTCGAGGCGGTAGCCATCGACATGGCCTTTCCTCGGATAGCAAGCGGGAAGAT…
	588 -GTPase activating protein	60.8317	163.889	32.2661	252.374	CTGCTTGCGCCTTTCGTCTTCTCTCCATCCTCTCTTGATCTGCTTAATCAAGACCAGAATCTGAATAAACTACGTACAACAGACACCATGGATAACGATACTGGCCTTTCAAGGTCTCTAGAAGATCAACAGCAGCAGCAGCAGCAACAGCAACAACAGAACAAGCAGTATCATCATCAGGATTTAGACCGAATTATGGATCAGCAACAACAAAAACCTAACCGATCATACTCTCACACGTCTCAGTCGTCTGTAACATCACCTAGTGGGCAATCTAACACGAGCCATTCCCATTCTCAGTCAACTTCGTCCAACCGAGGAAACGGCTCATTCTCTCAGTCAGATTCATATAACTCTGACTCACCATCTTATCAACAACAACAACAACATACGTCCAAC…
	589 -related to similarity to atp-binding-cassette protein	10.9445	12.0889	6.32113	27.4784	CTGGTGTATACGATGGCAGGGCTACGCGACGACGACTATGCTGCCAACTTGTTCACTATAGTTGCAAGCTCGGTCATTGTACAATGGGCCACTCAAGGCCTGGCTTTATTCAGCGCATCTGTTCTTAGGCCGTTCGCTCAAGCTTCAGTTATATGTAATGCTCTTTCGCTATTCCAAACGATGTCTGCAGGGTTTCTTCTGGTGAACGTTCCCCCTTGGGTTTCCTGGATCCGTTGGACCGCTCCACAATTTTATTCATACAGGATTGTAGCGCCCACACTACTAAGAAACCGCACATTCAGCTGTCCAGGAGTTGTAGGAGATGAACTGAATCAGTGTGACGGTAACAAAGTGCTCGTTGGGCTCAAGATTAATAATGTCAATATCGGAGTCTACTTT…
	590 -abc transporter protein	38.663	29.2224	26.608	41.5025	CTGAATCAGTGTGACGGTAACAAAGTGCTCGTTGGGCTCAAGATTAATAATGTCAATATCGGAGTCTACTTTGCAGGATTGATTGGTGTGGCATTGGTCGAATACTCTCTGGCATGCCTCATCTTGCAGGTGTACCATCCAGGAGGAGTAAAGTTTGCTTCGCAAGTCAGTCCTGAAGGTCGAGGGAAAGAGTCTGCTGTGACTGGTGATATGGACATCTCGCGAGCTAGGATCAATGTCGAGGTCCGCCATATATCATTCAGCTGGTACCGTCGCTCATTCTGGCCGTTCTTCGAATCATCAAATAAGACAATTTTGAAGGACATCTCTGCAGTCTTCCCTGCAGGTCAAGTTTCTGCCATCATAGGACCTTCTGGAGCAGGAAAGTCTACTGTGTTA…
	591 -kinesin-domain-containing protein	61.9197	16.0862	5.79494	22.7416	ATGAGCGAACGAGTGCAAGGAAAGATGGATCCTCCTTCTGGACCGCCTGTCAAGATGACCAGGTCTGGAAGCACAGTTGGAGGTGGAGGAGGGACTCTTTCGAGAACAAGTTCGAGGCTAGATATCAATAGCGGAGGAACAGTCAAGACGGGCACGGGAACGGGCAGAATCAGAGTAGAGAGTCGAGGAGTCAACGCTACAGAGAAAGAAGCTGGAGATGTGAACATTGAGGTCGTCGTTCGTTGCCGTGGAAGGTCTGCAAAGGAGATTGCTGAGAAGTCACCAATCGTCGTTACGACTACGCCTAGTGCTCCAACTGTCGTTCTTGAGACCACTGCCCCATCCACTCTGCTCACCGCCATTTCCTCTTCATCAACCATTCTGTCTAGTCCGAAGCGA…
	592 -snf1-related kinase complex anchoring protein sip1	223.509	211.189	113.17	324.311	ATGGGAAACGGTCAATCTTCCCCTAACCCACATCACACACCGCGCGAACACAAACCATCATCGTCCCATCATCACCTCTCTCGTTCGTCATCACCTGCTGCCTCAAACTCGGCGAACAACCGACGGAAGAAATCACTCGAACTTCCAGACCTCGCCAATCTCACCCTCACTAACGTTAACGGAACGGCCGGGTCATCGCCTTCGTCGCCATACGCTCCGGAGGCCCTCGGAAAAGACTGCCAGAAGAGTTCGTTAAAGACCGGAAACGCGAGGAACGTTCCTGGGTCAGCAAAGCCGGTTGATAACTTGGGTCTTAAGAAAAGACCTTCACCTCTCGCTCCCTCTTTGGTAACTTCACCACTCTCTCCGACGTCTCCCAAATCCTCTTCCATCAACGCC…
	593 -nipsnap-domain-containing protein	72.5437	764.945	1468.46	555.159	ATGATTCGTAGCTCACTCTTGAACAGGTCGCTCACTGGTCTCTCCAAGTCGTTTTCCTACTCGGTCGTGTCAAGAGAAAGTTCAAAGCCTGGCTTCGTTCAGTCACTGCTCCATGGAGCTCCGGACGACCAGGAAGGCGTGTACGCAAAGACGTTGCAGCATTCAAAGTTGGTAGGAAGAGGAAAGAACCATCATGAACTCATCATCCATAAAGTTCACCCGAGCAAAACCGATGAATACAAGAAGTTGGCAGAAGCGTACTTCAAGACCCTCACCCCGGGTCCGACCGAACCGACTACCATTCGCCCGGTGCTCATGGGTAGCTGGGAGTGTATTCTTGGAGAGTTAGACACCTTCTACCATATTGTCCGACATCCCTCTTTGACAGATGTCCTGCCG…
	594 -ferric reductase-like proteins	65.6117	92.4995	46.4425	181.506	ATGTCTCTGACAATTCAGACATCACCTCCAAGCTACATGCAACCAGGACTTTCTACTTATCAGCAGCAGCAGCAACAACAACAACAACACTCGCCTTTTTCACCATATTCTTCAGGCTCTCAAACCGGTCCCCTCGTGTCGAGCGTCAGTGCAGGTGGCAGTAGTAGTGGCGGCGGCGGCAGTGGTGGTCCGAGATCCGGTCCTTCTCGACCATCCGGGCCTCAGAGTAGTCTTCCTCCGTCTCAACAACAGTCTGCCCAACCTCAACCGAATGGCCGGAGGGTCATGTCGACTGGACAACTACCACCACCAGCACCACCACCGCAACAACCACAGCATGCATCACAAGTCTCGCAGGAACAAGCATATGGTTACTCGAACGGGAACATTCCGTATTCT…
	595 -protein mgr2	464.838	627.961	2046.56	180.989	CTGGCAATTCCTTCCGCCTACAAAACCTGCAACTTTTGTCACACCCCCGGCAACGCCTTTTTCTTGGTCGTCTTCTTTAATATATCTATCACTTACTTCTCTGCTACCAATTCCATTCCTATACCTACACATTCTTACATCATCGACATGCCACCAGCACCTATGAATCTTCCCGCCGGAGCTGGTCAGCCCTCCACGTTCGATAAGATGAAAATGGGTGCCACCATGGGTACCGTCGTTGGGCTCAGTATGGGTTTCATCTTTGGGGGGTTCACCGTCCTGCGAGGCGGAGCCGGACCTAAGGGACCGCTTCACACCATGTCTCAGTATATGCTCAGCTCTGCTGGAACCTTTGGATTCTTCATGGCCATCGGTTCTGTTGTCCGAAACGACTCGCCC…
	596 -astaxanthin synthase	112.672	338.253	295.767	449.684	ATGTCTGTTGTGATGTCTGTTGTGGTGAACAGGCTAGAAGTAGGCGTCGCACATAGCCATCTGGAGGCGGTCTATGGACCGACGTTTGTGTACAGGGGTATGCTCGGCCAGCCTAGGCTGTACTCTGCTGATCCGAAGGTGTTCAACCATCTGATGAGCCAGGCGTACGACTATCCGAAGCCTTGGCACATCCGAAAGGTCTTGGGCTCCATCGTCGGTGATGGACTGCTGAGCTCTGAGGGCGAGACCCATCGACGGCAGCGCCGGATCATCCTTCCTGCGTTCTCTGCCCAGGCGATCCGGGAGCTCTTTCCGATCTTTCTTGACAAGGCGATGGAGCTGACGGAGAAGATGACGGAGGAGGCGGCGAAGAAGGACGGGCCGACGGACGGATCCGAG…
	597 -compass complex protein	23.6343	27.5638	14.3662	41.5362	ATGAGTCTGGATGTCCCTTCACCTTCACCCTCTCCTTCGCCTTCTCCATCGTTGAGTTTGATTCAACAACAATCAATTGCAATCACTACTCAAGACCGCGCACACTCGTCTGCATCAAGGTCGCCCGAACAGAGCAGCACTCCTACGGCCTACCTGTCCATCTCGGGGTTGGAGGACGGCCAGGTGGCTAAGCTGCCGGTTTTTGTGCCCACTCCAGAAACAGAAGCCGATGGGTTGTTTCTCACTCAAGATATACCTATCAACAAAGGAGGATTCTCATACATCCCATGTGCACCTTCACCAGTGTCCTCACCTTCTCCGCATCATCCGTTCCTTCGATACATCCCACAATTTGCCGACGTTTCTATTCCACACCTTTCATTTTCTGACCGGTCGGCT…
	598 -pria protein precursor	423.426	351.679	382.923	935.975	ATGTTCTACTCTAAGATCACCGTCCTTTCTTTGGCCTGCCTTCTGCTCGCTCTTGCTCCCAGTCTCGTCCTCGCCCAGCCGGTTCACAAGCCAGCTGCCGGTTTGAACAAGCTGGCCTCGACAGACGCTACTCCTGTCGGTCCTGTCGTGGTTCCCCGAGCTCCTGCCCCGTCACGTCGGATGGGTAAGCGGTCACCGAAGCAGAAACCGATGCAGGCAAAGAAGCAAGACTTTAGTCAGTTCCTTTGCTCGGCAGAGTCTCCGCTCGCCTGCCCGAACTTGGCCGCTGGGGAGAAGACGGTGAGCGACACAAAGCTCAAGACGCTGGCCAACTGGTTCAGCGTCGGGTTTGAGTGTATCGAGCCAAAGACCGAGCTCAAGAGCTGTGGTGGCTGTGTC…
	599 -thioredoxin-like protein	22.9943	49.2869	16.2235	76.3665	ATGGCGCCCTCATCATTCAAACAGCCACGGATCTCCGTCAGCGAATCTTTCCTTCCTGGCCCAGGGTTTTCATCGCGGAGAAACTCCTCGTTCAGCCATCATCTCCCTGGATCCAAGCGAAACAGACAGCGATTCTGTCTTGGCTTGTTCGCTCTCGGCCTGACCGTCATGCTTCTCACCTACTCGAACTCGCCTTTTTCTAGCTCATTACAATCAAGTAGTGTGTTCCAAAGAGAAGGCCGAACGGGCGTGTCGGCTCCTGCCTCTACTCCAGCCCCTGCCACTCTCCCAGTACAAACCAAGGACAAGCAGAAGGGCATCCTCGCCGGCTGGAGTCTGAACGGTAAAGAAAAGGCACAAGAGGTTGAGGGCGAGTACGATCTTCATTCAATTGCCGAA…
	600 -nuclear pore complex protein Nup98-Nup96	12.2205	32.0371	15.2225	64.8889	TTGGCGGAGGAAATAATACCTGGGGACAACAGAACCAGCAGCAGCAGCAGCAACAACAGCCAACCGGAGGTCTTTTCGGTGGGGGAGCTCCTGCCAACACGGGAGGAGGCTTCGGAGCACCTGCAACCGGCTTTGGAGCAACCCCATCACCTTTTGGTCAGCCAGCTCAGCCTCAACAGAACTCGATCTTTGGAGGAGGTGCCGCCCCTGCATCAACTGGTTTCGGTGGGTTCGGAGCTAGTAATACGGCCGCCAGGCCCACTTTTGGAGCCGTCCAAACCCCTGCGTTCGGTGCTCCTAATCCCCCTAGTGGAGGTTTGTTTGGCAGCAACCCTGCCCCAACGAGTACATTCGGAGCGGCTCCTACCTCAACTTTTGGCGCGCCTCAGGCAAACACTG…
	601 -midasin nuclear AAA ATPase, putative	26.4128	28.416	11.1812	34.1093	ATGAGCCAGAAGCGAAGTAAGGTCCGAAGGCTCCGTCAAGGATTGTCGAGATTGCCGAGTGATTTGGGCGAGATCATACGGGGAAGTGATGGCATCCAAACAGATCTCGACACCTCGGTTACGCATAGCTCGCGAGAGCTCTCCATGCCGAGGATCGAGGGTCATAAACAATCTGAAACTGGGATGAGGCGTCAAGATCTGAGGCTCCCCACCGACCGTACCACGCTCGCTCAAAACCAACGTTCCATTGGTCTCACAGAGAGAGTTAATTCGATCCAGTACGGATGCGTTGCAAAGATTGGCATTGTCAATCACTAG
	602 -mannoprotein MP88	891.624	1525.05	382.254	4154.77	CTGGGCAAAGGTCGAGGTGGTACCGGACCCGGCGCTTCCGACGGGGTAGACTCCGGGAGGGTAGGCGGAATCACCGTCACACGAGGTGAATCCTTCCTGGTCGTAATCACCGGGCATGACCCACTCACAACCCATCAGATCGAAGGTGTGCTCGCACATGACGGCGGCCGAGTAGGTCGAGTTCTCAGCGGTACAGATTCGGATACAGAAAGAATCATACGCAACGTAGTTCATCCACTCCTGGTAGGGAACGTCGGCTCCGCTGACGTCCGAGGTGACGTTTCCTCCGACGGGGTTACCGAGTCCGGTGGAACCATGGGGATCAAGCTCTCCTCCCTCATCGCCCGAGAGGACGTTGAGCTTAGTGAGGTCACCGAATCCGGTGATCTGAACGTACAA…
	603 -exocyst complex component sec6	102.425	125.155	41.9864	168.416	TTGTTTTATCTGATGGCATCACTCACGGCGTCGCAACAGATAGGAGAGATCCTCAAGTCCCCGGACGACTTGACAAAACTCCCTTCACTTCGTAAACGACTTGATAAGGAGAATGTCACCGTCCAGGCACAGTTATCGAATGCTGTGAGAGATCAGCTGGCAGCCACCAGGGATGGCCTCCGAAGACTAGTGGAGGCCAGAGAGGCTGTAGACAGAGTTGAGAGAGAGATCAGAGCGGTCGAACGGTTGGTACTCGATGATGGACATGGCCAGACTGGAGACGGAAAGACCGGAATTGCAGAGTTTCGAAAGATTAGTCGAGTCTCGTTCATTCATCGAAACCTTGCACAAACAACATCGATGGTTCAGTCGTTTCAAGAGATCTCCGAAAAGGTCTCT…
	604 -alpha beta-hydrolase	72.9253	104.522	63.7601	105.116	ATGGCTATCCCACCTCCCAGCACGTTCATCTACAAGGTGGATCCCTCTGGACATTCCATCGGCTGCGACGTCTACGTGCCATCTGAAGACCAGGCTACACTGTTCCCAAATGGTGCTCCCATCTTGCTCTTCATCCGAATGTCAGGGTTCATGTGCTTCTCACGTTCAACCGCCGGACCCCATTGGTGGCAGTCCGGTACAAAACGAGGCTACGTGGTCGTTAATCTTGACCATCGTTTAGCACCACAAACAAAGATTGATGGCATATATCAAGATATCGCGGACGCCTGTCGATGGGCTAGAGATACACTGCCATCCTTGATCCCCCACATCGCCGTCGATACCTCCAAACTCATCGTCGCCGGCGGTTCCGCTGGTGGTCATCTCGCTTTACTCGCA…
	605 -related to NADP-dependent malic enzyme	203.619	724.857	459.501	765.627	CTGAACAGCAGCGTTGATGAGAGCGGTATAGATGACAGAGGCGGTTCCTTGGATATCGTCATTGAAGGTACAGTATTTGTCCTGGTATCTCTCCAAGTAGTGGAACGCAGCCTCACTGGAAAAGTCTTCGAATTGCACAAGCGCATCAGGGAAGACCGCCTTCATAGCCTCCATAAACTCGTCCAAGAATGCCTCGTTCTCAGCTATCGATCGTCGTTTCTGTCGGAGGCCAAGGTAGAGGGGATCCTCGAGGAGTCGAGAGTTGTCCGTTCCCATGTCGAGAACGATGGGCAAAGTCTGCTCAGGGTGGATACCCGCTCCAGCGACGTAGAGAGAAAGCTTTCCAATGGAGATTCCCATTCCTCCCAAACCCAGATCTCCAAGTCCCAAGATTCGGGA…
	606 -glycosyltransferase family 32 protein	94.159	152.888	163.177	200.425	ATGCTTAGTCGACTGGGTTCTTACTTCCCGTCCTTCTCGTCCACCGAATCATCTTCTTCCGGTTACGGCCACGACCGCATTTACGATCACGATCACGACCATGACGAGTACGACATCAGAGACCCTCACGGGTCATCGACCGCCTCAAGTTCTGTCCCTCCCAATTCCTTCTTCAGAAGGCTAGCAGCGATTCCTGGCTCAAGATCGGTCTCGCCTACGCTTCATCCTTACCGAGGGACACTCAGTCGGAAATCAAAGAAAAGTCGAGGAAGCTGGAGGTCCGCCCTGTTTGCTGGTTGGGGTCCTAACCGATTGACCGCCCTCCGGTTGACGGTCTTGCTTGGGATGGCCGTTTGGTGCGTCTTTCGATACAGATGGGAAATACAAGTCGAGTTTTCG…
	607 -phthalate transporter	5.94748	28.6435	12.4572	33.0614	TTGAGAAAAACAATTCGCAAGATCGATCTTCGTCTGTTGCCAATCTTGGGAGCCTTGTATTCGATCGCACTGATTGATAGAACCAACATATCCCTCGCCCGAGTTGCTGGTATGGCCGTCGAATTGGAGTTAACTGTTGGGAATCGGTATTCGATAGTATCCCTCATGTTCTTCGTACCCTACATCATTTTGGAGCTTCCATCAAATATTCTATTGCGAAAGTTCGGCACAGCCAGATGGCTCACCTTCATTTCCGTCTCCTGGGGTGCCGTTACTATCGGCATGGGCTTCGTTCATAGTTGGGGCGCCCTCACAGCGTGCAGAGCCTTATTGGGAGCGCTCGAGGCCGGATTCTTTCCTGCCTGTGCTTTCGTGATCGCAACTTGGTACACGAGATAC…
	608 -conserved eukaryotic protein	251.736	258.535	286.769	268.094	ATGATCTCCATAAATCCTAACCCTGTCGTCGACTCGGCATATCTGATTCATTCGCAAGCTCAAGATGTCAGATTGTCATGCAACGAGCAGATCGAACAGGCGGCTGAATCTCTCCTTCCCTATCTGACAACATATTCTCCTCTCACGTGGCAAACTCAACCGCTCCATCTACTACCAGCATCAACCCCCTCTTCCAATAAATGTTCGCTCCAATTTCCGAAACTCAAATTTAATCAGGACGATAAGGCCTGCTTAGACTGGATCTTTTTCGTATCATCTTTGAATTTTTCGTTCTGGAGTGATCTGCCCTCTGGAGAGAGGTGGGGAAAGGAATGGTATGCGGATGGATGGAAGGGACTAGGAGGGAAGAAGAAACGTTGGGAAGGCTATTGGGGACTC…
	609 -v1 subunit c	612.408	1434.78	432.136	780.824	ATGCCATCCGAACTGGCTTACTGGATCGTCTCCTCTCCTACGATAGATGACGATCCGTCCAGGACGCTCTCAGACATCAAGCCTGCTCTAGATGGTGTACTGACTGATCCATCCAAGTACGGCTCGGTAGAAGTACCCCGTCTCAAAGCCGGCACACTTTCCTCTTTGCTTTCTCTCTCCGACAGTCTACCGAAGCAGGACGCTTTCTTCACACAAACCGTCTCCAAGTTACTCGACACTCTTCGATCGCTCCTAAACGACGACAAGGCCAAAGTCGAGCTTCACACAAGGGTAAATGATCGACCATTAGAGGAGTACATTTTCCCGCCCGACAAGTCGGGCTGGAAGTGGGATAACGGTCGATGGGGAGCTCACGGAAAGGTGGCCGAGGTGATCGAG…
	610 -cytosine-purine permease	19.0103	89.4414	17.8304	64.8754	ATGAAGCTTGACATCAACAGGCTTAGAGTCAAAGAGGAAGAGTTCACCTACGGCTCTATCAAAGTCTCAAATCGAGATTTAGCTCCGACATTGCCAAAGGACCGAACATGGACTACTGGCTCCTACATCGCTTTCTGGTTCGCTGATGCGCTTAACATTCCCACCTGGGAGATGGCGTCGTCCATCATGTCTCTCGGACTTGATTTCAAAACGACACTTCCTTGTATCTTTCTTGGTCACGTGATCATCTCTATACCCATCACCCTCCAAGGATCCACCGGAGCTACTCTTCGAACGCCGTTCCCGATTCAGGCTCGGTCGTCGTTTGGGCACCACCTTTCCAAGTTTGCTGTGTTGTCTCGATTGATCTTGGCATGTGTTTGGTTTGGAGTTCAGTCG…
	611 -mitogen-activated protein kinase kinase	168.479	179.71	133.388	246.296	CTGCCCTTTCTCCCCATCTTTCTTCCATCTCTGATGAGCGCTCCTCCTCCAAGACGACCAGGCGGAGCTCGTCCCAATGTATCGTCTCTGGGATCGTCCCTGTCGGGAAGACCAAGCTTGAATTTCTTGGCAGCGGAAGCTGGAAGCTGCGCCGGCCTTAACGGATACATCGATGAATACCCTTCCAAACCCCCGAATCACAGCCGTCCGACGTATCCTCCCCAATCTGAGTTTGCTCTCGCAGCATCGCATCAGGACAACACCTCTCGGGTAGGCAGGTCACCCGGATCGTCTTCAGCTGCTTCTTCGATACCGTCAAGACCCACACTTGGTATATCTACCCCATCTAGATCCGAGCTGCGGCAGGATTCGAACGACGCAAGAGCTCAACTGTCCGAT…
	612 -oxysterol-binding protein	116.149	169.72	58.0271	305.508	ATGACAGCTTCAGAATGGAATATCCTTAGGGAGATGGATAAGGCAATCACCGAGATGGAAATTGCGATGGTTGTGATCAAACCTGAACTCCGGGCGCTGGCAGAGAATTTCAGTATGAAATCTCATGCCAAGAAACAGAACGCACACAAGAAAAAGAAGGACGCGAAGGTCAAGACGAAGGAGAAGGAGAAAAGTCACGGTGGGCACAAAGATAAGGAGAAAGACAAAGGAAGCTCAAAGAGAGACAGAAGTAAGTCTGCGTCAGTTTCCACAGCCTCGCCTGTACCGTCGCGCCATCGTTCAGACCCCTCAATCACAACTATCATGCCTCAAGCACCCGGCGTGAGCGGTCTTATATCTTCATCGACTACCCTTGCCTCGGGCCACTACGGTGGTGGA…
	613 -mago nashi domain-containing protein	1043.81	1070.46	613.257	582.109	TTGAGATGGTTCCAGATGATGACTTGTTTAGTTGATAGGCTTGATCTTGAAATGCAAAGCGATCAAAGAGAATATCAGGCACTTGAGGTCTTGAACGAGGTAGTAGAATACTCGGAGTCCTTCAGGATCTTCGGAATCTTGCACATCCGCCAAAGATCCCAGCTTGGCGGTCTCAAAAGAGATATGGTCGTTTCCAATTCGGATCTCAAGCTCCTGTTTACCCTGCTGACCCTTCTTCGGCCACTTGGCATCATCCTCCTTGACAACATCGGAGGCCTCTACTATGCGCTTGAGCTCCTTGATGAGCAGAGGGCTGACGAACATTTCTTTCTTAATCAGACTGTCATTTCGGTAGTTTGA
	614 -filament-forming protein	135.031	175.604	75.8956	203.128	ATGGACGTGGATCCACCACTTCCTGATCAAACGCAAATCGCTCAAGAGCCTGCTCTTCAATCAACAATAGAAGAGCCTTCCGAGTTGGAAATCCTGAAGGCGGAACAACTACGGAAAGAAGTCGAACAAGAACAAGCCGTCAGTGATGCTCTAGCCGAGGTCGCCGAATTAAAAGCAAAGCTTGAGGCTGAGAAGAAGAAGGGAGGAGAGGTCCTAGCTGATAAACAAGGACTCGAACAATCTCTTCAACATCTCCAGCAATCTCACTCTTCCCTTCAACAAAGCCTATCGTCTGAAACGTCTAAAGCTACGCAAATTCAAACCGAACTTTCTAATGCTCAAAATCAAAATAAATCTCTTCTATCCACGATCGAATCGCTGCAAGTCGAGAGAGATACC…
	615 -eukaryotic translation initiation factor 2b beta subunit	133.111	97.5515	69.3347	93.2269	ATGTCGTCTAGTTTACTATCGACCATCAAACACAAAGCGACTCTCCGCCAGATTGAAAGCTTGAAGGACAAGCTCCGTCGGAGGCAGATCTCGGGGTCCTATACTGTCTCTGTCGAGACGGCACAACTGTTGAAGCTGGTCGTGTCGAACGCAAGGTTCAACTCTATTGAAGACCTCATCAGTGCTATCAAAGAGATTGGCAAAGAGCTTTCGTCTGCTCAACCTAAGGAATTGGCTTCTGGAAACATCGTTCGAAAGATCCTTAAACTCATCAGAGAAGAATACCGAGCCTTTCTTCTCTCCACTCGAGCACCCCCTTCGACACCTTCGATCAGTCTCGCAAACTTGACTCTATCTCAACTAACTCTACAGACTCCCGCGTCTTCCTCCCTCTCTACC…
	616 -pif1 helicase pfh1	83.8613	296.48	106.185	309.093	ATGGATCGGGCTCAGCTCAAGAAAGAGTTGAGCAACATGCTCGCTGTGGAGGAACTCAACCTAAAGATCGGTGCTCAGGTGATGTTGATCAAGAACATTGATGATGATTTGGTGAACGGATCTGTCGGCAAGGTCGTTGGGTTTCATACCGAAGCCGAGTGGGGAATGGTCTCAAGAGAATACGAGCTAGATGGACTGAGTGGGTTTTCTTCCAGTGGGTCTTCCTCGGTTGATCCAAACACAGGCGAGGAAAAGGTTTGGTCGGCAGGAGGTAAACCGATGAAAGAGCAAACGTTAAGACAACAGGAGGCCGCCCAGCAGAGTACGAGGAAATTCCCGGCCATCAGGTTCGCTCTCGCCTCGGGTGGATACCGAAACCGGTTGATCATCGCGGAAAGT…
	617 -phosphoglycerate mutase-like protein	37.7641	148.035	35.6892	120.697	ATGCTAACGAAGATACCCTCACCAGGTTCTCTAATTCTCCTTCCGGGTCTCTTAGTGCTATCGATTTATGTAACGTTCTTTTCTCCAGAATATATCTTTGTTCGCCCTTCCCTGTTCTGGAGTTTGGAAGCGAAACATGTAGATTGGAAGGATGATCCAGTTTTCAACTATACTGGCGCTTACACGCCATATATGATGAAGCATGTTGAGTACTATGTGCCCGCTGGATGTGAAATAACCCAGGTAACCATACTACAACGACACATGTCACGGTATCCTACGGAAAAGGGACATACCTTGATCCAAGCAGCTTTAAATAAAGTGGTTGCTGCTTCCGGTTCGATCCAAGATCAAACACTCTTGTTTATCAAAAATTTCAAGCTTGAACTTGAAGAAGGA…
	618 -RNA lariat debranching enzyme	49.5946	38.9902	42.1026	48.1571	CTGCTTCCGTCTCTTTCCTCCACGGTATCTGCTGTCTCTGTTTCCATCTCTCGTTCTCATCCTCATTCTCAAACCCTCTGTTCTTTCTTTTTCTTCTTTTCTTTTTCCTTGCCTCTTGTTCTTGTTCTTGTTGTTCTTCATCGCCACTTCCCCATACAGCCCAGTCAAGCTTCAACTCAGCTCAGTCCAGCGGTGCTGGCTCCTGCTCATACTATTACCTTGGTACATCCGGATCGGTCCTCGTCAATGGGATTAGAATATCAGGAGCGTCCGGGATCTTCAAGTCTCATGATTACCGTAAAGGTGCGGTCCGCTCGTTCTTGTTACAGTGTGCTCTGTCCAACTANTCTTGTTTCTTTTCTTTTCTTCTTTTCTTTTTTCCTTGCCTCTTGTTCTTGT…
	619 -arf sar	6736.8	5355.72	4116.79	3588.95	CTGCACCTCACATCCTCTCAGACCTGTTTCTTCCCACAACACACACATCCACGTACATCCATCTTCATAATGGGACTCTCCATCTCTAAGCTCCTCTCCGGCCTCTTCGGCAAGAAGGAAATGCGAATTCTCATGGTCGGACTTGATGCCGCCGGAAAGACCACCATCTTGTACAAGCTCAAGCTTGGAGAGATCGTCACTACCATTCCCACTATCGGTTTCAACGTCGAGACTGTCGAGTACAAGAACATCTCGTTCACTGTTTGGGATGTGGGAGGACAGGATAAGATCCGACCTTTGTGGAGGCATTACTTCCAGAACACCCAAGGTATCATCTTCGTGGTGGATTCCAACGATCGAGATCGAGTGTCTGAGGCCCGTGAAGAGCTTGGTCGAATG…
	620 -cullin-domain-containing protein	118.333	405.259	117.645	396.663	ATGGCTCAAGCAACTCCTGATCCTGTTGCTCCTTCGCCCACATCTGATCTCGAAACGAGCTGGGGTTACCTCGAGGTCGGAGTGGAGAGAGCTATGATACACCTAGAGGAAGGTATGTCTCCCTCGTACTACATGGCGCTTTACACTGTTGTGTACAATTACTGTACCAACTCGGCCAGGGCAAGCTCATCAAATAATACTCGAACTGGTGCACAACTGCAGGGCGCAGAGCTCTACAAATGTCTGTCGAAGTATCTTGCTGATCACCTCAAGACCCTTGAGACTGCCTCGGAACCACTTCAAGATTTGGCACTGCTACAGTATTATGCTAGCGAATGGACTAGATATACGTTCGGAGCCAAATTCATCGATAGACTATTCTTCTACCTAAATCGACAC…
	621 -zf-HIT domain-containing protein	42.8134	64.4563	54.7157	79.5428	ATGTCTTCTTTCGCTAGCGACCTGACTGCTTTCAGCTCGATCAAACCCCAGCCGGCTGGGTCGAACGTCGCTTTGTGTGCTCAATGCCAAACTGTCGCTTCAAAGTATACCTGTCCGGGATGTGCTTTCAAAACTTGTTCCTTGGCGTGCTCAAAAATCCATAAAGAATCGTCCTCCTGCTCAGGAGTGAGAAACCCAGCGACATTTATACCTCCAAACAAATACTCTTATTCCTCCCTCGTCTCGGACTACACCTTCCTCTCCTCGGTCGGCCGGAAGACGGACGAGGTAGCTAGGGACCAGGCAGCCTCTGCCTTGTCTGAAGAAGCAGGAAAGAACAGTAAAAGGAGAATGGACATGCTGAAGAGAGAGCTTAACAAGGTTGGGCTGGGTGGCATA…
	622 -import receptor subunit tom40	783.065	337.582	598.941	382.37	ATGTCCGTCCCTCTTCAACCCACGACTCCTGCAGCCGAGAAACTCGTCGTCCCTCAGGTGTCCTACCTTTCTGGAGTTACCGCGCTCCTTTCCGGGTTCGCCGACCCGGTTTTCGGACAATACGGCAAGCTGCACAACTTGCGAAATGATCTGTTCGGAACGGTCTCCAACCCTGGAAACGTCGAGTCTTTGGGCAAGGATGTCAAGATGACCCACTTGACCAACTTCACGTTCGATGGAGTCAAGGCTGATCTCAGCAAGAGCGTCTCGATGGACCCTGCTTTCCAGGTTCAGCACTCGTTCTCCTTGGCCAAGGCGGCCGAGCCTCCGAGCTACAACTTTGGTGCTGTCTTTGCTAAGAAGGATCTCTTCTTGCAGGGAAGCATCGACCACGAGTTC…
	623 -related to mus81-endonuclease involved in dna repair and replication fork stability	34.7583	38.0549	17.9393	55.4414	ATGCCGTCAAGGCCAAAGACGGTTTGTGGAAATCCTCTATTCTTAGAATGGGTTGAAGAGATGAGGGGCGAGGCGGAAGAGAAGGGAATGAAGTCGGCGAGCACTTACGCCAAGGCTGCTAATTCACTTAGACTCTGTCCGATCAAGTTCATTCACCCGGCCCAATGTGCCCAGTTAGTAGGCGTTGGACCTACGATCATCGACAGGCTTTCAAAAAAATTAGCAGCACACTGTAAGCAAACGGGGATATCGGAGCCACCTTTACCAGAGGGACTTCCTAAGACCCGCAAGAAAGCAGTACCCTTGTCGCAAGCCCGAAGCCCACTTCCAGAAGACAATCATATTAAATTTGATTTCCCACCGTCCCAACCCATCGCCTCTGGCTCTGGTTCTCAATCC…
	624 -signal recognition particle subunit srp68	372.66	414.893	212.574	369.599	ATGTCGACAGATCTAAACCTGGACATTTTCGAGATCCTCCATCAGGAGCGAAATACATTCGGCCTTCGTTCGGGAGATTACGACCGATACAACAAACACCTATCATCCCGATTAGCTAAACTTAGAGCGTCTTTAGGACTGCAATACTCGTCCGGAGGAGGAAATGGTGCCAAAGTCAAGCCCTTCAAAAAAGCAGAGGTCCTCAAGCCGGAAGAGGTCAAGGATGTTAGATATCTTGAGATGGTTTTGCTTGAAGCCGAGCGAGCTCACACCACCTCCCTCGCATTACATCAAGCATGGCTCCAGACTCCCTCGGACCGACGAACGTTAGCTCAGATGCACCGAGTACGCATGCGATCTCAGCGTTCACTCTTCCACTCTGGTAACCTTTACGCTCTC…
	625 -nad dehydrogenase	63.771	191.799	49.1267	155.693	ATGGTTTCAGCAAAGTCTCTTCTCTCCAAGTTTCCTATGCGTCCACCGGACATGACCGTCGACCATCTCGTAGTCGGAGGAGGTGTCATTGGACTGGCGATATCTGAGGCTTTGGTCAAACGGTTTCCTCGAAAGACGACCTATCTTGTGGAACGCAAAAAAGCCGTCGGTCAAGAGACCAGCTCTCGGAGTAGCGAGGTGATTCATGCTGGTATATACTACCCAAAGAACTCGCTCAAAACGCGATTCTGTACTCGAGGTAGAGATCTTCTCTACGAGCGTTGTAAAGCTGATTCTATTCCTCACAAGAAGACCGGCAAGCTCGTAGTGGCAGGGAAAAATAAACGTAATATTCTCTATGTCGGTGAATTATTCTCTCACACGCAAGATCCGCTCGTC…
	626 -bola-like protein	191.835	27.27	604.445	103.111	TTGTTGTCTGTACTCCTATCACACACAAACATACACACACACATACGCAACATGATCTCTAGCTCCTTCTTCCGATCGGTCGCTCGCTCCACTCAGGCAGCCTCCCTCGCACGCCCGTTCTCCAGGTCAATCCCCGCTCTCGGACCTCCGCTTCGACCGCACTCACCTACCGAGTCCGCTCTGAGAGACAAGTTGATGGACCGACTTGAGGCCGAGGAGTGCGATGTGGAAGATACATCGGGTGGCTGTGGAACGTTCTACGCTATCAACGTCGCTTCCCCAGCATTCATCGGAATCTCTAAGGTCAAGCAGCACCGACTGGTGAATGAGATTCTGAAGGAGGAGATCGCCGGTATCCACGGTCTCACGTTGTCGACAAAACCGTGCGATCCTGTATCC…
	627 -40s ribosomal protein s2	11110.7	3503.86	3155.7	5505.73	ATGAAGAGCTCCTTCTCCAAAAAAGATGGCCCAAGGACTCTGACTTTAACAAAAGTGAGTGCGCGCTTAGTAAGCCTTCTTGGCAGACTGAGCGAGGAAGAGGGAGAACTGGTCGTAGGGGGTCTGTCCAGGGGCAATGTCTCGCCAGAGATCGGGGGTAAGGATCTGGTAAGACTTGGAGAGAGCGACGAAAGTGGCCTTCAAGAAGTTAGGGGTGGTGGCGGTGCTTCCCTTGGACTGGGTGTAGACATCGGCGATACCAGCCATCTGGAGGAGCCTCTTGGAAGCGGGGGCGGCGACGATACCGGTTCCTCGGGGAGCGGGGATAAGTCGGCACATGACGGATCCGGTCTTACCAGAGACCTTGCAGGGGATGGTGTGGGGCTCCTGGAGGGCGGC…
	628 -glutamate-5-semialdehyde dehydrogenase	537.444	249.74	249.912	393.274	ATGTCCAACCCAGCAGAGACCGTTGCCAGAGATGCTCGAGCCGCTTACCAGGCATCACAGCTGATTGATTCTAGCGAGCGAGATAGTGCGCTGCTCAAAATTCGTCAGATCCTGATTGACAACAAGGACGATGTTCTATCTGCAAACCAGAAGGACCTCGATGCTGCATCACCTCTAGTCGAGTCCGGAAACATATCCAAGTCCATGTTCTCCAGATTATCTTTGCAGTCATCTTCCAAGTTTGATTCGATGCTTCAGGGTATTCTTGACGTCGCCCAGCTTCCCTGCCCGACGGACCAGATCACCTACGCAAAGGAGCTTGACGACGGACTAGAGCTTTATAGAGTGACTTGCCCTATCGGAGTCTTACTTGTTATATTTGAGGCCAGACCTGAGGTT…
	629 -p-loop containing nucleoside triphosphate hydrolase protein	49.5289	173.341	116.871	145.21	ATGTATTGGCTGGCAAGAATGTTGACTGCCGGTGAAGACCCTGTATACATTGCTAGGAGAATCATAGTGATGGCTTCCGAAGACATCGGTTTGGCCGATAATCATGCTCTTCCGTTGGCTACATCAACAATGGTTGCCTGTCAACAGATCGGAATGCCGGAGTGTAGAATCAACCTAGCTCACTGTGTTGCCTATCTTGCTGAGGCGCCCAAGTCAACTCGCTCATATGAAGCTTACAATCGGGCTGAAGCTGCGTGCGCGCCTGGAGAGCTTTACGATGTTCCACTTCAAATGAGAAATGCGCCTACAGGCTTGATGAAGGATCTCGGTTATGGCGCTGGATACAAATACAATCCTCATTATGTTCACCCTATCGCGAACGAATACCTTCCTTTTCCC…
	630 -long-chain-fatty-acid- -ligase	814.51	1558.95	1082.83	1547.69	ATGCGCGTCATCGTTCTTAGTCACAGCGACTCTCATAAGAATTCATCCACTTCGTCATCATTCCATTTCCACCCATCATCTCGTTCCACCATTCGTTCGTACAACATCTACAATACTATCATGAGCAAAGCATCATTCCCCCAAGAAGATCCTACTATACGCAGGTCTCATTTATCTAAGGATCTTGTTCAGGGACCAGAGTTATTCCCGGAAATCAAAACGGTCTACGATATATTCCCTGCTTTAGCAAAGAGATATGGAGACAAGAAAGCAGCTGCATACCGTGATGTTATTACTATCGTCGAGGAAGAAAAAGAGGTAACGAAGATAGTCGAAGGAAAAGAGGTCAAGGAGAAAAAAACGTGGAAGTACTTCACGCTCTCCGAGTACAAATGGCTC…
	631 -Immunoglobulin E-set domain protein	72.8542	68.3823	28.4282	110.116	ATGTTCCAACGGTCCCAGCGAGGCTTGTCTACGTCTAGGTCCAGGTCATCCTCACCTTCGACAACTTCTAATGCTACACCATCTTCCCTACCCGAATATTCTCCCTCGACCCTCAATCCGACCGACTACTTTCCTCCTGGTGTTACAACAGACGATGGCGTTCAGACTACAAAAACCTTCCCAGAAGACAGTATCGCCAGGATCTCTCTTGATGAATCTCTTCTGGCCGCACCACCAGGAATCAACCATCTGATCACGTCGGCCCTCAGTTTGAATCCGACGAAATCTAAAGCGACACTCGAGCTAAGCGAGATTCTTACATTCGTCCGGCCACCAGGACTCTCTTCTCAGGAAGGAACTCCCTTGCTCATGGAAGCAGACAGGGACGGTGCTGACGGC…
	632 -histone-fold-containing protein	229.323	135.558	59.0295	39.7356	TTGCGCGAGATTCGAAAGTATCAACGGTCGACAGAACTCCTTATACAGAAACTTCCCTTCTCACGTGTAGTCCGAGAAGTTGCTATGGATTACTCGACAATAGACGCAGAAGATGGCTCGGTCGTGACCATGCGTTGGCAAACATCCGCTTTACAGGCCTTACAAGAAGCAACAGAGGCTTACCTCGTTCATCTGTTTGAAGACGCGAACTTGTGCGCGATTCATGCTAAACGAGTGACGCTAATGCAGAAAGATATCCAACTGGCCAGGCGGATTCGGGGACCTTGGGGTGGACTCGGTTGA
	633 -glucose 1-dehydrogenase	40.8755	287.125	108.936	57.4662	ATGACTCCCTCATCGATTCCGACTCTTCCGACGACAACCCTTCTGTCAAATAAACATGTCATCGTGACCGGTTCTTCCAGAGGTATTGGTCGAGCTTGCGCTCTTCAGTGTGCGGCAAACGGAGCGGACGTAACACTCCACTACAGAGGAGACGAGCTTTCGACTCAGGAAGTTGAACAAATGAGAACAGAGATCCAAGGGATGGGCAGAAAGTGTGCTGTAGTTTCAGGCGATATCGCTCTACCCGAAACGGCCAAGGCGATCGTTGAGGCCGCTCTATCGATCTCATCCCGGATAGACGTCTTGATCTCCAACGCTGGAATCTGTCCATTCCATACGTTTCTCGATATGCCAATAGAAGTATATAAGGTCACACAGGGTGTAAACATGGGTTTGTCC…
	634 -c4-methyl sterol oxidase	549.257	864.749	447.38	308.612	ATGGAGTTTATAACTTCCGCATTGAAAAACACAACCCTTCCTGCTGACCTTGCAGGTTCAGCCTCAAGCTTGTACCCTTCTGTTAATATGGCCGATCTAAACATCTTGGAGCAGCTTTGGGTTCGATGGTACCTGTACATCGGAAACCCTGTGCTTGCCACCGGAATCATGAGTTTCGTCCTTCACGAGGTCGTTTACTTTGGTCGATGTCTCCCTTTGGTGATCATTGATCAAATTCCCTACTTTAGAAAGTGGAAGCTCCAGCCTGGTAAAGTGCCTACTGCAAAGCAACAGTGGGACTGCACCAAGCTTGTCCTTCTCTCTCACTTCACGGTTGAACTGCCTCAGATCTGGGGTTTTCACCCGATGGCTGAGTACTTTGGAATGTCGACCCACTCT…
	635 -inorganic phosphate transporter	7.2798	12.3763	9.13106	8.88576	CTGGTTAGCGGTGAGGGCGTGGTTGTGTCCGTAGACGTATCCGATCATAGCAGAGGCCATGTTGATGGCAAAGATATCGTAAGCATCGGTGAAGAAACCGACACCGGCGACAATACAGGTCTTGACGTGGAACCAAGAGAACGAAGCCTCGTCGAGCTCTCGGAGGGCAGCCAAACGCTTCATCTCCGGGGACTGGTAATCAGAGCCCAACTTGGACTCTTTGTGCGCATCAGAGGTGTACTCGATGTCGGTCGACATTTTGATAGGAAGATGGGGAGGAGAGAAAAGGGAGGAGGGAGAGAGGGAGAAAACGACCAGGGAACTAAAAGAGGCAGAAGGAAAGGGTTTGGGTAG
	636 -gins sld5 component	186.703	249.79	58.5385	118.118	ATGAGCTTTAATTACTCGTTCTCTGACCAAAGCAATACAGCTACCCGAGCATCTGCACCTGGGTCGGCTGTTCAGTCAAGATACGACTTGTCTCCTTCGCCTCCGCCCTTGCCTACTTCGGGAATCGACCTAGATGATTACATGGACTATGACGACAAAAAGCAGGATATACCTATCAACATGAATAACGGATTCAACGACGAAGAGGATGATAATAATGAACGAGAAATGGGCGAAGGATCAGACATGAAACAGTTGATGAAGGCTTGGGTGGCAGAAAGATGCGCTCCTGGGATCTTAAAATGGGAGGACGACTTGGTGGACGGGTTGATGTGGAGGGTAGAGCAGCAGAAAGAAATGGTCTCAACACTTCTTTCAGAGGACTCGACAAGCGAGGAG…
	637 -tafazzin exon 5 and exon 9 deleted variant short form	129.567	255.527	151.21	99.2975	TTGGTTAATCGTTGGGGCTCCTTTGTGTTTGTTGTCGTGGCGCATGGATCGCGTAGGAGTCGGATATTCCTATCTTCCCCTATACCACCCAAAGTCATTCCTATGCATATCGCCGGATTTGACAAAGTGATGCCTGAGCCAAGAGGCTTCCCTGCGTTTGTTCCGAGACCGGCTCCTACTGGAACTTTGAGGGTTGCCGTCGGGGAAGTACTAGATGATCTTTGCCTACCATTGTGGAAAGAATGGCGTCACAGGGTCGATCAAGGTCTGATAAAAGATGACGGAGATGGCCCAGAAGAGAGGGAGCGAAGAATCCAATTTGCCAACTTGTTGAGAGCCGAGGTTGAGAAACTCGGAGTCTCAAGTGGGCTGGCAGAGTCTATAGAGGAACGAAAGGCA…
	638 -3-deoxy-7-phosphoheptulonate synthase	168.212	31.3289	305.815	128.514	CTGATTCGATCTTCTTCTTTTCCTTCTGTCGCCTTCTCTCACATCTTCTTTCTTTCTCTCTCTCTCTTTTGGCCCCTCGTTGCCCCTCATCTTCGTTCACCCACAAACACACACCCGTCCGTCCGTCCGTTCACACCAGATTGGACGATTCTCGAATTCTCGGCTACGACCCTCTCGTCTCGCCTGCACTCCTCAAGCATGACTTCCCGGTCTCCGAGGCCGCCCAAGAAACCGTCAGGCTCGCCAGAGAACAGGGGGCGGCCGTCGTCGACAGAATACTCAACAAAGTCCTCGTCATCGTAG
	639 -short-chain dehydrogenase	74.6535	444.878	348.692	109.606	ATGGCAACTCAATCTCCACCGGGTGGATCCATCGTCGCCATCTCGTCTATCAGCGCTTTGGTGGGAGGAGGTATTCAGACTCACTACACGCCGACCAAGGCTGGGATCAAGAGTTTGATGGAGAGTTGTGCTATAGCTCTTGGGCCGCACTCTATTCGATGCAACTCAATTCTCCCAGGTACGATTGCAACGGCCATCAATACGGAAGACCTGGCTGATCCCGTAAAGTATAAGGCAATGGCCGATCGGACATGTGCAGGTCGACTAGGTGTTCCCGATGACATTGCTGGAGCAGCAGTGTTCTTTGCGAGTGATCTGTCTAGATACTGTACTGGATCCTCTTTGCTGGTTGATGGGGGGTTATTTGTAAACCTACAGTAA
	640 -multidrug resistance-associated abc transporter	38.6709	86.8056	30.8501	48.2668	ATGTTGAGGAACAATGAGGTTAGGTTGCAGAGATTGCGGTACCATCTAGGGACTTTATACAACCTGATCTGGGGCTCTCTACCGATTCTTTGTCTTCTCATTACTTTCACTATCTTCACCAAGATCCAACATGGAGATCTTATACCATCCGTAGCCTTCCCCTCTTTAGCTATCTTCAACTCGCTCACTCAGGTGTGGACCATCCTTCCTGGAACTTTTATAAAACTAACTGAAGGACTGGTCAGCCTTCAACGTCTGGCGGGTTATCTACGCGGGTCTGAGGTTCAACCTGTGGCGCGCACTGAGAATTTCAAGGACAACTCTTTTAGGATCATCGATGCAACTATTTTGTACCCTTCATCTCGATCTGACGTCACTACTAGTAGTCCCCCGACTTCT…
	641 -3-hydroxybutyryl- dehydrogenase	50.2924	214.231	106.759	420.079	ATGACTTCCATAATCCGTAGAGTAGGAATCGTAGGAGGTGGTCAGATGGGCATGGGCATCGCGTTGGTCTCTGCTTTGAAAGCCAAAGCGGATGTGACTCTATATGACCCATCTTCCCCTCAGCTGCAAAAAGGCCTCAAGTTCATTGATAGTCTATTGGAAAAGGATGTGAACAAAGGTCGGCTTACGAATGAGTTGGCAACTCAAGCGAGAGCCAGGATCTCAGTAATCGATAACATGAAGTCGTTTGATGATGTAGGCTTGGTGATGGAGGCTGCACCGGAGTCTCTGAAATTGAAATCCGAGATATTTGCGTCGCTTTCTTCGATACTACCAAAAGAGACGATTTTGGCGACCAACACGTCTTCCATCAGTATTTCTAAGATTGCATCGATGGCA…
	642 -upf0406 family protein	43.4025	64.8882	37.4674	38.834	ATGCTTGACTTAGATTACTCAAGTTCGTCCGAAGAGGACATCAAACCGACTGGGGTCAACGGTCGTGGACATACACCAAAACAGAAACGGAAGTCGATTGGCGATTTGGATCCCGTGTATGAAAGAGCAAATACTCCAGCAAGGAAAAAGTCTGTACTCCCTTCGTTCGCCTCCATCTCATCGATACAGTTAGAGAAGGATGATCCAGCACAATACCAAGGTCGAACACTCGCTCGACCAAAAGTCCAAGGAGACTATCCAACGCATATTTATCTATCTTTCGACATCCCACCTTTCTTCAGAACTCTCGTGAAAGAAGCCCAGGCCGACCTTCCAGAACTTCACTCCTTGCTAGATTCGCCATCAAATAATCAGCCACCGACCGATCAGGCCGAGCTG…
	643 -GNAT family acetyltransferase	44.3451	254.209	85.698	161.794	CTGCTAACCATGTCATCCTGCTCACTTGCTTTCCCTCTTCCATCAAGCTTAAAGGATCAACTCCCACTCAGAGAACCACATGCAGACATTTGCTTGACCACATATTTTCTCCCTACGGATGCTCCCCAGATGGTTGAGATCCTGAATAAGAAGGACGTGTCTTGGAACTTGACCGGACCGCCTTGGCCGTACACATTACAGATGGCTGAGGGATGGATCGAGCAAGCCGAGGAAAGGGCTGATTCCGGAGCTGAACGAAGGGGTCCCATCGTCATCCGAACGATCAACTCGTTATCCTCCCCATGCCCGAAGTTTCTGGGAACGATCTGCATAGTACCAAATCCATTTACTCATGTCCAAGATCTTTCCCTACGAGCCAAGCGAGTAGCGGAGAATATG…
	644 -f-actin capping alpha subunit	192.376	532.247	155.152	375.73	TTGTTTAGCCGTATCGCGTCACTCCCATCAAAATCTATGTACGAAGAAGAAGACGTCCCTCAACTCTCTGTCGTGGAGCGAGTCGCTCTGGTTTCTAACCTCATCCGACAAGCTCCACCGGGTGAGATCAACGATGTCATCAACGATGCTCGACTTTTGCTTCAAGATGACAAGGCTTTCGACGAAGCCGTTGGACCAGCCGTCAAAAGCTACAACCACGATCAGTTCGTGGCGTTTGATGTTCCAGGTTTATCATACAAGACCTTGGTCGCTCCAGCGGCGCTTGTACCTGGCGAGCCATCTCGGTACTACGAACCGAGAAGTGGGCAGAGCTTTGAGTTCGATCACATCTCTTTGACCGCTTCAGATTTGCAGCCTCTAGATCTACCCAAAGATACA…
	645 -atypical pikk frap protein kinase	107.795	202.734	77.7681	272.791	CTGCTCTGGGTTGAAGTTGTCCAAAAACTTTTTGCTCTCCCTCACGATCAAGCAAGGGAGGAGAAGCTTGCTGTTTTGGCTGGAATGATTGAATTGACGGGGAGTGCTCAGTTGCCAGTCACTCCTCAAGTGTTGCTTCGAATACATGGATTCTTCTTCAGGAAACAAGTCGAGGAATACTTCTCAAGGAAAGATATGGACGTGACGGCAGCAACATGCCGATTAGTTGGTTTTATCGCGCTTAAAGGACAGAGATCTACTGAGATCCTGAGCTTACTGTCGACCGAGATTCAGAGAATTGTAGACATCATGCGCGGAGAGAATCCGGGTCTAGGAGGAACGGATATCTCAAGACATCTGATGTTAGCGAGAGAATTGGCTGTTGAGGCACCCAGTATT…
	646 -elongation factor 1-gamma short=ef-1-gamma	255.037	30.3025	447.351	303.534	ATGCTCTCAGCTATCAAAGATATGAACATTGGACTTCTGTACATGTTTCCCGACCCTTCGGTCGAAAGCCATCTGGTTTTAGCCACAGCGGCTTTTGCTGGCCTTACCCTTAAGCGAGTCATCATACAATGCGGCGAAGAAAAAGAGGAGAAGTACCTCAAGAAGTTTCTCTCGGGCAAAGTTCCAGCGTTTGAACAGGATGGGTTCTTCCTTACAGGCGGCACAACTATCGCTTACTACCTTGCTCGTCTGGCGCCTGAATGCGGTCTCATTCCTTCCGACATGCAAGATGCCGCACTGGTCGACCAGTGGATCTCTTTTGCCGAGCATGAATTAGACATGAAAATAGATGACTTGGGCAATGAGCAAGCCGAGATCCCAATGTTCTATGTTCTGCAT…
	647 -vacuolar (h+)-atpase subunit	326.916	359.422	260.042	523.268	ATGGCGACTCAATACCCTTCTCTCTTCCGATCGGAAGAGATGTCCCTCATCCAGCTCTTTATCCCTGGAGAGGTTTTACACGATACTCTCAGTGAGCTAGGAGAAATGGGAAACGTACAGTTTAAGGATCTCAACCCTGAGGTCAACGCGTTCCAGCGATCTTTTGTCGGTGACGTTCGTCGACTGGACGAGATGGATCGACGGCTCCGACTGTTCAGTAATCAAATCGATACCGTCTCCCAACCTCCTATCCATGTTCCCTCCCTAGCATCCATTCCTCCCTTCACTACAGTTGGGCCTCGAGGCCCCCAGGCCATCGATGAGCTCGATCTCAAGCTGCAGGAGCACGAAGGCCGGTTGGCTCAGATGAACAGCTCGTGGGAAGCTTTGGTCAAGAAG…
	648 -atp-dependent dna helicase pcra	129.964	164.421	72.2008	253.603	ATGCTACGCTCAATCAACAGGATAGCCCCTAGGAGGGGCTCTCTGTCAATCTTTCGAGTGAGGGGTTCTCCTATGTTGTCTTTGAGACCATCGATCCGAACGATACATCTCGAATCCCTTAATGCGGCTCAAACTCAAGCTGTAATCACGTCTCCCGCATATCCTCTCCAGATTCTGGCCGGTCCGGGAACGGGAAAGACCAGGGTGCTAACCTCCCGGATCATTCATCTGATCAAACACCACGGCTTCAAACCAGAGAGTATTTGTGCCGTCACGTTCACCAAGCGAGCTGCCGCAGAAATGCAAATCAGGTTGCACACGATGTTGGGAGGCGATGTCGCTTCTAAACTTGTCGTTGGGACGTTTCACTCAGTATGCCTCAGATATCTTCGGAAATAT…
	649 -carboxypeptidase c	119.656	320.252	153.106	316.039	ATGAAAGCTTCAGGCTTGCTAGCCTTCACATTCCCTTTAGTGGCTCTCGCCGCTCCGTTCCTTGATCCATCCCAGCTAGCATTCAATATTCCTTCCGTGGTCCAGCAAGTATTGGCTTACGGGAAGGACCAGATCGGGAATCATCTGGAAGGGCCTATTCACAAAGCTCAGGACTTTTCCCTGGATTCTTGGGGTCTCGTCAAAGGATGGGTCGAACAAGAGGGAAAGATGTTCGAGACATTAACCCACCCTTCGCTCCCAGAGTACAAGCTCAGGGTGACCGAGCCAAAGCTTTGTGATTCGTCTGTCAAGCAATACTCCGGTTACCTCGACATCGGAACCGACAAACACCTCTGGTTCTGGTTCTTTGAGTCTCGAAATAAACCAAAGAAGGATCCC…
	650 -isocitrate dehydrogenase	2162.69	1352.19	566.309	603.965	ATGGCTTCTCTCGCTCGATCTACCCTCCGACTCGGGATGATCCCTGCCGATGGAATCGGTAAGGAGGTCTTGCCCGCCGCTGAGGCTGTTCTTCTTGCCCTCGGCTCGTCTATTCCTAGGCCCGAGTTCGTCCCACTCGAGGCCGGTTGGGGAACATTTCTCAAAACGGGAAACGCTCTTCCTCAAGAGACTATCGAGATCATGAAGTCTTGCGATGGTGGAATGTTTGGTTCCGTCAGCTCTCCTTCTACTCGAGTAGCCGGATACTCCTCGCCGATTGTAGCTCTCCGAAAGCACCTTGATTTGTACGCCAACATCCGACCTGTCAAGTCTGTCTTGGGTGCGCCCGGAAAGCCAGTAGACATGGTCATCGTCCGAGAGAACACTGAATGTTTGTAC…
	651 -cleavage and polyadenylation specificity factor subunit	123.202	160.494	58.7529	185.552	ATGATCACATTCACTCCTCTCTCGTCTTCATCTCGTGTAGCGTCGACATCGGCAGCCGCTGCTCTTCCGCCTTTGGCCTACTTGATTCAACTGGATGATCTCAAAATACTTGTCGACTGTGGAAGTCCAGATCTTCGGAAAGCTTTGGAAGGAGGAGAGATGGAGGGAGACTATGAGAAAGCATTGAGATTACACGCCCCATCGATAGACTTGCTCCTTCTCACCCATTCGTCTTTACCTCATCTTGGTTACTTTCCCTTCGCTCGGTTTCACCTCGGGCTCACGTGTCCGGTATACGCGACTGTCCCAATTGCATCCATGGGCCGAGTGACCTGTACGTCCGAGGTCGAAGGCTGGAGAGCCGAGATGGACGGATCCAAGTGGGATGTCAGAGACAAA…
	652 -n2227-domain-containing protein	193.388	378.376	1657.92	549.959	TTGTCCTGGAATACCCTTCAAGGTTTTGACGTAGACGCCAATGATTACTCGTACTTCATGAATATTGCGTCCCGACTAATCTTCAAGCACACAGAGTCGATAAATGAGCATCGGATCTTTCCCAATATCCATTCGTTTTCCCATCACCGAACAGCGCAAGATATGATCCGAGAAGTCAGGTTCCCAGACGTCCTTCCCAAACCAACGCTGCTCTCTTTCCAGCCTGGGGATTTTTTAGAGTTATACCGTCAACCGGAAGTATACGACGCCGTAGTCACCTTATTCTTCATCGATACAGCTCAGGATATAGTTGAGTATTTAGAAACGATCTACAGAGCACTCAAACCGGGCGGATACTGGATCAACGAAGGTCCTCTCTTATGGGCAGGAAATCCCCGG…
	653 -predicted protein	164.057	289.436	40.1317	141.165	ATGGCATCTCCTCAGGTCAAATCTCATCAAGCTTGGACGGATGTGATACCCGTCCTCCAGAGTGTTTGTCAGCTCATCAACACAGACGACGATCTTTATTCTGTTCAGGAAACCCAGAATGCAATCGATAATCGGGCGAGAGAACGTTCGGTCGAACAGGACCAGATCCAGGCCGAGTTAAAAGCTCTAGCAAAAAAACTCAAGCAAGCGCAGTCCCAACTAACTCGAAAGCCGAATCAACCGACCGAACAGCAACATCGAGAATCCATCCAACAACTCGGCAAGACCCAGCTCTCGCTTGGCAAGGCAACGAACGAGAAGGAGAGTTCGATCGCTTCTAAAGCTCGGGCATTGGAGAACCTGAAAGAAGAATACGCAGCGTTGGAGAAAGAAAGGGAG…
	654 -topoisomerase ii	218.759	151.082	116.01	311.757	CTGTCTTCCTCACAAGATCCTCTCATGGGTTTCTTTGAGTTTGACTCTGTCCTACCAGAGCGAAGGAACCGTCCGGCTGGCTCTTCTACACAGCCAGTGAACGCTTCTTCAGTGTTCGATTTTGGTCAAGAAGAAGATCTCGCCGTTTACACCTGGGGAGAAGATACATACGATGGTCTAGGCGATAAGCTACTTGAGGATAATGATGACTTCAACGATGACACGTTCGGAGGTGGAGACAGCGGTCCTGTTGATCGAAACTTTGACTTTTCCGGGCAGACCGCTCGTCTGGATGATCGAGTCAAGCCAGTGTACAAGACCACTCCTGTTGCTCCTCTTCGATCTTCATCCGCCCCAAAGACGACCGCGCTTCTTCCTCAGAAGTCCTCAACCTCCAAG…
	655 -pre-mrna-splicing factor rse1	161.009	161.461	68.4722	170.932	ATGGCTCTCCAGCCAGGACCTCACTTTTACAATGTCACACTCTCTCCTCCGCAGGTGATCACCCATTCGGTCGTCGGATCGTTTTCTGGACTGCCCAAGACTCAGGAGATCATCGTCGCTAGAGGAACGAGGATTGAACTCTTGCGTCCAGATCCAAGCACAGGGAAGCTGGATACCGTGTTGGAGTCTGAGGTGTTTGGTACCGTTCGAAGTCTTGCTGGATTCAGACTGACGGGTGGAACGAAAGACTATGTGATCGTCGGTTCTGATTCTGGTCGGATCGTCATTCTCGAATTCATTCAAACCCCTCAACCTCATTTCAAAAAGCTTCACCAGGAAACTTTCGGCAAGTCTGGCTCTCGACGAATCGTGCCCGGTCAGTGGCTTGCTACCGATCCG…
	656 -glycosyl transferase	102.451	147.012	69.0544	218.88	ATGTTTAGACAGCAGAATCCGTTTGAGGAACAGGTTACCAAAGCGACAGATGAAACGCTCACGTCCGAAGATTGGGCTCTAAACATCGAGCTATGCGACAAAGTGTCGGACGAAGGCGAGACCGGAGCTCGGAACGCCATGCTGGCAGTTCAGAAACGATTGGCCCATCGCAACCCGAACGTTCAAATCTTTGCTCTTGAGCTTGCCAACACACTGTCCGAGAACTGTGGACAAAACATCCACAGGGAAATTGCCTCCAAGAGTTTCACTGAGGGATTGGAAAGAGTCGTCACCGATAGGACTACCAACGAGCGAGTCCGACAGAAAGTTCTTCAGCTCATCCGAAAATGGAATGATGCGTTTCAAAATGATTCTGATCTTGCTATAATGAACGAGCTG…
	657 --domain-containing protein	250.204	497.688	234.07	385.325	TTGAACTCGCCCAGACGACTCTGTTCTGCTTCCTTTCACTCCCCAGCTCTTTTCTCACCAATGGACCTTGACCAACATGACCGCTGTCTCTCGATAGCCAGAGCAAAACTCGAAGGGGGTGACCCCACAGCTGCTAAGCGGTTCGTCAACAAAGCCCTTGGCATGAAGGAGACCTCCGAAGGCTTGAGCTTGCTACAAAAGATAGAAAAGGAAATTGCCAATCCGACACGTGAGGCACCTACTACGGCTTCCACTACATCGTCGGAGCCCTCCGCTTCGAGTTCAACTACCCATGCTAGACATCCCCCTAAACCAAATCTTTCCACCAGGCCATCATCAGCATCTTCCAGTCAAAGTCGCAAGCCGGAGGAGCAGAAGAGGGAGTACACTGCTGAACAG…
	658 -conserved fungal protein	214.703	345.865	445.7	195.475	ATGTCGCAGTCTTCGGGTCCCTTTCCCCCAGCGCTGTTAGCGCATCTTAGAACACTCTATTCGGATGTGTGCTCCCCTCGCTCTCTATTCGTTCCCCTTCTCGGAGCAGTACTATCCAGCTTGAATGAACCAGAGCTCATCCTTGCTCTGTTCGATGACGCTTGTGACCACCTGGAGGTTGGTGTTGATAAAGCCATCGAGGTTGGTAATCAAGAGAAAATTCCCGATTGGGTTGCGTTAGCTGGTCAAAATGTCAAAGACAAACGGATGTTTGGTAAATTACTGGTCGCCGTACGAACGAGGGAAGCACTGTTAAAGTCCTTCCCGTTGGTTGGATTTCCACTCACCATATCCTCACTCACCGCGCTCTCAACCCATCTGTCCAAAAACCACCCAGAT…
	659 -arf gtpase activator	112.438	102.643	29.7586	103.859	ATGTCTGAAGAGTACAAGAAGAAGGAGCTCGCTGCGATGATCAAGCTTGCAGGCAACAACATTTGCAATGATTGTCCGGCGCCCAATCCTCAGTGGGCTTCTCTGTCGTTCGGTACATTCATCTGCCTTGAATGCTCCGGGGTTCATCGTGGATTCGGTGTGCACATCAGTTTTGTGCGAAGTATCTCAATGGATAAGTGGTCCGACTCTCAGATGCTCAAGATGAAGCTTGGAGGAAATACGAACTTTCAAGACTTCATCAACGCTTACGGTCCTGAAGGAGGTTACAAGAAAGGCATGGGCATCAAGGAAAAGTACTTTTCTTGGGCAGCGATGCAATACCGGGACAAACTAAGCGCGATGACGGCCTCACCTCCAACCGAATGGTCGCCTTCTCCT…
	660 -carbohydrate esterase family 4 protein	646.176	1397.56	332.236	1701.77	CTGACGCTCGTACGTTTGTCGTCCAACCGGTACTTCTTCGGCTCTGCTCTCTTCCTCTTTTTTTTTCCTCTTTCACCTTCAACTCCCTTCCTCAACTTATATAATCCTAGGCGGTCGTTAATTTATCTTCCTCCAAGCTCCATTCTCTCCTCTCCTTATTCCTTCCACTCGTATCTCAACCCGGTCGTCCTCTTGTCAAACATGCCCTCTCCTACCTCGCTGGTCCTGCTCGCCTTCCTTTCTTCCGCCCTAGCAGCTCCATCGATTGTCGATCTTCACAAGCTGTTCCCTAGGCAAAGTTCAGATCTCGCTGTCGGTTCTGATGCTTGGAAAGCTTCCTATCCCTCAGCTCAGTCTACTCCGACGGACATTCCTCAGGCATGGCTCGACGCTCTCAAC…
	661 -cdc5 protein	265.153	214.889	129.823	312.186	TTGAGAAACATGGTCAGAATCATCATCAAGGGAGGTATCTGGCGAAATACAGAGGACGAGATCCTCAAGGCTGCCATCTCCAAGTATGGAAAGAACCAATGGGCTCGTATTTCTTCGCTCCTTGTAAGAAAGACCCCCAAGCAATGCAAAGCAAGATGGTATGAATGGCTAGATCCTTCCATCAAGAAAGTCGAATGGTCAAAGACCGAAGATGAGAAACTCCTCCATCTGGCCAAGCTCATGCCGACTCAGTGGCGAACGATCGCTCCTATTGTCGGTCGAACGGCCACCCAGTGTCTTGAACGATATCAGAAGCTGCTCGATGAAGCCGAGGCAAAGGAGAACGATGAGCTTGGATTGTCTGGGCCAGGAGGGCCAGAGGCTGGTCCCAGTGCAGAC…
	662 -UDPglucose 6-dehydrogenase	1590.23	2134.18	1176.92	4274.42	CTGGAAACATCGTCAAGACCTTGTTCTCTACCGTCACCAACAAAAAGATTGCCGTTCTTGGATTCGCCTTCAAGAAGGACACTGGAGACACCCGAGAGTCTGCCTCCATCAAGCTCATCCACAACTTTGTGGACGAGTCCGCCAACGTTTCGGTGTACGATCCTCAGGTTGGTGAGGCCCAGATTTGGCAGGATCTCGAGGAGGGAGGAAACGACCTTACCAAGTACAAGAAGAAGGTTACCATCTCCAAGTCGGCACTTGATGCCTGTGAAGGAGCTGCCGCTATTGTCATCGCCACCGAGTGGGACGAGTTCAAGACTCTTGACTGGAGTTCGGTCTACGAGAAGATGA
	663 -mov34-domain-containing protein	330.881	1028.37	394.868	635.324	ATGGCATCCTCATCGTCTTCGATAGCACAGAAGACGTTTGAGTTAGTTAATGATATCAAGCCGCTTGATCCATCTGACGAGATATTCTTGTATGATTCTGAAGAGCAGAAAGCGATCGATCGAGCTGCTCCTTGGAAGCAAGATCCCAATTATTTTACAGAGGTTCGAATCTCGGCCATCGCTCTGATAAAGATGGTCATCCATGCGCGGTCAGGAGGAATATATGAGATCATGGGTCTCATGCAGGGTAAAGTGGTCGGTCGGACGTTCTGCATTATGGACACCTTTGCCCTTCCCGTTCAGGGTACAGAAACCAGAGTGAATGCTCAAGCGGAAGCCGATGGATACATGGTTGACCATCTGAGTGGAAGCAAACAGGTCGATCGGCCGGAGAACGTT…
	664 -probable cdc12-septin	244.163	416.045	168.712	373.499	CTGTATAGCAAATGGCTACGAAATAAACAAACGGCCGTCGCTTCTCTCTCTGACAGCAACTCTCCATCTCCTTCACCTCTTCACCCTCACCATCACCTTCACCTTCGCCTTCGGTACTCTTCTCCTCGCTCCTCCACCAAAATGTCCACCACTGATATATCTGCAAATGGAATCGGAATCGCAAACCTACCCAACCAGCGACACAAGATCGTAGCTAAACGAGGGGCTCACTTCACCGTTATGGTAGTTGGCGAATCCGGACTTGGAAAGACGACGCTTATCAACACTCTGTTCTCTACCGAGCTCTCTCAGCCAAAGAACTATCGACAGCGATTCTCAAAGCAACTAGACAAGACGACCGAGGTAGATATCATCAAGGCTGAGCTAGAAGAAAAGGCA…
	665 -alpha-ketoglutarate-dependent sulfonate dioxygenase	21.4569	43.8688	12.6805	40.8186	TTGAAAGCACGAAATCGCACGAACGTATGGCTTAGCCCAGTACATAAACCTCCTCTTTGGTTCTCGTTTTGTCTTCTCTCTTCTCTCTTGCCATACACACACACATTCCCGACTAGATTCGCATCTACATTCCTACATCCATATCTTTCAATCAATCAATTAAGAATGTCTTACGTAAACCCTTTCAACAGTAAATCAAGTACCACGGTTGAAGAGCCTAGGAAGGCAAAGATCGCATCCGAGGCTGCTGCCTATGGGTCGCTCGCCTTGGTCTCTACCCACAATGGAGATGAGCTCGCCGGTCAAGATGATTCGGAATATGAGTTCAACCACCTCAAGCCATCTTTCCCCAAGGTCAACTGGCCTCCTCTCGAAGAGTTTGACCACGTCGACGTTGGA…
	666 -serine-tRNA ligase	588.254	662.276	253.279	576.861	CTGGAGCTCCTTGTAAGCTCCCTGGAATGGGAACCAAGCCTCGACATCGTACTTAATCGCCGCAGCGTTGTTCAACGCACCGGAGACAATACCGACCACTCGGTACGGCAAGCCGAGAGACTGGTAGAACTCTTCCGAGTTGGCAACCATGTGCTCAAACATCTCCATCGACTTTTCGGGCTCGGTGATACAGAACTGCTCGATCTTCTCAAACTGGTGGACTCGGAAGATTCCCCAGACATCTCGACCGTGGGAACCGGCCTCCTTTCGGAAGCAGGTAGAGTAGCCAGCGAACTTGAGAGGAAGATCGGTTTTGGGGTTCTCGAACCACTCGTCCATATACATACCCGACAGAGGCTGCTCGGAGGTGGCAATGAGGTACTTGTCCTCTTCTCCGTC…
	667 -related to mannosyl-oligosaccharide -alpha-mannosidase ic	106.051	195.349	148.152	336.378	ATGAGTACATATATGCTCGAAAGCACGTTCGAGAGCTGGACTTTGGAATCATCTCCGGTATTAACTGGGACAAAGGACCAGACTCACTTGGAAGGAAAGATGTTGCATCCATTCATGCTTTCGAAACAGTCATCAGNCAGATATATGGGAGGATTGCTTGGAGCATACGATTTGTCCGGAGATTCTTTACTCTTACAGCGAGCAGAAGAACTTGGAAAGATTATTCTTCCTGTCTTTGATACGTCTTCCGGTGTGCCTATGTCTAGATTGAAGCCTAAGAATCCGGAGCCTGTTTACACGGGACACGGAATACAGCTTGCTGAGGCCGGAAGCTTGATGCTTGAATACACTAGACTTTCCCAACTCACCGGAAATCAGACCTATTTCAATATGGCCCAA…
	668 -ribokinase-like protein	90.6013	160.388	53.0529	125.628	CTGATCACCCATCAGCCCAACCTTTCATTCTTCTCTCTTCTTAAGGAAAAGCAAACGACACGTATTAGAACTATGCCTGCTGAACCTCTTTGTCTCGTTCGAGGATCTATCAATGTCGATGAATTCTTTCATCTCCCTCATATTGTTCGACCTGGAGAGACAATTTCTTCAACCTCTCTCTCTCGTCGGGCCGGTGGAAAAGGAGCGAACCAAGCATGTGCTGTTGCTCGATCTGCCGGAGGACCCGTTCGTTTGATCGGAGCTGTCGGTGCAGATGGAATCTGGGCAAAGGACCTTTTAGAATCCTACGGGGTCGATGTAGATGGTGTCGTTGTCCAAAAGGATGGTGTGACAGGAAGGGCGGTGATTCAGCTTGATGGAGAAGGAGAGAATTGTATC…
	669 -atp -binding protein fet5	229.187	438.454	215.493	252.959	ATGAGATACGCTATTCTTGTCACAGGCCCGGCTGGATCCGGTAAATCAACGTTTTGCAACTCGATCATAGCACACGCTCAATCACAAGGAAGAAACATCCATCTGTTCAACCTGGACCCTGCAGCAGACAAATTCGAGTACCCGCCCACAGTGGATATCAAGGATCTCATCAGTTTAGAAGATGTAATGGAGGAAATGGAGTTTGGACCTAATGGAGGACTCGTCTACTGCTTTGAATATCTGCTGGATAACTTGGACTGGTTGGAAGAGCAGCTGGGCTCATATGAGGACGACTACCTGATCATCGACTGTCCTGGCCAGATCGAATTATACACACATATCCCTCTTCTCCCCCGACTCGCATCGTTCTTACAAACGAGGTGCGACTTCCGAGTCTGC…
	670 -atypical pikk pi3k protein kinase	66.1923	102.663	51.6412	168.114	ATGGAGACACCCTCCATATCAGCCCTTCACGATGCTCTATCCACCCTGCCTCTTCCACCCCACCCATCCGGACAGGCCTTGTCCCAAGCATCAACCTCTCAAACGCACACCCAACCAGTGACCTCGGTCCTGGATGACGCTCAACTCTGGAAAGTTCTGGATCCTGATATGGTAAAGGAGAACGTGTTCGAGGCCAAACATCGAAGATTGGTCAGAAGTCATCGGAGTGGACCACTAGACAGGGAGTTGAAGCCAAATGCAAAGATTAGGGACGAATTGAATTCTATATTGAACTATCCGCCAACCAGTCTCCTTTTACCAGAAGAGAAGGATCTGATTTGGAAATACCGGTTCTACCTCTCTCGATCTAAGAAAGCACTCACCAAATTTTTCAAATCT…
	671 -yeats-domain-containing partial	118.301	249.66	102.064	170.825	TTGGTCGTCACTGTTCTTGACATGTCCGAGCGCGTCAGAGGAATTGTCGTTCACAGATCAATTGTCTACGGCTCGTTCGCCAGACTCTTGACACCCGAAGAACGCCTAAGATGCAAAGATGAAAACCACACCCACACATGGACGATCTTTGTCCGGTCGGCAGCCTCACCATCACCTGACACGTCAGTCCCTGCTCCCAAACGAGCGGAAGATAGCGATTTCTTGCCAGGTGGAGCAGATGATTTGAGTTATCTGTTTAAGAGGGTTACCTTCAAACTTCACGAAAGTTTTCCTCAACCTAATCGAAATTTAGATAGGCCTCCATACGAAGTAACAGAAACAGGATGGGGAGAATTTCCACTTCAGATCAGACTGACATTTGTACCTGAAGCAGGAGAG…
	672 -s-adenosyl-l-methionine-dependent methyltransferase	111.603	193.996	96.0374	87.6127	ATGAACATCTCGTTCACACGCGTTCCGCACATCGGCCTCGCCATCAGTCTCGCCATCGCCGTGTTCATAGGAGCCAGATTCTATACAGACAAAGAACCATACACGTTTGATCATGTCGAACTCAACAGGGTTCACCCGGACCTCCCTCCACAGACAGAGTGGTTGAATATGGGTTACTGGGCAGAGACTACAAGCTTTCCAGAAGCCTGTCGAGCCCTCGCACTTGAACTCCTCAAGCAAGCTGATCTTCAACCGCACGGTCATCACCTGGAAGTCGCTTACGGTTCCGGGGACTCACTTCTCCTTGTTCTTGATCCGGCTTCAGCATATCCAGTCCAGGATTCTCTCTCTGGTCTGACATCTCTTGCTTCCCATGCGCAACGAGCAACCGACCGGATC…
	673 -anthranilate synthase	1176.64	332.902	183.768	363.969	CTGACTGGTGATGTGAATGACGTGACTAAACTTCTCGAGTCGCATCAGATCATCCACCTTGACGGTCTCAGGCTTGCAGACCCTATTGACGTCGTTTCGAGCAAGGTCGACAAGCATGATGTGTTCAGCCTGATCCTTGGTGGATGCCAAGAGTTCCTCTCCAAGAGCAGCATCCTCTTCGGGCGTCTTCCCTCGCTTAACTGTACCCGCGATTGCATGGTTGTACACTTTCCTCTTTTCAACCTTGCAAAGCGTCTCCGGACTGGCGCCGACCAACTGGAGGTCTCCGAAGTCGATATAGAACATATACGGACTCGGGTTCAAACCTCGCAGCTGCCTATATGCGTTGAAAGGATGTAA
	674 -oxidoreductase fad nad -binding partial	76.2572	106.829	31.567	81.4722	CTGTCAGTAAGAATGGGCGAATCTGCGGGAGTAGCAGCAGATAACAGAACGGCTGAAAAGGGATCGAATGATGTGTCGTTAAGCGAACGACTAGGACCGATAGACGTCATTGGTGGACGAACGTTACCTGGAAAGGTCAACTCGGAAGAAGCAGAGTTTATGGAATCCAGGGTGTCGAGGTTGTTAGATGAATTCGAGTCTGACCCGCCGTTCACGATCCAGCGCCTGTGCGAAATTCTGGTAGACCCTCAATCGATTCATTCTAACCTAGGAAAACACATCCGAGCGATCGAGCGCACCCTGCTCGTCACATCTACCTTTCAACCTCCTTCTCCATCTAACAACAATTCGATTTCCACCTTTTTAACAAAAACAAATCCATCAAACGTCCCCAGTCAT…
	675 -fcf1-domain-containing protein	478.21	914.627	658.82	488.011	ATGGGAAAAGCAAAGAAGACAAGAAAGTTTGCCGCTGTCAAGCGAATGATCAACCCAGCTGATCCTCGGTTGAAGGTGAACGCGGAGAAAGCAGCAAAGAAGGCTGCCGAAGCCAAAGAGGCAGAGAAGAAAGTGGTCACCCAAGCACCTTCCTCCTTGTTCTTGTCCCATAACCCGTCACTCGGTCCTCCTTATCGAGTTTTGGTCGATACGAATTTCATCAACCATTCGTTGCAGAACAAGTTGGAGCTCGTCCAAGGAATGATGGACACCTTGTTTGCCAAATGTATCCCGACGATCACAGACTGCGTCATGGCCGAGTTGGAGAAACTAGGTCCCAAGTACAGAATGGCGCTCAGTATTGCGCGAGACCCTCGGTTTGAAAGACTTCCCTGTTCG…
	676 -rna-binding domain-containing protein	1301.31	2327.53	845.071	1034.69	ATGGTTACTGGTGTTCACGAGGAAGCGACTGAGGAGGATGTTCAGGATAAATTTGCGGATTTTGGAGAAATCAAGAATTTGCATTTGAACTTGGATCGACGAACGGGTTACGTGAAGGGATACGCTTTGGTAGAGTACGCCACCATTGAGGAGGCTCAGGCTGCCATCAGCGGTGCTACTGGAACGACTCTTTTAGAGCAAGAGCTCGAATGCGACTTTGCATTCGTCAAGCCCTCTACCGCTGCCCCCTCAAACGCCCGTGGAGGAGGAGGAAGAAGACGAAGCGTCAGCCCTGGCAGGAAGTAG
	677 -uch-domain-containing protein	85.6881	64.5702	34.8749	132.972	CTGCTTTCCTTCCTTCTAGATCTCCTTATTCTATCTCTCCCTATCCCTTTGGTGAGGATGCAAAAGCGAGCTAGGACAGACGATTTCGATTTTTCGGAAACTTCTTCCCCAAAGAGAGCCAATTCAGAGGACCCTCTTTCGGACGGTGAACAAACCGGTGGGATATCATCCAACATGAGCTTGGTCGACCCTACCCTACTCTCCAGAGGTAGCGGACTTGCCCTCAGAGACTTCGAAGAGGATGAGGAAGACTCTAAGAGAACGATGTCTGCTCCTTCTTCTACTGTGGCCTCTGGGTCCGGGCCATCTAGGGACGAGCTCGCTCCTGCAGAGTTGATCCCTGAGGAAAAGCTTCAGATGATCACTAACTTCAAGAAACAGCCCCTCAACAAAGGAGAC…
	678 -60s ribosomal protein l21-a	13101.8	11995.5	8163.53	14990.3	ATGCCTCACTCCTTCGGATACCGAGCGCGAACGCGCCACATGTTCGCTAGGGACTTCAGAAAGAAGGGTACGATCCCTCTTTCTACGTACCTTACGATCTACAAGGTCGGAGATATCGTTGATATCAAGGCCAACGCTGCTGAGCAGAAGGGTATGCCCCACAAGTTCTACCACGGAAAGACCGGTGTCGTCTACAACGTCTCCCCCCGAGGTGTTGGAGTGATCGTCTTCAAGGTTGTCGGAAACCGATACATGGAGAAGCGAGTCAACCTCCGAATCGAGCACGTCAAGCACTCTAAGTGCCGACAGGAGTTCTTGGACCGAGTCAAGAGGAACGCCGCCTTGAAGAAGGAGGCCAAGGCCAAGGGAGAGCACGCTAACCTTAAGCGATCCCCTGCC…
	679 -protein disulfide isomerase	1654.27	889.119	783.315	1139.66	TTGAATTTACATTCTCTAGAACCGCCCGTCTTAAAGCTCATCGTGAACAGATCTATCCTCTCCGGTCGTCTTGTCCAAGACGACGTCCTCGGCCTCCTGGGCCAACGGCGTCTCGTTCTTGCTTCCTCCGACCTTGGCGGTCAAATCAGACTGAGAGTGCTCCTGGACAAACTCAATCAAGGACTCGAGCGATCGGTCACCCTGGTAGTCGACATACTCGGACGAGCCGGCAGGCTTGAACTTGAGAGTAGGGAATCCGGTAAGCTTGAAGGGCTCCGAGGGAGGCAAGTCGTTCTCGGTGGCATCGAACGCGGCGATCAACACGGTGGGGACCTCGGCGTACTTGTCAGCCAAGGTGTCCCAGATGGGCTTGAGCTTCTTGCAGTGTCCACACCAGGG…
	680 -nadh-ubiquinone oxidoreductase	622.098	846.128	715.518	1370.98	ATGTCCACAATAAGCCCCCCGTCGATTGGTCTGAGCAAAAGATACCCCGTTCTGATACCCCAAAACTACATCCTATCCATCGTTTCCTTTCCAATCCATTCCGATCCACTCACTGCAAAAAAGAGAAGAGAAACTATGCTTCGAAACACAAGTCGAAGCTCCCTTAAAGTCGTCGTCTCTCAGGCCGGCTCATCCTCCGCCCGGCTTATCACTCCCAGCGTCCGATCTCTAGCGACTGCATCTGAAGCACCACCCGTCAGGCATTACGGTGGGCTCAAAGACCAAGATCGGATCTTTACAAACGCTTACAACAGACATGATTGGCGGCTGAAGGGTGCCCAATCCCGAGGAGATTGGCACAAGACAAAGGAGATCCTTCTCAAAGGAGATTCCTGGATC…
	681 -mg-dependent dnase	142.732	250.1	126.858	177.904	ATGCACTCCAAGATGGTCTCTACTCCTATCAGATACTTTGACATAGCGTTTAACGCAACAGACTCGATGTTTCAGGGAAAGTACCATGGAAAAGTTAAACATGCCTCTGATCTCAAGGCGGTTGTTCTGAGGGCAAAAGAGGCAGGAGTCCGAAAGATGATGTTTACTGGAGGCTCTCTGTCTGAATCCAAGGAAGCTCTCGAACTAGCCGAAGAATATGGCGCATACTCGACGGCTGGTATACATCCTACCCGAGCATCTGAAATGGACTCAGACCCAAAAGGATATCTCGCTAGATTAAGTGATCTGATACGACAAGGTAAAGGGGATGGAAAGGGGAAAGGAAGAATCATCGCTATCGGAGAATGTGGATTAGACTACGACCGACTTCATTTCTCG…
	682 -transcription factor	62.2762	115.075	31.0656	199.473	ATGCCTCCCGATCCATCGAAGCCTGCCTCGACATACCGAGAAAGGGTGTTTTGGACACCCGAAGAGGATGCTCTCTTGCTCAAACTGGTCGCTATCCATGGTAGTCAAAGAGGCAAAGACAGCAAATGGCCCATCGTGGCCGCCGCTCTGGAGGGTCGTAACATTAAGGACTGTCGTAAACGATACTTTCACTCGCTCGCTCCGAATCTAAAAAAGGGACGTTGGTCAAAGGAAGAGGACCGTTTGCTCTTGGAAGGGTTGGAAAAGCTTGGACCGGTATGGTACAAGATTGCTCAAATGATTCCAGGCAGAAAAGATGACCAATGTGCCAAACGTTGGAAAGAAGTGTTGGACCCCAGTTTATCAAAGGGTCAGCCATGGTCCAAAGAAGAAGACGAA…
	683 -gtr1 g protein gtr2	178.071	480.748	215.225	371.002	ATGGCGGACAGCTCCGAATGGATTCCCGTTCCAGACGATGAGGATCCTCTATCGCAGAAAATCCTCTTGATGGGAGCCAGAAGATCAGGAAAAACGAGTGCGATGGAGGTTCTGTTCCATGGCATGGAGGCTAGGCAAACGATTCCTTCGGTCTCACCCACTCATGATATCAAGATTGAAAATGTCAACATATTCGCACCATATCAGATTTGGGATATTCCAGGATCCATCACGGCCGAGAACTTCGGAGACAACCTGAAGAAATTCTCGGTATTGATCTATTTCGTAGATATGATCTCGGGGTACACTGAACAAATTCAAAGTATAGCGATGACTTTCCTGGCAGCCCATAGATGTAATCCGGATATGCAACTCTACTTGTTCATTAATAAAGCCGAC…
	684 -pre-mrna-splicing factor cwc26	195.613	278.521	164.764	378.402	ATGTCGTCCAAACAAGAATATCTCGCTTCAAAATACATGTCTGGTCCTAAAGCAGATGCAATCCTCGCTCGATCAGAAGACAAAAAGCTCAAGAAAAAGAAGCGAAAGCGAGCGGATGAGCCAAATGGAGGAGGGGACACGTCGTTGAGAAGTGGGAACTTGATGATTGAGGATGAAGACGGTCCGGCTGGCTGGGCGCCGGTAGCTGGTGATCATCCATCCGATGATGAACGCCCCACCGTCCAGACATCTACAAGCAACTTCAAGTCAGCAAACCGATCGGGTTGGACAGCAGTCCGAACCGGCGAAACCCCTTCGCCGCCATCCCCTCCACCTCAAGATATTCCGGCTGATGAACAACCCGTGGTGTTAGCTGATACCGAATCTGTTCCCTCTGCT…
	685 -ribose-phosphate pyrophosphokinase 2	269.186	231.937	183.013	388.911	ATGTACAGCGGAAACGGAGTTCGATTGTTGACAGGAAACTCACATCCTGAGCTTGCTAAAGCTGTGGCCGAGAGACTGGGTATCCCGTTGACCTCCTCTCAATGCACTAAGTTTGCCGACCAAGAGATTGGAGTCAGGATCCACGAGTCCGTTCGAGATGAGGATGTGTTTATTCTCCAAAGCCCTAGTCCTCCGAGCGTCAACGACCATCTCATGGAACTTCTCATTCTTATCTCTGCCTGCAAGACCGCATCGGCCCGAAGAATCACGGCGGTTATCCCTTGCTATCCTTACGCCCGACAGGATAAGAAGGACAAGTCTCGAGCTCCTATCACGGCGAAATTGGTAGCTAACTTGTTGACCGTGGCTGGTGCGGACCATGTCATCACCATGGACCTT…
	686 -pin domain-like protein	4.27771	5.11347	17.2032	16.7107	TTGGAAGAAATCGCAGAAGAACGTTCCCTACATGAGCTCGCTTGGGACTATTGGCTCAAAGAGGCATATGGCGATAGGCTGATGAGAGTAGGAATCGATGTCTCGATTTGGCTCATCAGTACTTCATCCATCGACCAAAGATTTGAAGCAGCTGAAGCCTCCCGGATCTTACTTTACAAGCTGTTTCAAATTTATTCGGCCCCTGTTCAGCCGCTATTTGTGTTTGACGGAAAGGACCGACCGAGCGTCAAGAGAGGGAAGGACATTGATAGAGACAAGCAGATTGTCAACGAGGATATGTTCAAAGATATGTTGGATTCCTTTGGGTTCGAAACTTGGGATGTAAGCATCTATTGA
	687 -gpi1-domain-containing protein	23.1908	70.4422	24.3764	67.2295	TTGGTTGTGACACATGTCTGCTCCCTGTCCTCAGATGATGTGTCAAAAGACGACCTGATCGGCGTCGCCGTTCTTTCGACCGCCGCTCTGGAACCAAATACAGACCTAGTGCTAATCGTCAACGAAGCTGGTTACCCGATGGAACCAACGTCTTTGATGAAAATTCATCCTGTAGTCTTGTACAGACCTGTAGATTATCAATCGCATCATCTGTACTCTCTTTTCCCTCTTGATGTAGGAATACCTTTTGGTCGGGATAGAATATCGCCGCTTAGAAGTGATGGTGGTACGGGCCAAGTTCTTGAAGTGATCAACACATTCGGTCGACCTACATCTAAGAGGCGACATAACTTTTACGCGCCTCGGATAACAATACCATCCAGCGTTTCTCTGTGTTCG…
	688 -t-complex protein eta subunit (tcp-1-eta)	746.417	269.387	759.338	330.292	ATGCAAGGCCAGGGTAGACTTCCATACATGCAACCCACTGTGGTTCTCCTCCGAGAGGGTACCGATTCCTCCCAGGGTGTTCCTCAGCTTCTCTCCAACATCTCTGCTTGTTTATCAGTAGCCAGCGTGGTCTCAACCACGCTTGGTCCTCGAGGAATGGACAAGCTTATTGTCGACGCCAGTGGAAACGCAACTATCTCAAATGACGGAGCCACCATTCTCAAGCTTCTTGACATCGTTCACCCCGCCGCCAAGACCCTCGTCGATATCGCTCGAGCTCAGGACGCCGAGGTTGGAGATGGAACAACCTCTGTTGTTCTGCTTGCTGGAGAGATCTTGAAAGAGATCCGACCCTTTGTCGAGGATGGTGTTGGTGTGTGGATCATCCAGAAGGGTTTG…
	689 -sulfate adenylyltransferase	855.294	102.05	41.3505	53.3031	TTGAGGAATACAGTTAAGGATCTCTCTTTCTTTTCTTTGTATATAATGTATATATATATAATATTTGAGACCAAGGAGAGAAGTAAAGATGAGGGGGTAATGGAGAAAGAAAAAGAAAGAAAAGTGAACAGGAGAAGAGAACAACACGGGAAACCAAGGAGAGTACAACGGAACAAAGTCGGATCGTTCATCTCTTTAGACATCCAAAAGACCAGCGGCCTCCAAGAGAAGGACGATTCCGTGGACGACCTCGGGCACACTCTGGACTGCAAGGTCGACACGGAGGTCGGCATCGGTAGGCTCCTCGTAGGGATCGTCGATTCCGGTGAACCCCTTGATCTCACCGGCCCTGGCTCGGGCGTAGACACCTCTTCGGTCGGTCTTCTCACAGTGAGCGAG…
	690 -Putative protein with sequence similarity to S. pombe gti1+ (gluconate transport inducer 1)	131.622	54.4005	82.8287	97.3962	ATGGCCGACCAACCGGTCTCTCTACCTACAGCCACCTCGGTCCTGCTCGAGACATCTGACGACGCACTGATTCTTCTCGAGTCTGTCCGTCAAGGGCTCCTTCCCCGAACTGTCCGACGGCTCAGTAAAGCAGATCGTGAAAGATATATCCGGGATGGGGCTGTTTTCATATGGGAAGAGAAGGAAACACAGATGCAGCGCTGGACGGATGGAAAAAAATGGTCATGTTCCAAAGTTGCCGGTGACTTCTTGGTGTATGAAGAGCTCTATACGTTCACAGAAGGATCGAGCTCTCAAGCCCCTCGTAAAATCGACAATGGCCTGATCAAACAAACATTTAGTGTCAATCTTCAATTGCCAGATCAGTCTCCCAAAAAATTTCACGTGATCTCTTATCAT…
	691 -phosphoadenosine phosphosulfate reductase	641.172	809.755	832.233	297.883	ATGAGCATTTCTACCACTCCCCAGGTTGAGCAGCCTTCGCCCGTAGCTGCATCCACCCTGTTCACCTCAGATGAACTCGTTCAGATCAACGAGCAGCTCGCTGGAAAGTCTCCTCAACAGATTCTCGAGTGGGCAATTGACAATATACCTGAGGGAGCACTCTGGCAAACTACTGCTTTCGGATTAACTGGTCTCGCAGCCACTTCAATGATTTCTTCCATTTCGCTCTCACGAGACGAGCCTCACCTCGTCCCTCTTATCTTCCTTGACACACTCTACCATTTCCCGTCCACACTTGCGCTTGCTAGTCAAGTAGAAGAGACGTATTTGGCCCCGCTTCACGTGTTCAAGCCGGTGGACCAGGAGGGAAACGAGGTGGAAGATGCGAAGGCATTTGAG…
	692 -pre-mrna-processing protein 45	430.103	575.605	229.918	521.291	TTGTCATCCACCAACCTTCACTTTCTCTTCTGCTCGTCCGGCTGGTTCTTCATCATGGCGGCCTTAGCAAACCTTCTTCCAACACCTCGCTTCTCGTCCGCTCCCACCCCGACTTATGGTCACGAAGAGGACACGTCCGATCAGCCATCTTCTTCAGCTCTGACGATTCTAACTCCTGCAAAGCCTTACGGATCACGTCGTGGTTGGAGGCCGTCACGACCTGAAGATTTTGCTGATGGAGGTGCTTACCCAGAGTGTCCGGTTGCTCAGTATCCGCTTGATCTTGGACGGAAGAAAGGTGGCTCGGGCAACACACTCGCCCTTCAGGTCGACTCGGATGGAAACGTCAACTACGGAGCCATCGCTCAGCAAGGCCAACGAGAAGGAAAGAACGTCCAG…
	693 -kinase-like protein	173.411	82.5231	83.2562	205.048	CTGACACGCCTGTTGGTAACCCATATGAACAGCTCTTGTTCCTTTTCAGATCTCCATTCGAGACATCACCCTCTATCGTCATCGATGTCCCCTTCTCCTTCGTCATCATCGTCGTCCTCTCTTTCCACTACACCTCTCCGGTCGACAGCGCCTTCGGTTGTCCCTTCGGAACCTTCCTCACCACCACCCTCACCTCCACGCCCACCACCGCCAGAAATCAAAACAGAATCACCAGAAGCAAACCACACGATCTCGCTGCCTGTACCTGCCCCACAGGCGAGCTCACCTCCTTCGCGATCAAACTCCATCATCTCCACCACGTCCTCCCGGACAGACTCCTTCTTTTCAAGATCATTCCAACCATCAGAGACTCTCACGCCTCCTAAGCCACTGAACGGG…
	694 -dna-directed rna polymerase i kda polypeptide	282.53	350.532	237.751	249.017	CTGTCAGCATTCATACAACATCTTCAGACCATGGCTCCTGCTATCAAGTCAAAGGCCAAGTTAATCGGTTCCCTGCTCTTTTGCCCGATATGCTCGACTCTGCTCGACCTTCCTGGGGATTTGGATACCATTACATGCGAGCAGTGTGGACATCAAGAGCCCGCAGAATCATACGAGAACTTGAATGTCAAGACCCACTCGAATCCAGCCGCTTTCCCTTCCGCTTTGAAAGCAAAGAGGGCGTTAGTGGTGAAAGCTGAGGATGCAGAGCAAGAGACATCTTTACCAGTGGTCGAAGAAAAGTGTCTAAAGTGCGGACATATCGGTTTGTCTTATCAAGACCTACAGCTCCGTAGTGCGGATGAAGGTTCCACAACATTCTACACGTGCATGAAGTGC…
	695 -wd repeat-containing protein 61	536.317	300.657	570.998	229.848	TTGCGCCCAGATCAACAAAACCTCCAACTACGATCTCTTCGATCTCCTACCTCTCACTATTTCATTCGTCTCTCTTATTCAACACTGAACATGTCTGTGCAATTTGTTCCAACACATGATTCTCAAAAACGCCATGAGGATGCCATCTGGGCTGTAGAGTGGACGGGTAAAGATCAGGTTGTCTCTGCTAGTGCAGATGGTTCCCTCCGAGTTTGGGACAATGATGGAAACTTGCTACATGCTCCTGTTCCCCACGCATTGGGAATCGTCTCTCTATCGGTCTCGCCTTCAGGTTCTAGATCCCTTACGAATTCTGTGGATGGTACAACGATGCTTCATTCCCTCGATGACGGATCTTTACTCAGCACACATGAATCCTTTTTTCAATCTGATTCGGAT…
	696 -cytoplasmic protein	146.078	212.889	206.976	154.747	ATGCCGTTCGGTCAACTTGTAGTCGGTCCGCCAGGTTCCGGTAAATCAACCTATTGTCATGGCATGCATCAGTTTCTCACAGCGCTAAACAGACCGGTCCACATTGTCAACCTCGACCCGGCGAACGAAACGCTACCTTACCCATGTTCGCTTTCAATCTCTTCCCTCGTCACCTTGCAAGATGCCATGGACGAGTTTGGACTAGGACCGAATGGAGCAATGCTTTACTGTATGGAATATCTAGAGGAGAACTTTGACTGGCTAGTCGAAGAGCTTGACAAATTGGAGGGAGGATACTTCATCTTCGATATCGCTGGCCAGGTCGAGCTGAGTACAAATCATGGATCTTTAACAAGGATCATGGAGCGACTAAGAAAACTAGACTACAGGCTGGCGGCA…
	697 -ppn1_crynj ame: full=endopolyphosphatase	142.216	140.312	58.7664	147.727	ATGAGGTCGGCCTCGTTGGCCACCACACTCGTCTTGGGGTTCTTTCTGACCCACCCGGTGGTTGCCAATGCACCCGAGAATCAATTACATGGCCGGTTCATTCATATAACTGACATCCATCCCGATCCATTCTACGCGCGAGGATCATCTGAAGCGGATGCGTGTCACTCCCGAAATGACGACTTCAAAGTAGAAGTCCATGATCCAACGGCTGGGCTGGTGACACAGGTCAGGAGCAAGTCCGGAGAATTGATGAAAGATGATAGAAAGGGCAAGAAGAAGAAAGACAAGAAGAAGAAGAAGAAGAAAGAGAAGGATGGGGTTGGTAGATGGGGAAATGGGCCTTCAGATTGCGACGCACCGTTGTCGTTGATGAACCTCACATTCGACTGGTTGGAG…
	698 -rna-binding protein csx1	94.4045	74.6707	25.6626	113.294	ATGTCTACTCTCTTGGAAGAGTCTCAACCGGGTAAACCACCCGTCACGGATAACCTTGAATCCGGAACATCGACCGATGGCCACCACACACCCGCCGTCAAACTCACCGAACCGAGTCCTTCTCCATCTGCCCCGTCTGAAGGTGCGTGTTTGCCATCAGATATAACACCTCAACAGGACGAACACGAACAGAAGGACAAGGTAGAGAGACACAAGGCCGAACAGGCCACCTATCAGGAACAACTATTCCTTCAACAAAAAGAGCAGTCCCATCGGCTATCGATCGAACCCTCCTCTGCTTCCCCCTCGCCTTCTTTGCCTACCAATACTATCGCCTCCTCGACCGAAGTCAAAGATCAGTTGGTATCGTTCCCAAACGGAACTTCGGAAGGGCCACCG…
	699 -wd40 repeat-like protein	106.26	120.419	44.7935	79.6241	ATGCCTCCGTTTGGGAATTCAAACCCTTCAAATCCAGACCCAGAGCTCAGTCAACCGCCGGACTCGATCAGCAAGCTCGCGTTCTCTCCTGTCGCTCCCATCCTAGCCGTCGCAAGCTGGAACAATGAGGTTCGATTGTATGAGGTCAATAGTAACGGGCAGTCGCAACCAAAAGCATTATATAACCACCAAGGACCGGTATTGGACGTAGCCTGGACATCGGATGGGAGCAAGCTGCTTTCCGTAGGAGGTGATAAGGCTGGAAGAGCATACGACCTGACGACCGGTCAATCCTCTCAGGTAGCGGCGCACGAAGGAGTCATCTCTCAATGTCGTTTTGGAAAATCGACCAACGGGTCATCTTTCTTCATTACCGGTGGATGGGATAAAAACCTCAAG…
	700 -amidase signature enzyme	42.4004	75.0796	25.332	84.5469	TTGTCTCGTCCGTCTGTGAGAACTCTTGTGACCGTACCGAGCACTGCTCAAGAGGCTTACAAGTATATTCTTGAGAGGGATTCTGGAGAAGGCGGGATACATGCATATGTTCATCTAGTACCACCAACATCGGACGATCCGACAAGCTCGACATCGAAAGGTGATTCCTCGAAGAAAGACCTTCCACTAGAAGGTCTACCAATAGCTATCAAAGATGCATTCTGCATCAAGGGTATGCCATCAGCGGCATGTTCAAGAGTACTTCAAGGATTCTCTTCGCCTTATTCATCCACCGCGACAACCCTTCTTTCTCAAGCTGGTGCCGTTTTGATGGGGAAGGCGTCTCAGGATGAATTTGGCATGGGATCGTTCAATACCAATCTTCATAGCTCCATCGGG…
	701 -related to rpc34-dna-directed rna polymerase 34 kd subunit	163.991	180.662	88.1875	284.065	ATGTCGTCCACCTCTCTAGAGGCTCAGCTGCACAAGTATGCAATGAGCTTACCCAACCACGCTATGGGTCAGAACGATTTGACCACTCAATTCCCTAACGTCGCCCTATCAGAACTTACTCTGGCTATCAATAAACTTAGCAAAAAGAATTTGGTTCGAACGTTGGATCTGGGTAGAGCTGGAATTAAATGGCAAGCCATCAGCAAAGGAGAAGCCAAAAAATTGGCGGCACTAGACGATGACGAAGGGATGGTGTACAAGGTCATCGAGAGCGCTGGAAACGAGGGTATATGGACTCGACACATCAAAAACCAGACAAACCTTCACTTGACGATCATCAATAAGGTCCTTAAATCACTAGAGTCTAGGAATGAGATCAAATCGGTCAAATCGGTCAAA…
	702 -proteasome regulatory particle subunit	638.768	836.123	413.432	453.616	ATGGACGTTGACCCTTCTCCCGAACAATGGCTCGCCTCTGCTTCTGAGGCCAATGTTTCTCCTGCCGTGAACCAGCTGGTTAGCCAGATTGAGAAAGCATGGAATCGAAAGTTATGGCACAATCTCACTGTCCTGCTCCTCAGCTTTGTTAGGACACCAGAGACCGGTCCTCTACAAGTTTCTCTATTCAACAACTTCATTCGGGGCTTTGAGAAGAAGCTTAATGTGCTTCGTCTAGTTGAGATCGCCCGCTATGTCTCTCGTCATATTGAAGACCCCACAGCATCTTTAGAATTCCTCACCTCTCTTCATTCTCGAATTCCGCATCCTAATCCTCCGCCATCAAGTACGGGCGAGCCGACACCTCCTCCTGCCGCTCCGGCGGCTGAGGCTTACGCG…
	703 -clavaminate synthase-like protein	62.4348	356.79	239.257	206.061	ATGGCTACCTTATCCGTTCAAGCACTTCCCTTGCCTCCTTCGGCCAACCCAGCGTTCTTCAGCTCTTTCGGAAGAGAAGTAAAGGACGTCGATCTGGATGTCGCCTCAGATGACCAACTCGAGCAGATCCAGAAGCTGCTCTACGAACACTCTTGTCTCTTGTTCAAAAACCAAAAAGTATCTCCCGAGTCTCAGTATAAGCTTACCAAGATCTTTGACCCCGAATCTGATAGATATGGGCACGGGAACAACAAGACTGGAGGAGAAAAAAAATCAATCCTTCACCCTGACCTTAAGACTATTCCTCGACAGCCTCAGGTTCAGGTCATCGGAAACGGAACCGTCTACGACCATGAGGGACTCCCTGAAGCAAGACTCAAGCACCCCCACCACAAGACG…
	704 -regulation of carbohydrate metabolism-related protein	147.348	182.048	117.075	241.731	ATGGCTCAATACTTTCCCGCACCGGCCATCGCTTCGCCTATGAACGGTACCGGTTCTGTCGTTCATAACCCAGACGACGGAGACGTCCAGACCAGGTTGCCCTCGATCTGTGTGGACTATTTGTCCCATGATTGGACCGAGGAAGACATCTGGTCTTCGTGGAGGACGATGACGAGAACAAAGAACGAGGTCGCCAACGGAGTCAGACTAGAGAACGCCAGTTGGCGGACCTGGTGGAAACAGCGGAACAAACTCAAGACGATCAGCCCGGAGACTCTCAATTGGCTCAAAGACTCGGACGTCACATGGCTCTACGGCCCTCTCCATACCAATGTTGAAGCCGTACCTCCTCCTCGGATCTCGACTACCGAAGATCACCTAGATCTATCGTCTGGAAAG…
	705 -zinc finger matrin-type protein	326.437	543.63	322.052	445.524	TTGCTTGCCGTCCCTCTTCATTCTTGCAATCGCCTTTTATTCGCGTTCAGTATGGCCGAGAAAACAGGAGCTTATGGCAAACAAGAGAATGCATCGGGCAGAGATGGAAAGTGGGACATGGAGGTCTTCAAAGAGAGAGCTAAAGAACGAGACAAAGAAGCTTTTGATAAAGCCAAGGAGCATGAGGAGGCTGCCTTAAAAGGAAAGAAAGCTCCTCGTACAAAGCCAGATCTTCCCAAACCGACCAAACTTCTAGAACAGCGAACTCATGACCTTGGCATCAACAACAACCTTAACAAGACCATGGTCGTCAATAACCCCGGAGGACGGGGAGCTGGCCAACCCGGATTCTACTGTGACCTTTGCAAGAGAGTGTCGAAGGATTCGATCGCCTATCTG…
	706 -Methyltransferase type 11	125.188	96.5267	58.9281	140.499	CTGTTCCTGATTTCTTTAATCCTGTTCCTAGATTTCTCCATTGATCCTTTCCCTTCATCTCTCTCGCTGACATTCACGTCTCACTCGCCTTTCGTGGAAACTCCTCTTCCTTCCGGACGTTTCATCATGTCGTTCTCTCAATCGACCCGCAGGTCGACAAGATCGTCGCGTAGGACTCCCTCCGTCGCTCCTCCTTCTAACTCTTCCCAACCGTTCTCGTCTGTGTTTGATTCTCCGGTCAATTCGGTAGCTCTTAAATCCAATTTCAGACCTCCTTCATCCATCGCAAGCACCGCTCAGAACAATGATGATGAGACAATGTCTGAGAAGACCGAGAACGGTTTGGACAGAGTGACAGTCGCTCAAGGGTTTGGACTAGCGCCGACGGTCGGATCAGCT…
	707 -signal recognition particle srp19 subunit	369.922	442.712	175.114	271.271	ATGGCAGCGAGAATAGAAGAATACGACTCTTCTGAGGAGTTCAACGACGACACCGACCTTCCCCTCCCATCATCCTCTCTTCCTAATCTAGGTGACAAAGGATCGATTCTCGAAGAAATCACTCCATCAGGTTCATCACCGTCATCTTCTGTTCCTGCGTCTGCGCCTGAGCATGATGGAGCGGCAGAGAACCCTATGGCCAACTTTCAAGCAATGATGCAGGCTCTTGCTGGTCAGGATCAGAGCATCCTTCAAAGGCAAACGGAAGCACCGGGTGTTCAGTATGTGGATGACACCGCTCCTTTTAAAGAATGGCATCCAGTTTACCCGATTTACTTGGATGCTAAGCGGGCGTATGGTAATAAAGGGGGTCGACGAGTTCCTAGAGATCTAGCTGTT…
	708 -microtubule associated protein	33.3501	30.9551	13.9876	68.6137	ATGGACGGAGCACCCCCACCCGAGGAGGATTTCACAACGATCGCGCTCCCTGAACGGAGCGTTCACAAGAACTGGAAAGCTCGTCTGTCTGCATATACCGATCTGACCTCCAAATTTGGTCTCACTACTTCGGACGAAGACCCATTTTTTCGAATATACCTTTCAGATCCTGATCTATTGAAGAAATGGGCCACAGACTCCAATGTCGTTGCTCAGGAGAAAGGTGTCGAAGCTCTGTCAACGTTGGTTCGAGAGAGTGGAGAGAACAGCGCAAGATTGAGAGCAGACATATTTCCATCGGTCATAGACAAATGCTTCGGGTCAGCCAGAGCAAGTATGAAGATGAAAGCTATCGAATTGGCACTCGTTTGGATTGAAGTTGAAAATACGGGAGAGGGT…
	709 -protein transporter SEC61 subunit alpha, variant	544.891	872.232	317.75	745.536	CTGGCTGACGAGGAAGACGTTGGAAGTCAAGGCACTTTCGAGCATGATAGGCATGTTGCTAGTGTAGAAGAGTTTAACTGGGAACATTCCCTTCTGTCCTCGGAATCGGTTGTTCTTCACCGGGATCTCAATTCGGAAACCCTGAAGGTAGATCACAGCAGCGAACACGGCGACGGTCGCAATCAGGTTCATCACGTTGGGAAGGTTGTCTCGGTAGAAGGCTGTCTTCAAAGCTCGAGACTTGTCATTCCAGGTGAAGAGAAGATGGAAGAGAGCAATAATGGCTCCCTCAAACTCAGGTCCTCGACCGGTGTTGACAGTCGTAGGAGAGAATGCCTTCCAGATGATGGTCTCACAGATGTTGGTAGCGATGAAGAGAGAGATTCCAGAGCCAAGACC…
	710 -protein kinase	152.286	123.506	132.253	154.172	ATGCTCGTCGCTCCAGCATCCCCATCCCCTAGGTCCCCTCAAGTCGCGTTTGTCTCGTCGGCCTTCCCTTCGCCCGTCATGGGCTACACCGGAACCAATCGGGGAAGCAGCCGGTCCAGAACAATGTCCAGAAACAGGTCCCTCGCCGTCAGCGTCTCTCTCTCCAAAGGCGTCTTGTCCTCTCAAGTACCGGCCAGCACCTCGCCCATCATCGGAGAATCCACTCCAAACAAGGATACCCTCACCGGCTCATCCGGAGGCGACAACGACTTTCTTGGCGCCTGGTCCAGTTTCGGCCTCAAAAACAGATCGTGGACCAGAGAGGTTGACACCCCGGACGGCAGTCGTGGACCCAGCACCGCCGGTGACACTGGTAGCAGCAGTCGACAGTCCCGCAGA…
	711 -signal peptidase complex component	428.788	595.106	348.514	396.673	ATGGCCAAGAAGAGATCTACACCTTCGACTCCCTCTACTTCTCAAGAGGTCGAAAAAGCTGGTTCCGTACTCTCTGGAACAGTTTCCTCTTCACCCTCATCGCCCTCTGCCCCTTCTTCGAAGCCAGCGTTACAGTCGACTGATTCGGAACTTGTCAGGATCAACGCAGCTAACTTGTCTCAGGCAAAGCTGGCATTCGACGATACTCTCCGAGAGGTCTTAGTGGCTCCTCCGCATGCATACACACAATCACTCAGACACACTGACCTCAAACTCTTGCTCGGGTGGAGTGCCTGTCTCATCGCGTTGGGCACATCTGGTTGGGCATACAGACACAGTTGGGAGGAGAGCAAGGGGCCATTGAAGATTGCTGTCGTTCTATATGCTATCTTATCCACC…
	712 -Ncp1	93.2023	220.913	73.0456	834.833	ATGTCAAATCCATCAATCCCGCAACAATCCGCGGCCGCCGATGAAACCGCTGGGCCGCTCACCGACCTTGATATGGATCCTCCGACATCATCCTTTTGGGATGAGGTCCCTGCGCACGAGGAGCCAATCATCGGCCAGGCCATTTCTAGTGGAAACCGACGAACGTCCGTTGCACCCCAGGCATTTTATCCGGAATTGAACCACCGACAGTCGATCGATTCTTACCGAGGACCAATGTCTCGTCGAGCCTCGAATTCCTCCAGCTACGGCTCCAGGCCCCCGCCCTCTGGGGGCAGAGTTCGGAGAGAATCCAAATCATCTACTTACAGAGCATCCGATACGGAGCCAGAGGAGGAAGATCCCTACCCACATTACCAGATCAGGAGAAATCATTCGATC…
	713 -20 kDa nuclear cap binding protein (ncbp)	380.39	794.524	398.221	531.554	TTGGTCGAGGAAAGAACGGTGGACAGGTTCGAGACGAGTTCCGGCAGGAATATGACGCTGGTCGAGGTGGATGGGGTCATCAGCGAGCGCTCGCTGAGAAGGAAGCCCAGGATCGAGCCCGAGGGGCTATGCAGTATGAGGTTTATGCTGGTGTGGGTGGAACGGGTCTTGGTGGAGGACAGGTGCCTCAGGGAGAAGGAGCCGATCAGATGTTGGAGGAGAACAGAAAGCGAGAGCGAGACGGAGATGAAAGTGAAGACGACGAACCAAGACAGCGAGAGAGACGAGATTCGATGGAATGAATATTCTTCCTCTATATATCAGTTCTCAATTATCTTTTGA
	714 -upf0662 protein	296.264	764.129	168.135	618.889	ATGGTGCCACAGGAAGAACTCTCGATCCTTGAATCCCTAATCAACATCCGAACAAGACTTCAAGCTCTCAAGAAAGCTAGTGCGACAGAGTACATCAGACCTCAAGATGTCGAATCGATCTATCACGCTGTCCTCAAGCAAGTGACCAAGTTAAATGATGTCCGAGACGAAAACTCATCAGAGGACCAGACAAACGCACCGTCGTCCACAGAAGTTGAGGTCACTCAACCGAATAGGGTCGATCAAACCTTGTCGGATGTCTTCTCACTCGTGTCTCTGTTCTTCTTGACGATCGGTAAATCCCGAACATCCGTCGCTGGATTCTGTCAATTGGCTAGCATGCGTCAACTACTACAACATATGAATGAATCCGGAGTGTACACTGAGACGGATCTCCAA…
	715 -galactose mutarotase-like protein	49.5675	307.044	314.911	266.889	CTGATACTGACAAGAATGGCTCCTCAATCGACTGTACTCTCCATTCCTTCCTCTCAGCTCACCCTCTCTGTGTTTCATCAAGGATTGACAATCCATAGGCTATTGGTGACCGAGCTGGATGGAGCAAAGGGTGGGAGAGTAAATGATATCATCCCAGAGGTTGAGGATTGGACGGGCAAGACCAGAGATTTCCGACATTGCATCGTCGGCCGATACGTGAATAGACTACCGGCCGAGAAGCCGCTAAAGCTTCCTTCTGGAGGAGTCGCCACTCCTCAAACTTATCCTGCTTCTACCCCTGGAGTCTCGCTCCACGGAGGAAAGGAAGGGTGGGATCTTCGAGAGTGGCAGCCGATTGAGACTTCTACTTCAACCTTGTTTTCCGATGCCGAGAGGAAA…
	716 -actin-like atpase domain-containing protein	220.695	334.264	232.862	409.807	ATGCTTTCCCCTCGAGCGCTCTTACCGCTCCTGGCGCTTCTGCTTCAATTCCATTCCGCATTTGCTTCAATCCTAGCGATCGACTATGGTTCAGAATTCACTAAAATTTCGCTCGTCAAGCCTGGAGTTCCAATCGACCTAGTGCTTAACAAAGATTCCAAGAGGAAAGTCGGTAGTGTCGTCGGCTGGAAGAAGGATGAGCGACTGTTCGGTGGGGAGGCATCGGCTGTGTCTGGTCGATTTCCTCATGACTCGTTTCCTTATTTGAAACCCCACCTAGGAGCTCCCTTTGAATCCAACACTACAACTCTGTTCCCTTCTGTGCTTACCCCTCACTCAAGCCGACCGACTTTGTCTTTCAGCTCGCCCACAACAAAAGAGATCTGGTCGGTCGAGGAG…
	717 -pkinase-domain-containing protein	101.965	181.065	106.138	265.503	CTGTTTTCTCACCCTTCCCTCATGTCGTCCTCCCAGGCTCCAGCGAGGGAGCAGAAACCGGTGAGGATCGGTCAGTATCACATGCTTCAGACGCTTGGCACTGGGAGTTTTGGTAAAGTCAAACTCGCTGTTCATACGGTCACCGGCCATAAGGTCGCCATGAAGATCATCAATCGGAAGAAGATCATTAATATGGAAATGACGCCCCGCGTTCGGAGAGAAATCCAGTACTTGAAGCTGCTCAGACATCCTCATATCATCAAGCTGTACGAAGTGATTACTACACCAACGGACATCATTATGGTGATCGAATATGCAGGAAACGAACTTTTCAACTATATCGTCGACAAGGGCAAGATGCCAGAGGACGAAGCTCGTCGATTCTTCCAGCAAATCATC…
	718 -elongation factor 1-gamma	3635.98	860.608	3324.78	1185.84	ATGTCTGACGGAACTCTTTTCTCCTTTGTCAACCCTTCCTTCAAGGTTCGACGAATCTTGGCCACTGCCGCTTTCGCTGGCCTTGACCTCAACCGAACCACTCTCGAGAGCGGAGAGCAGAAGGCTGAGGCCTACCTCCAGAAGTTCCCCTTCGGAAAGATCCCGGCCCTCGAGCAGGGTGACTTCAAGCTCACTGAGGGAACCGCCATTGCCTACTACCTCGCCCGATCTGCCCCCAACTCTGGTCTTATTCCTTCTGATCCCAAGGAGGCTGCCCTGATCGACCAGTGGGTCTCTTTTGCCGAGACTGAGATCAACGAGCGAATCTCTGTTGCTACCGGTATGATCAACAACTTCATTCCCTACAACAAGCCTGTCTTCCAGAGCCGAATTGAGAAG…
	719 -acetolactate synthase	1464.37	199.229	633.202	598.159	ATGCTTCGAACATCTACCCGGCTCCTCAACTCGAGTTCTAGGTCGGCCCTCCCCGCCACCGCCACCGCTCTCGCCTCTTCTTCATCTTCTTCTCTGGCATTCTCTAAACGAGCCAACTCGTCTCTCCCGCCGTCAAAATCCTTGTACGCAATTTCGCCAGAGTCGAAATCTAGGATTACTGCCCAGTCTCGATTAATCAGCTCAACGACCTCCACCGGCGCCGCTGCCGCTATTCGACCGGCGCCGTCGCCAAATTTCCAACAGTCAAAGGTTGAGACCCCCGCTAACTCAAGACATAGTAATGCCGAGTGGGACTACAGCTTTGTTGGAAAGTCTGGAGGAGAGATTTTCCACGAGATGATGGTCCGACATGATGTCACTAGCATCTTTGGATACCCT…
	720 -anaphase-promoting complex subunit 10	311.758	389.724	283.066	185.438	TTGATCCATGCGCGGAACATGAGCTGGACGGTAGGTCATCCAAAGAATGCTCGAGATATCTCCAAGCTCGCGACCTGGTCGGTGTCCTCTCACAAATTCGGGTTTGGTGTAGACAACCTCAAAGACCCTGATCCGAACGTTTTCTGGCAATCAGAAGGACCACAACCACACCATATCAACCTTCAATTTCCGCACTTTGTGCCCATACTAAAAGTCTCGCTACACCTGTCCCATCCAAAGGACGATTCGTATACGCCTCAGAAAGTGTGTATCCGAGCCGGTACTGGATTTCATGATTTGACTGATATTCGAATAGTTGAATTTCAAAAGCCAGACGGATGGATGACGTTGGATCTCCGAGACGCAGTACTTGAAGACGCTGAAGGGAACGAGACAGAT…
	721 -glycoside hydrolase	24.7703	43.6847	22.0823	36.8798	ATGTCCAGCTCAAATCAGTTTCTTCGGACGCAGAATCAAGCGTTTTATGATGAATACGATCGAACGGTCGTCTTACGAGGCGTCAATCTCTGTGCCAAAAATCCTTTGGGACATCCCTCCCATGATTCATCTTATCATCTGGGTCTTCCGTCCTCTCCAGATACCGCGGGCCAGATTAGCTTCGTAGGCAGCCCTTTCAAATTGGAGGACGCAGAGGTTCATATCGCACGTCTGACGGCGTGGGGGTTCCGGGCTGTCCGATTGGCCATCTGTTGGGAAGCGATCGAACACGAAGGACCTGGAAAATATGATGAGGAGTATATTGACTATGTCGTCGCTCTCCTCCACAAACTCAAAGAGGGTGGATTCCGAGTTTTCATTGATCCTCATCAAGATTGT…
	722 -pet127-domain-containing protein	40.9192	52.0832	38.62	127.562	ATGCTGCTCCGTCCATGTTTCGCCCGTCCTTACTGGGTCATCAACAGATCACCCATAATCTTCCCGCTCGCACGGCCAGCCTCGATATCGATACCCTCCGTTCAGGCCACATCTTCTCTATCTAGCAAGGCTCAGGAGAATGCAGAGAGTGGGATCAATGCTCAACCTGATCATCCTCCGAGCCAAGAGTCCAAACTTTCCTCGATCGACGGTTTTTCACCAACCTCATCATCAAGTGAGTTGGTTAGAATTAAACCAACCAAAGAGTACCACCGTGCTCAATATGAAGAATGTAACGGATCGCAGAAAACAAATGACGCGGTTTCTACCTCAATCCCTACTCCCACTCCCACCACTACCGATACTTTTACCTCGACACCACTTCTTACTTCTCCCTCC…
	723 -g-patch domain-containing protein	124.676	114.282	46.8848	178.82	ATGGGATTATCGGAGCGAAAGGTAAAACAACGGATCGGTAACGATCCTCGGAACCTCCAATGGAGGCAAGATACCACTTCCTTTGGCGCTCAGTATCTCCTCAAGGCTGGACACGTTCCCAACACATCTCTTGGTCTGACCGCTGATTCTGGACTGATCAACCCAATCGCCGTCGCCCGAAAGCTCGACAACTCTGGTATCGGTGTAGGCCGATCTAGGAAGGAAGGAGGAACCGATAACGGTGGTGTCGGCGGGGCTGGTTCTGGTTTAGACGCTCTTCTCAAACGGTTGGCGGCTGAGAGTGGGACCGCTTCGCCTGATGGGAGCGCGAGTCCGAGTGGTGAGGATCAGCAGGCTGGAGCAAAGGTGATGAGTGGATTTCAGAGAGCTGTGGGTAAC…
	724 -voltage-gated potassium channel	28.7031	55.7007	35.9713	86.4035	TTGACTCCAGCCTTTATACCTCTCCTAACTGACCAGGGAACCTTCCGCCAGTGTTTCACCAAAACAAGAACACCAGACGGCGAAGCGCGTCCCGTTACACGCCCATACACAATGTCATCCTCCCATGCATCCTCCTCTAAACTACCCAGCTATAGACGCTATTCTGGATCCACACCTTCCTCTCCCACCATGATTGCTGAAGAATACGAGCTATCCTCTCCGCCAGCTTCACCTCGTCTCAACGGTCAATCTCCTACCAAACATTCATTCCCTTCTGTTAATCAACTTACAACATCGCCTACTCATTCAGCCAGACCACTCGGGAGACCTAGAGGTCTCTCCTTGCACGACCTATCGAACCAGTCATCAGCCCAACTAATGGATACGTTGCACCTTTGG…
	725 -tfp11-domain-containing protein	157.367	225.351	129.47	233.622	ATGGCTAGACGGAAAGCCAATAAAGGATTCCTCTCGGACGGTTCCTCATCTGAAGGTCTTTCAGATGACGATGTAGACGACCGAACGTTCGATCAGCAAGGTGACGACATCGAGGACGGTGATCTCTACGCGAGAAAGAAGCGAAAGACCGGAAAGATTGATGCGCTCTATGGAGTGTTCGCAGAAAGTGATGATGAGGATCTGAACGGTCGTGGCGGTGCAGGGTTGGGTTCAAATAGAGGCAAGAGCGGTAGAGCTACGGATTGGACAAAAGCTCCGACATTCACCACTGCCTCCTCATCAGCCAACCCTGCCCCTGCTCAACCTCCTTCCTCACAGTCTGAATCAGTTTTTCATGGACTGGATATCCCCGCGTTTGTTCCTGTCGCTAACGCTCCT…
	726 -related to transcription factor medusa	99.7448	106.535	39.077	119.052	ATGTACCCCCATCATCACGCTCATTACTTTCCTCTGCCTCCTAATCAGGCCGACCAGACGGCATCTTCTTCGTTGTCATCCAAAATGGACCAGTCGTTTACAAGAGATCCCTTCCATGCCTCTACTCGGATGACATCTCAGTCACTTTACCCAACCAATCTCGCTCCGGTTCAACAGTACCCGTCCGCGTCAGCTCAACAACACTCTTCAGCTCCGACTCAACTAGAGCCGTCTCATATGTTGTATCCCAAACCGGCTGCCCCATCCAGACCTACTGCGGCTCAAGCATATCAGCACCACTCTCGCTATTTACGCGTGCACATGTACACTCCAAACTTCCTTCCCGCCGGCCTCGTCGGTAGAGATCCGGTCAACAATCGCCCACAAGAGCTTCACGTC…
	727 -pre-rrna-processing protein pno1	301.674	335.005	206.708	373.784	TTGAAACTTTCGTCTGGCCGATTTCAACCAGCGAGCAACCACACATACCAGACCATAGCAAACATGTCATCCCAAGCAGGCCCATCTTCGTCCTCTTCAAAGCCTCAATTCATCTCTACTTCCAGGGAGGATGAAGAGATGGATTCCGATGATGAGGTCATGCTCGATTCGACCGCTCTTCCTTCCACTTCTGCCTCTGGCACCAACACACCTGCTGAAGGATCAGTCGAGGACCCTTCCTTGCCCTCATTCAAACCTCTACCTGCTCACGCTCAGGTGATTTCTAAGAAGGACGAATTCCGAAGAATCCCTATCCCTGGTCACCGAATGACCCCACTCAAAAAAGAATGGATCAACATTTACACTCCTTTAGTCGAAATGGCCGGACTGCAGGTCAGG…
	728 -nucleoporin	565.32	1585.68	991.245	729.241	CTGTCTGGGTTCGGTGCCTTCCACGCCGCTCTTCTCGCTCTCGGAGGTAGATTCTTCCTTCGAGAGAAATGGGAAGATTTGGTTGTGCCGACAAACGACGCTGAGCAAGCTGATAGCCAACGGCCTTCGCCTGGAACCAACCGGGCTGAAAACCTGTTCGAGTACAACATGAACCTGACTGTTGAGGATCTGCACAAGAACCTTTTGGCATACTATGTTGCAACAACCGAAACGGGCGGTGGTCAGCAGATTCAGCCTGTGCTATCTCCTTCCATAAGCAGCCGAGAGCCCAAACACGGAGCGCCAACGATCTCTGCAGCTATCGCTTTGTTCTACGAAACAGTGATCCATCTCAGATCGACGGTCGACCAGTTCCAGGATGTTGCACTCAAGCTATCT…
	729 -p-loop containing nucleoside triphosphate hydrolase protein	222.708	245.1	103.918	159.122	ATGACCTCCGATCTCACACCTAGACCGAACATCATCGTAACCGGAACGCCCGGTACAGGCAAGACGACTTTCTGTCAAATGCTCACTGAGATCTTACCTCCAGGTTTCAAGCACGTCAATATCGGAGACGTCGTCAAGAAGGAGGGCGCTCATACTGGATATGATGAGGAGTGGGATACCTATGATATCGATGAGGATAAGCTACTGGACGCTCTAGATCCAATGTTCCCTGCATACGAAGACGAGGAGGACTCGGAAGCTTACCTTTCGAAAGGAGGCATCATCCTCGATCATCACACTTGCGATATGTTTCCTGAACGGTGGGCCGACTTAGTACTTGTGCTCCGATGTGACAACAAAATCTTATGGGAGAGACTCGAGTCCCGTGGCTACTCATTG…
	730 -abc multidrug transporter mdr1	44.3851	25.7367	14.484	36.4522	ATGATCGGTGTAGTACTCGCGTCTTGGCTGTTCTCCTTTACATTTTTCAGTGCATTCTCGCTCGCTTCGTCCAGAGTATCCGCCCGAATAAGAACAGCTTACCTCTCGGCCGTCCTCGCACAAGACGCTACATACTTTGAAGCTACCGGTCCCGGGGAAGTCAGCTCGAGACTTGTCAAGGATATCGGACTCATTGAAACAGGTATCGGCGAAAAGTTGGGGTTTATGGCTTGGGGCACTGGTTCCCTCATCGCTGGAATCGTCGTGTCGCTCTATGCGTCCCCTCATGTTGGCGGTGTCCTATTCAGCATTATCCCCTTTGCCAGTATCCTATTCTATCTCTCTGGTATGTTTTCCTCTCGGGCGTCCGCCCGAATTTCTAAGACGGAGGGAACGGCC…
	731 -replication control protein 1	54.8294	55.1845	21.3019	71.2219	CTGTTTGCATACCACACGAGGAGCATCACCCACAACACCCTCTCGAACGACACAGGAACCATGGCGACACCTAGAAGAAGGGAACAAAGAAGTCTTTTACCATTGTTTTCACCTGCGCCTTCATCGCCCAAACGAATATCTACAAGGAAAACCGCAGAGGATCGTCCAGAATATACCTGGCTTGATCCATTGCCTTCCTCGACGTTTCCTGATAATCGAACGATCCTGTATTCTGGATTTACTCGGTCGGTCACTCCCCTAGGCAATAAAGTTACTACCAAGAAGAAACAGCCTGCAAAACCCAATGTAGATGTAGATTATCGTGTAGGGGATACGGTGTTCATCGAGACCATCAATCCAAAAATCTCGTCTGTAGGCGTTATCGTTCAAATTGGGGAG…
	732 -hlh-domain-containing protein	15.8026	39.9749	77.7247	269.895	ATGAGTGCTCAACATCGGTCGATGTATATGCCGTCGAGCTCTCCATACTTAACCAATCCGAAGGTCAAGAAAGAGGGATTTGAAATCCCACTCTCGGCCTCGGCCACGACGACAGCCAGCAATTCTTTCTTCAAGAACGGGTCTAATAACGACGACTCTGCCAGCTGGTTTCAAAACCTCTCAACAGACTCTCATCATCAATCGTCGCTTCATCAATTCCCACCAGAGCACAACTATAATCTCTCGGCCTCTTCTCGGGGATCCTCCTTTGCCCATCTACACAAATATACAAATCCTTCACAATCGTCATCATACAGAGATACAGCAGCACTCGACCTCGAGGCATTATCGTCCTTGGTGAACTTTGCCGACGACTCGCCTACCAACCGGTCAGGCACA…
	733 -structural constituent of ribosome	12029.3	9222.48	6904.6	7573.92	CTGGATCAACCAGGACGGTGTCTACAAGTACTACGAGGTCATCCTTGTCGACCCCTCCCACAAGGCTATCCGACGAGACGCTCGAATCAACTGGATCGCCAACCCTGTCCACAAGCACCGAGAGTCCCGAGGTCTTACCTCCATCGGCAAGCAGAACCGAGGACTCGGCAAGGGTCACCGATTCAACAAGTCCAACTGGCGAAAGACCTGGAAGAGGAACAACACCCTCTCCCTTCCCCGATACCGATAAACGTTTCCATCACTGGGACGTCTCTATCGGTGGCCTTTTGTTTTTTCAGACTTGGTCGCTCCCGACTACCTTTTTTTGGGAATCATATGCTGCTTTTTGTCTCCCAAACGAGATCTCTTTCTCTCATTCTCTGTCTCTTTCTCTTAACA…
	734 -importin beta-4 subunit	85.983	23.0965	33.8183	83.132	ATGACCTCTTTCGTTCAGAACCTGCACGCCCTGTTGGAGCAGACCTCTGCCCCGGATACCAACGTCATCCAGCAGGCAACCCAAACGCTCAACACTCAATTCTATAAGAGCGCCGAATGTATACCCGCTCTCTACGAGATCATGGCAACCTCGCCTATGTCGAACATCCGGCAACTGGCAGCTGTCGAGCTTCGTAAACGAGTGGTCGCCAAGGACGGAAAGATGTGGAAAGAAGTTCCTCAAAACATCCGAACACAGATCAAGCACAACTCCCTCGAGACCGTTGTTAAGGAGGAGACCACTCTTGTCCGACACTCGGCCTCCAGGGTCATCTCCGCCATCGCCTCTTACGAGCTTGAGCTCTCCCCTCCTCAGTGGCCTGAGCTCCTACCTTTCCTC…
	735 -mdn1 midasin family protein	225.967	102.538	77.8331	209.788	TTGATCTGCTCAGAGGATTTACACGTTATTGAATCGTGCCGAGAATTCAAACAAAATACTGTGGACGTGCTTAATCAGCTATCCTTCGATGAACCTCACTTCCGACAACTATACATTGGAACGCTGAGCCTGGTGGACATGCTCTCCCTCCCTACTCCCTCATCATTTGCAACTGCTCCTCAGGCTGATGCTATCCTGCTTGAGAAAGGAGACAAACTTCTTAACTCCCTCTTGGTTGTTGCTCAAGAACTTCAAACTGTCCGCAATGTGATCACTGAAGAGGATGCAGATGCCGATCGGTTCCTTACTGAAGAGTCGTCTCTTCAAACAAAGGCTTCTCGAACTTTGCGTCTGCCAGAGATTCTTCAACAACTCAGAGATCTTTTCACCCAACCGGCC…
	736 -structural maintenance of chromosome protein 3	92.674	95.7193	17.7938	84.0736	ATGCACATCAAGACATTGACAATCCAGGGTTTCAAGTCCTACAGAGACCAAACTCCAATCGAACCCTTTTCGTCCTCCCACAATGTCGTCGTTGGCCGAAACGGATCCGGGAAATCCAACTTTTTCTCCGCTATTCGTTTTGTCCTTTCCGATGCCTACACCTCGATGTCTAGAGAAGATCGACAATCTTTACTTCACGAAGGGCTAAGTACGGCTACCACGTTGAGCGCATTCGTAGAAATTGTCTTTTCGAATGAGGATGCTAGATTTCCAACGGGTAAGGACGAAGTCACGTTAAGAAGAACGATTGGGTTGAAGAAGGACGAATATTCAGTTGACAGGAAGAGTTCGAGTAAGGCGGAGGTGATGAACCTGTTGGAGAGCGCTGGTTTTAGCAAA…
	737 -glycoside hydrolase family 15 protein	246.677	315.63	306.158	181.122	TTGTGTTCACTCACTCTCATCCACCCACTTGTTCACCTTTCTTCCTTTATATCCTTTACAATGGTCCTTCCGATGGCAATGTTCGATCCGGCCGTCAAGCCAAGAGTTGTACCAGGAATCTCGAACCACGCCATGATTGGAAACCTTCGGAGTGCCGCAATGGTATCTGAAGATGCCTCGATCGAGAGTTACTGTGTGCCCTACTTTGATTCACCCAGCGTGTTTGCCCGGATCGTGGACGCCAAGAAGGGGGGTCATTTCTCCATACAACCTAGAGACATGAAGTGTATGATCAAACAATCATATCTGCCATCTTCCAACGTACTCAGCACCAAATTCTTGCATGAAGACGCTGTTGGACAAGTCATCGACCTGCTTGTGCCTAAGAAGGCGATGGAA…
	738 --domain-containing protein	283.799	209.78	124.95	239.798	ATGTCTACCATCGTTGAGAGTAGACTTAGGCCCGAAGGCACCATCACTGTCCAATGCCCACACTGTAAATCTCTGTTGGACTTTTCGACTCCTGTTTCTCAGTCTAAGCCTTTCCGGATTCGATGCTCTAACAAGCCTTGTGGCCGGATATTTGATCCGCCGACGTTCAACCCGTATGACACCTCGTCCGGCTCGCAATCAGGCGCGGGCTCATCATCGGCAGGCACCGGTCAGGTGGGTAAGGAGAAGAAGGGTAGGAAGATTGGTTCAAACGAGCGCCCATTGGAGAGTCGGTACTATGATATCCTGGGGGTTGGAGTCACGGCTGATGCGGATGAGATCAAGAAGGCTTATCGTAGACTAGCTATCAAACTTCACCCTGATAAGAACAGAGATGAC…
	739 -adf-like domain-containing protein	1340.82	2056.62	1608.08	929.155	ATGGCAAACTTGGACGATCCCGCTATTCGAGAAGCTTATGAAGACGTCAGGTCTGACAAATCCGAGACTAACTGGGTTTTGCTCGACTATGAGAACGATAAGTCCAATGTCCTCAAGGTAACCTCTTCCGGATCTGGAGGTATTCCAGAGGTCAGCAAACTGTTCGAAAAGGACAAAGCTTCGTTCGCCTATGTGCGAGTGAAGTACGCCAACGATGAGGAGAGCTTTAGAGAAAAGTTTGTGTTGATCGTTTGGATCGGTGAGGGTGTCAAGGTGATGCGTCGCGCAAAGACCTCGGTGTACACAACCGATGTGAAGAATGTGTTTTCTGTGTTTTCCGTTCAAGTCAACGCGTCCTCGGAAGCGGATCTCAAGGAGGACGACATCGTTACCAAGCTA…
	740 -serine threonine protein kinase	268.055	685.455	666.653	677.1	TTGAGCTGCTTCCGGCGATTACCGAAAATCGTCTGCTTATCCCTTCCATCCTCGCTCTTTCATCAACATATATTCTACTCGATGTCACCTCAAACGATTACTGAAACGAAAGGTGGTGTCTTTTTCCCTCTGCCAAGAACGGCAAGCTGGGTCCAATGGAGTTACATCTGGATTATGCAGGGATTTATAGCAGGGCTGATTGATGCAGCCATCAATTTCAAGATTGCGATGAACATGTATGAGTACGAACCTAATACGAGCTTTTGGCTCTTTCCTCTTCCGTTCGCTGGTGACCTTGGGGTAACATGCCTTGTCCAGGGCCTAGCGACGTACCTTATCGTACCCTGCCTGATTCTCCCAGACGTCAACGCATCCCGCGTTTCAAAACTACCAGACGGT…
	741 -alpha glucosidase	199.96	226.893	176.591	371.679	ATGCTTCACTCTTGGCTTCTTCCTCTTCTCACTTTAGTTCTCCTCTCGTCCAATCCAACTAAGGCGGTGAAGAAGGAAGACTTCAAGACTTGCGCACAATCCTCTTTCTGTAATAGACTCCGTCCTCTTTCTTCCAGGGCAAGAGATACTCCAGATTGGCAGTCTCCTTATCACATCAATGGTACTGGTCTAATTCGTGATACCGATGGAGGCGCCCCATATACAGTCAAATTTCAGGTTTTGAATGATCTCCACCCAGAGATCAGATACGATCTTTCCATCAATATTCTCGGGTCAGATGGGATTGCTAGAATCCGGATGGACGAGCATCACGGACTTCGTCAACGCTACAACGAGTCCGAAAAGTGGACTCTAGTTCCGGACGCTCTTAAACAAGGA…
	742 -protein scd2 ral3	76.8247	186.743	36.2926	187.754	ATGAAGTCCCTTCGTAGATCTCTAGGTGACAAGACGAAAGACCAGTCGGCCTCACCATCCTCTTCTTCTTCGGCCGTCGGTGCGCTTTCTGGCAGTGGTGGTTCTTCTGGTTCGACGGCAGCCGGGTTTGTACCATCGTTATCAAAACCATCGGCTTCAATCCAACCACCGAAGAAGGTCATCAGAGCGATCGACAACCATTCCTCCAGCTCTCCATCTGAATTACCGTTCGTAAAGGGCGATTTCTTTTATGTCGTTGGTGAGAAGGATGATCCGAGGGGTGGTCCAGGATTCTATGAGGCGCTCAATACAATCTCGAATGCTCGCGGTCTTGTTCTCAAATCAAAATTCGAAGAGTTTGGAAGAGGAGGAGCAATGCCTTCTTCAGGCTCTTCTGCT…
	743 -ser thr protein kinase	65.1222	91.578	67.5457	110.06	ATGATTTCTTGGGGTGGCTATCAACCTTGTTACCGCTGCTGCCGCTCCACTCTTCATCCTACGAACCCTTGCTTGCTCGTTAAACATCATACATGCTCATACTTACACTCACATTCATACACATATACAGTCAAATCTACGTGCTCTCTTTTTCCACCTAGAAATCTATTCAGTATGATATCTAGAGTCTTCAGATCGACTCAATCGTTGGCAGAGTCGCTCAAAGAGTCGTTTCCCTCGCCCAACAAGGAGAAGACAGGGAATCCTCCGTCATCGCCTTCAAAGAGCAACTCTGGTCTCAGATCCGGCCAATCGTCTCCTTCCAAAGGTCCCTCGTCTCCCACTAAAGTCTCTCCTAAATTATCCGAGATGGCTGCTGCAACACCCGTCCCTTTCCCC…
	744 -ferric reductase nad-binding domain protein	75.1623	144.6	35.5051	263.805	ATGGCTACCACCTCTAATGCCGCCACTATCGCCACTATCGTCACTGGAGGCTACACGCCTCCTTTAGCAACCACAGCATCAGTTGTCGCCAGCGCAGGTACCGCGATCGTCTCGACCGTTCTCAAGACGACAGCGGGAACCACCATCAGAAAAACCTCAACAGAAACCTACTGGGCAGCCGCAACAGCTACGGGTCCCGCCAGCCCGACCGTTCCTCCTAGAGCAGACGATCACGACTATGTGACGGCCTATCTCTCCATTCATCAACTCAGCTCTCCATCGATCCGATACGCGTACACATTATATTTTATCTTCGCTCTTGTCCTTGTCCTGCTCTCCCTCGGACATAGATTCGGTGCGGGCAGAGGCACGCCAGGCGCAATCTGGCGCAAGTTTTCT…
	745 -pab-dependent poly -specific ribonuclease subunit	83.8355	64.2163	49.5902	120.987	ATGAGCTCGGCCATCAGGATTACAGCCCCTTCCTCGCCGGCATCTGGCCCAGCTACTCTGACAGTTCCTTCGTCGGATGCTTCCATCCTACCTAATAGAGGAGCAACAGCCAAATTGTGCAGAAACACATTGATCTATGGCTACTGTAAACATGAGAACGATGGGTGTCTTTTCTACCATCCTCCATCTACACCTCAACCCCCAACCCATCCTCAAAGTTCCCCGAACTCTCCTACGCTTGCCCATGCAGAGCCTAATCGGACGCTTCCATCAACAGCTTTGTCTCTTCTAGCAGCCAAGAATGTGTCGGCGTTTGTTCCAAAGACCGCTTCCTCGGCCGCCACCGTTATCAAAGCGCCCAATTCAGAAGAGAAGGAAACTTCATCCCCGGCTCTGAAG…
	746 -glycosyltransferase family 33 protein	124.132	231.708	140.784	215.75	ATGGAAACATCTCTGCCAACAGATAGCACAGTAAGGTCTGTGATAGTAGTTCTGGGAAGCATACCGATAGGTTTGGCTGTTATACTTCTAGTTTGGCTAGCCAAGGTTTGGATTGTGCCTGTTCCGACGAGACCGACAAGAAATGTCGTCTTGCTTGTTTTAGGTGACCTTGGGAGGAGTCCAAGAATGATGTATCATGCCAAATCTTTTGCGGACCATGGGTTTCAGACTACTCTTGTTGGGTTTTCAGAGAAAGGATCGAATATCCTTCCCTCACTCCTCTCGTTACCGAATTTTCAATCAATTGTCCTACCCAATCCTCCAAAGATTCTCACTAAAGCGCCCCGGTCAGCTTTCCTGGTAGTCGGTCCTCTAAAAGTGCTGTTTCAGTTGGTATCA…
	747 -nucleotide-sugar transporter	114.996	159.614	69.3584	177.543	CTGCACCTACACCCACGCCCGCTCAGGATGGAGCAGGCTTCATCGTCTTACTCTCCTCTGGTAGCTCTAGAAGATCCGTCTTCTTCCGCACGCCAGCAATCGCCAAGATCAACCAACACGACCGCAGGCGTCCCGAAGGAACAATTACCATCCCATCATATCGGTCCTGTTCGTTCTCTCTCGTCTTATGATCCCGCAGACTTGAATGGCCCCTTAGGCTCGCCAAGAAACTCTATAGGCTCTCTGCCTCCTTACCCTTCAGCCTCAGCATCTGGTTCGGGTGCAGCCTCGTCGTCACGTATACCATATGATGACAGTCTGGACGGTAGGAAGAGTCCTGGCAATAATGATGATGATGACGAGGACGAGGACGCGTGGGATGATTGGGGGGATGGCACG…
	748 -neugrin-related protein	145.802	292.833	130.769	206.99	ATGACCTTCTACTCTCGCGTCCTTTTCATCACGGCCCGGATGCCCCGACCCATGCCTTCTCTACTCTTTGGTCCTCTTCGACAGACAGCTCATCTCAAGTTCTCCTCCAAAGCACCTTCATCTGCCTCTGAGATTCCCTCAAAAGAGTTCGGTGAAACCAACGAAAACGTTCATCATTCTGCCCCGATACCTGGATGGGAAGACCTGAAATCAGCTCCTATTCTTACTGGACATGACATTAGCAAAGTCCAGTTAAAACCCTCTGGGAGCCATTACGAACAGCTCGAGAAGAAGAGAACATCCAAGAATAAGCTTCGGCGACAACAAAGGCGATTAAAAGCTGTACAGCTGGAGGAGCAACAGCTCTCCGCCCTACCTTCGGCGATTTCGACAATCCCT…
	749 -Not1-domain-containing protein	51.5393	54.2065	26.2265	98.253	CTGCCGCCTCTTCCCCCAGGACTCGCCCCTCCGCCGGGCCTAGGGGGTCCGCCTCCGCCAGGGTTGTCCGGTGCGGCCCCATCCTCTGCTGTCACCCCCGCCGCGTCTTCGTCCCCTTCCTCGACCGCCTCCATCTCGAACTCGTCAGCTTCCGTCCAGGCTTCTGGTAATGGTCAGACCTCAGCCAATCCATCCGGCACGAGAGAACGGGCAGAGGACAGGAATCTGCTCGGCATCGTCAAAGCACAGATCGTCTTTCTTCTCAGCAGCATCAACGAGGACAACTTTGGTAGCAGGGTTGGTGAGATCAGAGCGTTGAGCGACCATCACGGCCCAGATATCTACCAATACTTCCTTCGCAGACTCCTCGCCAACAACATCGCCGCTTTTCAATCTGGC…
	750 -mnn4-regulates the mannosylphosphorylation	2469.04	982.766	3296.59	2024.23	ATGCTTTCCAGGACTCTTCGCTCCACCATTCTCTCTTCCCGAGCTATCAGATCACCTATCCAGGCTCAACTTCCTCTTCTCAGACAGTCCATCGCTCTTCAGCAGGTCAAGCCGTCGTTCCAGAAGAGGTTCGTCGCTAACCCAGTCTCCGCTCAGCCAGGCTCAAAGACACTCGACGAGGCTGCTACAAACATCAGGGAAGAAATCGGCAGTGCTGCTGGAGAGGCCGCCAAGGTCATCCGAGGTTCCGGACCTGGAAACACTGAGGGTACTTTAAAGGATGACTACAAAACAATCACGACCGACATGGTCGCCGCCGTCCCTAGGCCCATCATGATTTGGGGTCTAGCTGGTACCATTCCGTACGCCGTCACCGCCGGTCTCACCGGATGGGTTTCC…
	751 -dead-domain-containing protein	107.913	53.7047	45.0165	102.434	ATGGCAATCCCTACGACGACACCAAAGCCGGGATCAAAGCCGAAAACAGAAGCCAAAGCAAGGTACCTCAAGAAAAAGAAGGAAAAGTCCAAGAAAAGAAAAGCGGCCGCAATCCGAGCGGCTCCGAAGAATAAGCCTGGATCGGCTTCGACACCAATGGCATCAGATGCCGTAGCTGTAGCTGAAGCCGACGAGGGATCTTCAGATGAGAGCGGTAGTGAAAGTGAAGTTGAGGACAAGAAGGAAGAGCGGTCAAATTCTCATGCTCAGGACATGCAACAGCAGGTCGAGATCGTCGAGGCTTCTTCACTTCTTGCTCCTTTTTCGGGAATCGACGTAATGGTAGAAGCCAATACAGACGCGAAGGGCACGTCGAATGAGAAAGGACAGAAGGTAAAG…
	752 -mitochondrion protein	132.925	198.601	99.3779	136.316	ATGTCTCTCCGAACACTCCCTTTGAAATTCGGACTAGGTCGGGTATCCCGTTCCACGTGTCTTCATTCTCGCTCGATAGCATCTCTTTCAGCCGCTTCTTTACCAGATATCCCAGAGCCGATCGACCTCCCTTTTGAACTAGCCGAACCAAAGAACAGAACGTCCGACGATACCTTGGTGATCGCACATGGTCTGTTCGGCTCAAAGCAGAACTGGAGGTCGCTCACAAGAGCTTTCGCTCAAGAACTAGGGATGCCCGTATATGCTATTGATTTGAGGAATCATGGGACAGCTCCTCATGCCCATCCTCATACATATATGGCTATGGCTTCTGATGTGTATAACTTTTTCGAGCAGCAGTCTTTCAGAGACAAAAACGTGCACCTCATGGGACACTCA…
	753 -probable pcs60-amp-binding peroxisomal	189.299	390.955	353.308	471.966	TTGTCCTATCACACAACCATCCATCCGTTCTTCTCAACCATGGCTCCCTCAACGCTGTCCCACATCTTTCCTACCTCGGGCACACTCAAGCCGCGTAGAGCCATCACCATCCCCCAGCATGATGTCCATATTTCGCACTCTAGGTTACAGATTCTTGTCGAAGAATTTGGATCCCAATTAGGCTCTCTCGGGATCAAAAAAGGAGATGTCGTTAGTTTGTGCTTGACGAACGGACTCGGGTTTGTCCTTGCCTTTTTGGCCACAGGTGGTATCAGAGCTGTATCCGCTCCACTGAATCCTCATTACACTCAAGCGGAGGTCGAGTTTTATCTCCAAGATACTCAGACTTCACTTCTTATCCTTCCTGTTCTGGAGTCTCTTAATGAGACTGACCGAAAG…
	754 -pentafunctional protein	264.304	79.7985	149.138	138.734	TTGATTAGGTCTCATCTGTTCAGGACCATGTCCAACGCTAGTTCTACCAATGACCAGGTGGATATTCTCAAAGTCTCAATCTTGGGCAAAGAGAGCATCCACTGCGGTTTTCATTTAACCCCTCACCTCGTTCGGACCGTCTTGTCCGAGCTCCCTTCTTCAGCCTATGCTATCATTACCGATACCAACGTCGGTTCTCTCTACCTTCCAGCTCTCGTCAGCGAGCTCGAGGCTGGGATCGCTGCTTCGTCCAAGCCCGACACTCGAGTCATCAACTACCAGGTCGACCCAGGAGAGGAGGCTAAATCGGTCACCGTCTGGGACGATCTTCACCAGTGGCTGCAGTCGGAAAAATGCACCAGAGATACCGTCATCCTTGCCCTCGGAGGTGGTGTAGTA…
	755 -mitochondrial inner membrane protein	526.79	518.065	356.533	561.697	CTGTTTCCTCTCCGAGCGATGCCGATCTCTCAGTTGTCCAGTCGAGCACGGCTCTCTCCTACTATCAGGTCTCTTCCTATCAGGACCTATGCTGCCTCTCCTCTCTCTGGTACTCCTCCAAAAATTCCTGTGACCGTGATCACTCCCGCGGATCCTGTGATCGTCCAAAAGAGAGTCGTTCCCGTCGCCGTCCCTGTCGCTCCTCTTCCTCCCTCAGGATCGCCTCCTCCTCCTCCTGGCCGGGGAGGAAAGAAGTCTCATGGATTTAGAAACTTTCTCCTCTGGTCTGGATTCCTTGGTGGGTCCGCTTACAGCATCGCAACCTACATCGCCCTTCACAACGACGATTTCGAGCAGTTCTACACTCAATATGTTCCCGGAGGATTAAGGCTTGTCGAG…
	756 -trna guanosine-2 -o-methyltransferase	94.5625	123.785	40.9703	118.979	ATGACACTTCAGTTATTCTACCTTACGTGGGGAACAACCCATGGTTCATTCCGTCTTCCGGAGCTTGAATCCGTCGCAAAGCTCTACGACATCAACTTCCATCTTCCTCCGTTCTCTCCGAACGTTATCGAGAAGTACAACGCTCAAGGATGTGGACTGGATGAGGAGTGGGACATCGAAGGTCGAGCTATCTTGGTTCTTGGACTAGAGAAAGTAGAGGATGCGTTCAAGTTGGGTGAACGAGGTGTAGGCATTCGTTCGCTTCACAAACTATACGCGCTTGCACCGACACTTGCAACCCTGCACACCGTGCTCTCCCAGTTACCTCGCACAAAGGAGGCCCGGCCGTGGGATATTGACCTTGAAGGAGATGGGTCAACCGAGCCCAAACGATGGAAA…
	757 -cullin-associated nedd8-dissociated protein 1	149.311	223.832	163.808	300.746	ATGGTATATTTTCATGTTCAGAGCCTTCTTGAGAAGGCAAACAGTGATGATCCAGATCTCAGGTTCATGGCCCTTAACGATCTGATCTCGGAAGCTTCTAGTCCTTCTTTTTCCGTTGACGAGGCCACAGAAACCAAGCTGAATGAGATGGTTCTGAAGTCTATGGAAGACTCAAATGGCGAGGTCAAAAATGCAGGGGTTAGGGCATTTGCTGAAATCTCTCCGAAGCTTAGAAAAGCACAGCTAGCTAGAGTAATCGATCGGTTAATCACCATGTCCTCTGGAGCTCAGAGTGGAAAAGGCGAGGATCTACGGGATGTGGCTAGTTTAGCTTTGAAGACTATGACAAACAATATCACATCTGAATCTCCCATCGCTTTCACCGTGATCGAGAAACTT…
	758 -wd40 repeat-like protein	115.596	71.7245	63.3177	86.9079	ATGGCCTCTCCGATAGAGACTGTACTTTCGTCGTCGTCATCTTCAGCTACCTCTACAGGTTCAACTACCCTTCATGACTTTACCACCTCCCAGCTGCTTTCTACCCTCAAACCTTCCTTTCCTGCTCTTCATTCGACCGCCGTTATTCCCTCAGCTAGAGGTCAGGGAGGTGTGTGTATCACCGTCCAAGAGGGAAAGCCTATGATGGGTGTTTGGGCCTGGCAGAAGGACCAACTACACCAGAAGATTCCTCTGCCAGAAAAGCTTTCGTGTTTCGCCGTTTCGCCCACAGGAACATATTGTGCTGGTGGAACTGGCACGGGCCATATCTACCTTTGGGAGCTCTCTTCTGGACTCTTGTTCAACTCGTTCGACGCTCATTATAGACGAGTTTCTATC…
	759 -related to nuclear receptor co-repressor hdac3 complex subunit tblr1	332.741	383.205	2704.9	664.214	ATGAGCTCTACACAACCGGCATCCTCGATACCGCTTCCATTGGCAATCAAACAGCCTCCGCGGTCGTCTCCAATATCACTCACGAGCCATGAGATCAACATCTTGATTGCCGAATATCTAGCCGAATCCAACCTCCTTCACTCGGCATTTGCGTTCAGATTAGAATCCAAACTTCCAACAACGACGCCTGCTGAGCTTCATGGGCTCAAGGTTGAACGAGGTGCTTTGATCAGATGGCTTCACAAAGGGTTGTGTTGGAGCGAAGTTGAAAGTCATGTCACCGAGCTCGGTCATAAACCTCCATGTTCGGCGCCGTTCACCCTTCTGAAACCACACAAATGTGTGGCCTACTTGCCGCCCACCGCATTTCCATCCCCTTCTCCGCCACCACCATCGCCG…
	760 -pheromone receptor	45.917	102.901	54.6575	81.2322	CTGTCTTTAGACCTACTGATATTGACCACATATAGTAACGTATTCGTTCTGTTACCACTCTGTGCTGTCTTTTGGCCATTTCCTGATCCTCATCATACCCCAATCCTATCAAACCATGGATTATCTCTGTCTTGGCTGATATCATATAAAAGTTGCAGCACGTCTCATCACCGTATTCGATATATAATCTTCTCTTTCGATCGTACTCCTCTGATCATGAGAGACGCACTCTTTCCTATCTACTCTGGTCTCGCCATCCTCCTCCTCTTGATGGCATGTGGGCCCCATGTTCGGGCTAGAAATGTTGGAGCGATCTCTCTCATGACCTGGTGCATGCTTGCAAACATCACCTACTTCATCAATGCTTTGGTCTATCAGAATACAGCTGAAGACCTAACC…
	761 -cell division control protein	33.9258	47.03	16.7365	123.646	ATGGCCTCGTCCTCGTCCAACCTCATATATCATCCCTGGACACCTGGTTCGACCGCATCCTCGTCATCTACCACAATCGAGGATCCGAAATCATCCCCTTACGGGCAGAGCATCGCCAGCCGAAGCTCGGCTCAGCTTTCCATACAACCAACCGCCCTCTCTCCCACTTCCTCCTCATCCTCTCACCCCGGCCATATCCAGATTTCTCTGCCTCCGAACCAACCAAACACTCTGGCCCTCAAGACGGCACAGCTCTCGGCCAACATTCAGAACGGCAACACTTCTATCTTTCAAATCGCCAGGCACATCAAACATCGCTTGCTCACCCTCAGAGGCTTCAGTCCCTACCTTGACTACAATCCCTCGCCCGACCTTGGGTTTTCAGAAGGCGAGATCAAC…
	762 -mrna splicing factor	302.802	413.393	161.202	246.154	CTGCCCAGCTCTCTCTCTCTCTCTATACACCCGATCATGTCGTTAGCCGAGGCTGCCCAATCAAGAAAAGAAAGACTGGATGCACTGAGAAAAAGGAAGGCAGGAGGATCGTCGTCAGCCGATGGACTCGTTCAGATCAAACAGCGAAACTTTGATCCAGAGACTCGATCAGCCAAGAAGTTCTCTACAGCCGACTTACCAGAGACCATCGAGTCTGCCATCTCGGGTGTCGCAGAGCAGATCGTAGCTGAGGATGAGCTCCGTCGACAGGAAGAACTCAACCTACTGAACATTGCTCCCAAGCGACCCAACTGGGATCTTAAACGAGACCTCGACAGGATAAACTTGAAGCTGAAGCCAGCGACGGATGAAGCCATCAAGTCCATCATTCGTGAACGC…
	763 -cell cycle arrest in response to pheromone-related protein	100.597	228.457	73.3341	307.603	TTGAATCCTGAGTCTTCTTGCTCATCGAATCTTCGATACTTCGTCTTCTCTCAGCAGCAGCATCATCAGCAACAATCATCCAAGCCACCTCTCCCACCATCAACTCAAACGGCTATGAATCAACCGAGTGGAAATGGAGCTGGTCCAGATGGATACCCACCATCGGCAGCGGCTGTTCCATGGCCAGGACTGTTGCCGTGTTTACATTTGTATCCTGTGAACGATTCGTTTTTGCCCAAGCTTATACAGCTTCCACCCGGAAGTGTTCACGTTAAGATCGGGCGACAGACGAGTGCTAAGACGGTGCCTGACGAGCGAAATGGATATTTTGATACCAAGGTACTGAGTCGAACGCACGCCGAGGTTTGGGAAGAAGGAGGCAAGATATATATCAAGGAT…
	764 -OPT oligopeptide transporter	4.75403	11.016	8.25644	30.7532	TTGAGCACCACGACGATCCCAACTTCCCTACCCCCGTCAAGGTCAAGATCGAGTACTTCTTGTCGGGCGATGCTAGCACGCTCGAGAACTACGATGCCTTCCACTCTTTCCTTCCCTCTCTTCTCTCCCTTCCCTCTTGCACCCACAGAGGCCGCGCTCATCCGGTTCTCGTCCCCTTACCCTGAGGTCCGAGCGGTCGTCGGCTGCCATGACGACACGTCTACTCCTGTCAGCACCTTCCGAGTCTGGGTCATCGGCACGATCTGGTGTGGTATCGGCTCGTTCATCAACCAGTTCTTCTCGATCCGTACGCCTTCGTTCTCGCTCACGGTGAACGAGATCCAGATTCTGTCGTACCCGATCGCAAAGATCATGGAGAAGGTGCTGCCGAACAAGGTG…
	765 -hsp90 co-chaperone Cdc37	433.918	831.413	1127.47	668.549	CTGTCCATCACCGACACATCTCGTTTTTCCATCATGCCTTTGAACTACTCCAAATGGGATATGCTAGAGCTCTCGGATGACTCTGATATCGAAGAGCATCCCAACATCGACAAAAAGAGTATGATTCGATGGAAGCAGCAGTCGATTCATCAGAAACGACAAGAGCGACAACAGCGGATTGCGAAACTTCGAGCAGAGATCTCATTGAATGAGACCCTTCGACCAAGGATCGTCTCTCTGCTCGACTCTCTCAAGACGCTTCCTCCTAAAGAGGCTACTTCCAAATTCTCTTCTCTCGTCTCTCAACTGACAAACGAGCCCTCTCCTGATAAGCCCAACACCGGTGCACCAAACCAACCGACATATGATGTGATGCTCCTCCATTTGCTCGAGCAAGTC…
	766 -atp-dependent peptidase	145.877	129.275	77.0922	145.94	ATGATGCCTCCAGTGGTCCGACCGTCCAGAGTGACGATCCTAGGATCAGGCCTCACCTCGCTCGCCCTCGCTCACAGACTTACCTCGCTCTCCCCGCTCACAAAGGTGACGATCGTCGATTCTTCAGAAACAGTGGGAGGATGGATGAAGTCGAACTTACTCAGTCTTGGACCGGACATCGGGGGACAGAAGGTGGTGATCGAGCAAGGCCCAAGGAGTGTCAGGCCGAAAGGTGGCCTGGGCGCGGTCAGGTTATTGGGTCTGGTCAAGGATCTTGGGCTCGATCAATCAATCATCACAATTCCCACCACCCATCCTTCCGCTCAAAACCGATTTCTCCTTCACCCATCGACAACATTGACGAAACTCCCTTCGTCGATCACCACAGCTCTATTCAGT…
	767 -rna annealing factor	848.709	575.279	412.023	431.267	ATGGCCAGCATGGATATCGATATGAGTCTCGACGAGATCATCACCACCAACAAGAAGTCGAACAACAGACGAAACGGTCGAGCCGGCGGTCGGGCTCCCGCTAACGGAAACGCTAAACCTGCCGGTCGAGCCGCCCGAGAACGGTACGCAAAGGACGTACCGACTAACAAGAACGGTAACGTCCAGAGTAGACAGCAGGCTGCTGCTGCCCGAGTTCAGGCCCAGGGTGCAGCTGCTCCTGCTGCTGGTGCCGATGCTTCCTTCCACGCTGTCAAGATCATCATCAGCAACTTGCCTCTCGATGTCGACGACCAGGCCGTCAAGGATTTGTTCCAGTCTACTATTGGCCCGACCAGGGAGTGCTACCTCGCGTATGACAAGAACGGCAAACACAAGGGT…
	768 -tpr-like protein	90.0039	71.6503	109.082	136.043	ATGAGCTCATCGTTTGCAAAGAGCAAACTAAAATCGGCTAAAGAAGGCATCTCGAAAAAGGATTGGCCAACTGTTAGAAGTCTGGCAGAGCAGATCGTGGAGCATGAACCTGAGAACTACACTGCCTTGGTGTTCTTAGGTCTGGCCAATCTAAATACGGGTAATTTGAATGAGAGTGAGGCCGCATATCGAAAAGCTACAGTTGTCTCTGCAGATCTTCCGACTGCTTGGCAGGGTTTGGCTGATTTCTATACGAAGCAGAAAGCGTGGAGTAAGCTGAGAGACGTGTTCGAAAGGCAACTGAAAATCTACGACCAATTGGAGGAGAGTACCAAGTTGGGAGAGGCTATTCAAAGACTCATTGAATTGACTCGAGTAGAAGGCACTCGAATTCAGTTG…
	769 -3 trna processing endoribonuclease	152.112	80.2262	62.6259	131.399	TTGCCGGCCATTAGGTCCTTACTCTTCTCATTCTATCGGCCGACCCCCCTTGCTAGGCTAGTGCTTGGACAGAGATCATTGAAATCGGTGTCATCTGAGAGGAAACAGTCCGACAAGAAGATCAAAGGCATCCTCCGTAATATAGACAAGTCTACGAAAGTTCAGTTAAAGCCCATCCAGGTCGTCATCGATAACAGGCCTAGTACAGTCCAAGGTCGATCGAAAAGCGAAACACGCTCCCTGGCCGCTACCGGTCAGATCTCTGCTTCTCAAAAGTTAACTCATTCGTATCCTGGCACGTCAAGCTCGATGGCCTACAACTTTCAGACGATCGCTTCTCTCACGGCGGATTCCGAACCGTCGGCGTTGATCCAGTTTCCGTCATCAAAGTACTTGTTC…
	770 -cog4-domain-containing protein	153.49	260.813	86.5491	265.1	TTGCGTCTCGGAATGGACACTCAGGCAGCTACGTCTTCGGTCGATCCGCCACCGGGTCCTTCTCGTGTTCATCCTAGGACATTACTCTCCTCAGCTCTTCTCCCTCACTTGGCAACGCTTCAGACGCTCGAGTCTACACTCTCTCAGGATCTCCATGCTCTTTTATCAGATCGAACTACCATCGACTCGGCCCATACAAATATCAAAAAACTGCTTCCTCGGATTGAGCAGGTCGAGGCTGAGGTGGGAAGTGACGAGCATGGCGATGGGACCAGCCGAGGTGGACAACTCGGACGGAGCGCAGAGAAGAAGGAAGGCCTGCTAAAGAGGATCGGGGTGGTTAATGAAATCGCAGAGAGGGTCGGCGGAAAGGTCAGAGGGCTGGATCTGGAGCTGAAG…
	771 -vacuolar sorting protein DID4	335.52	1023.3	426.497	987.506	ATGAACGTCCTAGAGCTTCTTTTCGGCAAGTCCCTAACTCCAGCCGAACGACTGAGGCAGCATCAACGAGCTCTGCAGAAAGCTCAGCGGGAACTCGACAGAGAGAGAGGAAAGCTCGAAAATGAAGAGAAGAAGATTATGAGCGAGATCAAACGAACAGCCAAACTAGGTCAAATGAACGCCTGCAAGATCATGGCTAAAGATCTCGTTCGAACCCGTCGATACATCCAAAAGTTCTATGCGATGAAGACGCAGCTTCAGGCGGTCTCTCTCAGGATTCAGACACTGAGGAGCAACCAACAGATGGGTGAGGCTATGAAGGGAGCGACACGAGCGATGGGCATGATGAATCGCAGTATGAATCTACCACAAATTCAAAAGATCATGATGGACTTTGAG…
	772 -iq domain-containing protein-containing	63.7357	32.7559	10.2954	60.3987	CTGGCGGCTTCGGCTACCTCTCCTTTAACCAGCAGAGCGCATAGTTTTGATGCGTCTGCCTCAAATCCGACTGAAACTTCGGATTCGACTACCTCCAACTCCAACATCAGTTCGAAATCTATCTCCAAGGGCGCAAGAACCAGACCACATTCGTTCCATCAGGACTTATCCGCACCCCTTCAGTCCTCATCCTTTGGCCTCTCTTCGCCTTCCGTCGAGTCGCCTTCCATCCTGCCCCCTACGACCAATTCTTATTCAACCATGCCGGTCCTGCGGTCTTCATACGCCCGGGCGAAAACGTCTTCCCAAACAACTCTTCATTCGACTTTTGTTACTTCTCGACCGGAATCTCCTTCTATCGAACAGCCTATCATTCCAGCCTCGCCTATAATACCTTCT…
	773 -fmn-linked oxidoreductase	44.3374	38.9052	76.7452	68.6472	TTGATTTTCTTGATGTTTTCCGCTCTGTGTGGCGTCTGTAAGGATAGGGCTGTGCTTCGCGCAAGACCGATGCAACGTCACCTTCTATCTGAAATTTGGATTTGTCGTCTAACCATCATCTTGAAACACCTCGAGATGCACACCATGGAATCTTTAGAAAACCCATTAGAAAGCTCGTTGAGATTCCCGTTCTCTGGTTACCTTCTTCCTAACAGGCTCGTCAAGNNAGCTATGGCCGAATGTCTCACGGTGTTCGGAGGGGGACCACCGACGGAAGGTCATCACAGGATATACAGATCATGGGCACGAGGAGGTTGGGGTATGATCATTTCTGGAAACGTTCAGATTGACCCAGATTGGCTAGCAACTCCATGGGATCTAGCTGTACCTCGATCTCTT…
	774 -DNA repair and recombination protein pif1, mitochondrial precursor	3.86543	38.6712	10.0698	52.0374	TTGGATAACTTATCAAACAAATCACCGTCCACCATGGATACCTCGTCGATGATCAACACCTTTGTTCTATTCCATCGACCGGACGCGGGTTTACTCTTTCTAATCTTGCTCACCAGCCTATCGGCTGGCTCGTTTCCAAGGCCGATCCCAGAGAAACTATGGAGTGTCGTCCCACCAACGTTACAAGCCGCGATCCCTGTAGCTGCCGTCACGGCGACCGCGTCCGGTCTGGTCGCGTACTTTGTTCGAAGTCCTTTTATGATTTCTCGCAAAAGTACAGACTTTCCGGTTCCTGCAGATCCTGTGAAGAACACGTTTTGA
	775 -mitotic spindle checkpoint horma domain-containing protein	87.4256	90.892	85.8653	71.8559	ATGCCGAGAAGCTCTTCTCGATCGAACAGAGCAACAGATCCTAATACCCTGCCATTGTCCTTCGAGCAACTCGTCACACAGTACATTGATTTTCTCGAAACCGCGATACATACCTTGTTGTATGTCAGACAGGTATACCCGTCTGAACTATTCTTACGACGACAAAGATGGGGAGTCGTGGTCCAGATGGCTAGGCATGAAGGAGTTAGAGCCTGGGTAGGGAAATCTCTAGAGGTGATCGGGAAACAACTCATTGAGGGGAACGCTCGGACAGTCGTTTTGATTTTCATGTCTGCAGAGGGATTTCCTTCTGAGCGATGGTTGTTTCAGTTTGATGACGTGGATCAGATATCAAAGAGCTCAGACGAGAGGCGAAAGACCGACCCGATACGAAAACCC…
	776 -autophagy-type protein 22	155.919	181.875	80.1315	182.065	TTGCTAAACAACACACTTGATCGACCTTTCCCAGGCCGAAACCAATCAGTCACTGTGTCTCGACTCAAATCACTTGACGAGCAGGATATGCTCCTCACGGCGTCATCTTCTTCCCCATCGCCAATAATATCAACGCCGCTACGGAAATCATCGGCTCAAGTTCTGGTAGAACAAGAACCTTCATCACCAGGCACATCATCAGTGGATGAGGAAAGGGATGCAAGCGACTTGAAGATAACAACAGCAACATGGTCGGGGAAAAAACAACTCTTGGCTTGGTGGAGTTATTCATTTGCAGCTGAATGTTTCGCAGCTGTCGCCATGTCAGTGTTCATCCCAGTTACACTGGAACAATCCGCACGGGAAGCAGGGTTCCAGGCTGAAGATCCAACGAAGCCT…
	777 -glycine-trna ligase	475.374	352.754	253.716	317.96	ATGCAGCAGCTCTCCCGTTCATTCAGACGACTATCATACTTGCAAACAATCTCTGCTCCTCTTTTCAAGCGCCAGTTTTCAATCTCACCCATCATGTCTGTCATGGAATCCCGAGCGGCTACGTTTGACAAGCCTCAGTTTGAACAGTTGATGGCCAAACGATTCTTCTACACTCCCGCTTTCGAGATCTACGGTGGTGTTGCTGGTCTGTACGACTACGGACCTCCTGGTTCTTCCCTCCAGGCCAACATCCTTCACGCCTGGAGACAACACTTCATCGTCGAGGAGGATATGCTCGAGCTTGATACCACCATCATGACCCTCTCGGATGTGCTCGTCACCTCCGGACACGTCGCCAAGTTTTCCGATTGGATGTGCAAGGATGTCAAGACCGGAGAG…
	778 -mfs general substrate transporter	46.2894	74.3654	15.7997	45.8543	ATGGCTACTCCGTTGCCGAAAAAGATACTATTCGTCTTGTGTCTGGCCAGGTTGGGAGAGCCTATCGCATACTCGGTCATCTTTCCGTTCATCAACTCTCTTGTCGAGGGGTTGTCTATAGTAAAGGACAAGTCCCATGTTGGGTTCTATGCCGGTCTTCTTGAGGGCGCTTTCAGTTTGAGCGAGATCCTTACAATTTACTTTTGGGGAAGTCTGAGCGACCGCATCGGTCGGAAACCCGTTATCATCATCGGTCTCTCCGGTACGGCAGTGTCGATCGTTTGCTTCGGCTTATCGACCGAGTTCTATCAACTCGCTCTTTCCAGAGCGCTCAACGGAGCATTATCTGGGAATGTCAGTGTGATCAAGGCCTGTCTGGCAGAAATTTCGGACGAAACG…
	779 -20s proteasome subunit	818.036	1984.15	390.341	962.965	TTGGCATCATACCAACAGAAGATGTTCCGAATCGACGATCATGTTGGAATCGCTATCGCCGGATTAACGAGTGACGCCCGAGTGCTGTCCAACTTTATGAGGCAACAAGCCATGTCTTCAAAAATGATGCTGGATCGGCCTATCCCGGTAAATAGATTGGTTGGAGCTATCGCTGACAAGGCTCAGGTGAACACTCAGGTTTATGGAAAGCGACCTTATGGAGTCGGCTTCTTAGTAATTGGGCAAGACGAGTTAGGACCTCATCTTTTCGAGTTCTCACCATCGGGTAATTCTTTCGAATACTATGCCATGTCGATCGGTGCTCGTTCCCAGAGCGCAAAGACGTACCTTGAGAAGTCGTATGATTCGTTCCCGGAAGCCGACCTTAACACATTGATT…
	780 -phosphoprotein phosphatase	107.27	121.341	70.557	124.041	ATGTCCGCCAATCCAAATTTACCTCCTTCCGCTCTGGCTCGTCGACCAGATGGTCCATCCGATTCCTATGTGAATTATTCCGAGAATGGACGTAAGCGGTCGCGTCACCCCGAATATGGACATTCAGGCTATGCCGAGCATGAACGGTCCCGGTCTTTCCATGAGCCTCGCCAGTATTCTAACGAGCGTTTCCAAAGTCATCTATCGAGAAACCCTGCGTCCTTCCAGAACAACAACGGCTTCACCGCTCAGTATAGATCGCCCAACAGGAGCAACCATGCTGATTGGAAACCTAGAGAAGGATATAGAGCTAAGCACCAGTGGAGTGGTCCGGCTACGTCTTCTCGGCAACACGATAGATTTGACCAGCCTCCCCTCCCGTGGCATTCGGATGGTGGG…
	781 -nuclear and cytoplasmic polyadenylated rna-binding protein pub1	1629.39	911.33	680.42	2066.55	CTGGGGAGCAGCACCGGCCTGGTTGTAGAAATCTCCCCAACCGGACTGTGCTCCTCCGGCAGCAGCGGGGGCCTGCATGGACTGAGCAGCCAGAGCCTGTTGGTAGTAAGCCTGCTGAGCGGCAAGAGTGGCAGGGTCCTGAGCCTGCTCACCCTGTCCGGGGATAGCTCCCGCAGCGGGAGCTCCGGGCTGCTGTCCGTAAGCGGGGTAGCCAGCGAAGGGATACTGTCCATAGGCGTTGGGAGGCATGCCGTACATCTGGGGAGGCTGCATGCCGTACTGAGGAATACCTCCTCCGGGCTGTCCACCCATAGCACCAGCTCCGGGCTGAGCTCCTCCCTCACCGGGCATCCTGTCCTTACCCCAGCTACACTTGACGGGTCGGCCGTGAACAAGCTG…
	782 -fad dependent sulfhydryl oxidase	204.994	398.202	207.731	231.106	CTGAGTGGCAATAGGTCAATGCCGGTTGAGAAGATGAAGATGATGACGAGGGGTTTTCTTCACAATAAATCCACACGAAGACCTATCTTCCTCGGCCTAGCTACTTCGTCAGCACTCCTAACCGCATACGCGTTCACCGGCCGTCCTCTCCTCTTTGCCGAATCTGCTTCCTCGAACAGTGTACTACCTTCCTCAACGATCCCGGGGATTCCTTTTCAAGAACGACCGAAGCTATCCAAGGGGTCAGTGGTTCTGGATGAGAATGGAAAACCATGCAAGATGTGTTCATCCTTGAAGTCATTCATGAATGCTGGCCCTAAAAAGTCTTCGACATCGAATTCGGATTCTTCTTCATCAGGGTCGCAAACTGTTGCCGCTACCGCCGCTGGCGGCGTAGGC…
	783 -nadh dehydrogenase chain	514.485	1113.77	1284.06	817.369	TTGGGTTCTTCCATCTGTTGTCTGCCCAAGGTTTCTCTCTCATCTCTCCTAACAATGTCCAGCCTTAGCAAAGCTATCCCGTCCACTCTGAAGGAGCTTCGGTTTCACTTGTGCCAGACATCTCCAGCTTCAGCCGGTCTTCGATCATACATCAACTCGAATTACTTGTCTCTCAAGGCAGCCAATCCAGATCTGAAGGTGCTCATTAGGGAAGCAGCCGCCGTTAGCCCAAGAGCCTTTGCTCGATTTGAACAAGGCGTTGAGTCTGAAGTAGGCTTGGCAAACTTGACGGAGAAGGACGTAGTCAAGCAACTCGAGACGCTGGTCAAGTCTTCTGAGAATCCTCTTTAA
	784 -dna repair and recombination protein pif1	84.4384	71.7195	57.5861	135.47	ATGCTCAGAAGGTCGTTCTCCCCAGCATGCGCTCTAGTTAGAGCGGGAACTGCATCACGACAGTCCCTTATTCCGTTTGCTCGTAGATCATCCACCATACGCCCTACACCCACTCGGGTCTCGACGTTCGACCTGGCCATACCGATAGAGCCGTACAATCCAGACATCCACCAGATGGAGTACACGCCGGCAGAAAGTCCGGCGCCCATCAAACCCGCCACGGTTGAAGAGCCAAATGCTCCTGAACCGGTATTCTATCCAGATTATAGCAATAGAGAGATTACTCCTACCGAAGAGGAGTTTGCCGATGACCTTCACGTGAAAGCGCTGTTTCCCCAAGACTTTAGTACCCCACCGTCGTCCACCCCACTCTTTGCTCCTCTCTCCTCTACTTCTAGC…
	785 -atp12-domain-containing protein	396.872	662.189	256.159	465.71	ATGTCCATCAGACTCCCCAACATGTTTTCTGGTGTCTCCAGAGCAATCTCTAAACAGCAGAGGTATGTTTCTAGGTCTCTTCCTGTCCGGAAGGCTGTTGCATCGCCTGCTTCGGCCTACGTGTTGCCTCAATTGAAAATCGATGGACAAGCTGCCACTCAATCCGGTTTGAATCCTACGAAACAGGCCGAGAAGACGTTTGGTCGGTTCTGGAAGACTGTTCAGCTCGATACGACGCCCAACGGCATTAGAATCCTACTAGACACTAGACCTCTCCGGACGCCGGGTGGAAACCCACTCATGATTCCTGCAGAGCGTAAAGCGCTTGCTTTCTTGATCGCGAATGAGTGGGAGAATCAGGAGAAGGTGCTCAAGAATCATGCTTTGCCGATGACCTCG…
	786 -phospholipid metabolism-related protein	39.349	61.9221	15.6735	29.1511	ATGCTCAAGTCTCCTCTGATAGATCTTCCTCCGACGTCGATAGAGATCTTTTTGGAATGGCTGCGAGCGCATGAGGTTACGTTCGATACACGACTGGATCTTCGTCAAGACTTATTCTCCTCTGGAGGACACGCCGGATGGAGCGTTTGGGCAAAGGAGGATATTCAGACGGAAGAGATCCTTTGTCGGATCCCGAAAATGACATGCATGCTTTCACACCGAACATCTTCCCTTAATTCCTCTTCTCGTCCTCAATTTCCAAGCCGGTCATCGCCGGCATTCGTTCTCTCAGTCCACGTTCTGTATGAACTGTCGTTAGGACCCAAATCAGATTGGGCAGGCTATCTTCAATCATTACCTCGCCAATCTCCTCCTTTAGCGTTCTTTTGGGAGATGTTC…
	787 -sec7 domain protein	17.3094	27.4637	18.2521	58.0123	CTGAGAAAGTTGTTAGAGGCTGTGCCTAGATGTGAAGTAGCTACCGTACTAGCATCCAGCGGAGATGAATTTCATGCGTCCGCGCTCAAAACGTACTTGTCGAGTTTTGACCTCTCTGGCATTTCGCTCGATATCGCGCTTCGTCAGCTACTCATGGAGGTATCACTACCCAAAGAAACTCAACAGATTGATAGAGTCATGGAGGCGTTTGCTAGACAATATATCATCGGAAATCCAGGTTTATTCGTCAGCAAAGACCACCCGTACATCCTAGCTTTTTCGTTGATCATGCTTCACACAGATGCATTCAACAAATCCAACAAGAACAAGATGACCAAAGCGGACTACGTGCGTAATACTCGGATGGATGGAGTAAATCCTCTTGTCTTGGATACGTTC…
	788 -er membrane protein sh3	442.394	228.797	338.863	316.906	ATGCCCGCCTTTCTGTCTTCCGTCGTCTACACGTGCTCGGCATTCCTCCTTGGAGTTGTTCTTGTCAACCAGATTGTCGATTATGATCTGCTCTATTCTCAGCTCACTGAGGCTTCCATCGAGAAAGCTTACGTCTATTACCAGACCTGGTGGGATGCCCCTGTTGGTGTCAAAGCACTTCTACATGTTCTCGCCGTCTCGCCTGTGTTGGCATTGATTCTCAAGTTGAACGCCTGGACGGAGAGCGCCATCTTCTTCGATGGAAGTGCCTTGGTCCTACAAGTCGCAACCCTTATCCTCTACTTGACAGTCCACATTCCTTCCCTTCGAACTTTCCTCCCCCCTTCGCCTCCCGCTCCAGCCGGAACGTGGTCATTCCTCCCTCCGGCTGTCGTTCCC…
	789 -aldo keto reductase	1510.74	2619.81	2566.17	1333.42	ATGCTATCAAGATCTATCACCCATCCTCAATCCATCCTCAGAAAGATACACAACATGGCTTCTATCACCTTGAACGATGGCGCTAAACTTCCGGTTCTTGCTTTCGGAACTGGAACAAACCTCTTTAACAAGGATGCAGAGATTCAGGTGAAGCAAGCGATCGACGCTGGCTTCGTTCATATCGACTGTGCTTCTTTCTACGGTAATGAAGAGTCTGTAGGACAAGCCATCAAGGGAATCCCTAGAGAGAAGCTATTCATCACTACCAAGGTCGGAAACAAGGATCCACGGGCCAGTCTAGAAGACAGTCTGAAAGCGCTTGGCCTTGACTATGTCGATCTTTTCTTGATTCATACTCCTATCGGAACTCCTCCCAAGGAGAATTGGCCGATAATGGAA…
	790 -glucosidase	27.8385	74.0346	41.9014	60.561	CTGCTGATAAGGTCCTCCTTTGTAAGAATTAAGATGAGTGATGCTCTCGTCCTCGATGATCATGTGGGTCTCATTCAGCCAATCATATTGAGGATTATACGGAGCCCATTGAGCGGACAGAGACACCTCCCCTGTTCGGGAAGCCATATGACCTTGAGCCTCAAATACATCAATCTCAGGCGCCGCTCTTCCTTTCCAAGTTCCGTCTGGGTGTTTTGGTCCAGGATGGGTAGGATCATCCGGGCAGGTGCATCTAGAAAGCCGCTGGCCAGGAAGGTAGGACAAGGCGTAATCGGTTGCTTCGTCCGTTCCGGATGTAACAGCAATTTCTGGAAGACCGTTCAACGTTTGATTGGGTAA
	791 -RCC1 domain protein	133.47	124.916	135.486	244.566	TTGGTTCCCGGTGGCTGGTTCTTTTTCCAAAGATGCGTTTTTGGCCGCTTCCTCTTTACGTTTTCTACGCCAAATTCGTCGAAGTTCACGGAATTCAGCTGGCGTTCGCTTTTCTCCGTGGCTCTGACTGATGATATGTGTATTGAGGTGGTTGAGCGTCCCGTACGATCTCCCACAATCCTCAAACTCGCAAGCGTACAATCTTTCCACCTGGTCGTGTTTCCTTCTAGGCCTTTTTGGTTTTCCGGTGACAAGCGAGATCGGCCTGAGCTCCAAAGGAAGTGGCTCGAACGGCTTGACGATCGTGTTCATCGCCTTATGTTTCGTCTTCTTCAAACCACCAGTGGCAGCTGCAGCGACGGAGGCTGA
	792 -probable 26s proteasome non-atpase regulatory subunit rpn6	565.948	656.116	231.033	385.112	ATGTCGTCTCTTCTGCAACAGGCCACCGATCTAATCCAGTCAGATCCCAGGCAGGCTGAGGAACAGCTTATCGCCATCCTTGATTCAACTCCGGCCGACGAGGATGAACAGCACGACCAGGAGGATGCCCTGTTGACCCTCGGAAAGCTCTACAGAGATGAAAAAAACTCCGATGCTCTCGCTTCTATCATAAAGAAATCTCGGTCCCAGATGTCGACAGCGGCTAAGGCTAAGACTGCAAAGCTCATTCGAACCTTGATCGATTTCTTCTCCGATATCCCTAATGCTCAGAACGCCCAAATCGATTGCACTAAGGATACTATTGAGTGGGCCAGATCGGAGAAGAGGGTCTTCCTTCGACAAAGTTTGGAGACCAAGCTGGCAGGCCTACAAATCGAG…
	793 -PREDICTED: pentatricopeptide repeat-containing protein At5g46100-like	77.2885	97.6308	169.654	365.721	TTGGTCTGCATGCATAGACGTCACCTCACCAGGCGGCTTTCTCGGTCCTCCTCTTCAATGCTCATTCTCTCTGCACCGGCCGTCGCCCGACTGCCACCTACATTTCTAGCACCCTGTCTATCAAGAGCGACTGGTCAACGCTCTTTTCACAGATCATCTTCTTCCGAGGAATATCTATCGTTCCGGGAAACAGAGCAGTCCTATGATGAGATCCTTCCTAACGTCGAGGGCTTCGGCCAAGATCTCAACACGCTCACTGGAGAAAGCGGATTAAGATCAGATTGTGCAGAACAGGTAGAAGATGCATCTTCCTCTGTGCTTGCTTCTGGAGCTTTCAAAGTCCATCCTTCATATTTTGAACCTACTAGACCTCAAAAGGCTTCGGTTTCTTCCGATGGC…
	794 -histone h2b	4333.35	473.824	591.727	329.954	ATGGCCGGACCCGCTTCCACCGCTTCTAAAGCCCCCGCCTCTAAGGCTCCTGCTTCCAAGGCTCCCGCCTCCAAGGCCCCTGCCAAGAAGTCCACTACTTCGAAGGCCCCCAAGACTGAGGGTGACAAGAAGAAGAAGTCCAAGAAGAGAATCGAGACCTACTCTTCCTACATTTACAAGGTCCTCAAGCAGGTCCACCCCGATACTGGTATCTCCAACAAGGCCATGTCTATCCTCAACTCTTTCGTCAACGATATTTTCGAGCGAGTCGCCGGTGAGGCCAGCAAGTTGGCTTCATACAACAAGAAGTCAACGATCTCTTCCCGAGAAATCCAGACCGCCGTCCGATTGATCCTTCCCGGAGAGCTTTCCAAGCACGCCATTTCGGAGGGAACCAAG…
	795 -extracellular metalloprotease	15.3879	30.2263	14.7887	8.27094	ATGAAGGAAGCGCTTCGAAAGGGAGGCGTGGCGGATTTGAATATCTATTCTGTCGGGTTTTCAACTCAGCCAGGTTTGTTGAGTTATGCGACTTTCCCATTCAGCTACCAGTCCGCACCTATGGATGATGGAGTCGTCCTTACCTGGGGCTCTCTTCCCGGAGGATATATCAACCAGTATAACACCGGAAAGACCGCAGTTCACGAGACGGGTCATTGGCTTGGACTTTATCATACCTTCCAGGGAGGATGTTCCGGAAACGGAGACTATGTCTCGGACACCCCTGCTGAAGGATCGAACGCTGCTGGATGCCCGACCGGGCGAGATACTTGTCCCGGAGGAGGACTGGACCCTATCCGAAATCATATGGACTATACCGTCGATTCGTGCCGCGATCAG…
	796 -DNA dependent ATPase	138.097	395.88	212.214	805.856	TTGCTCATCACCTTCGTCTTTCCTTGTTTACCACATTCTTTGATACTGATCATGCCCCCTCGTAGACAAGGAGGGGTCACTGGTCCGACCTCTGCTTTAACGTCGTTTCTTAGAGAACAAGGAATTACCGCACCTACAGGTCTTCACTACCGAAACCCTCTCGTCAATGGAGAAAGTCAAACGAGTATCACTGAGGAAGATGAGATCACCCAGGAGACTCGCGAGTCGACTCCTGGAGATCAGTCGGTCGCCGGTCCTGGACCGAGCTCGCTGGCTGCGATAAGCAGAGTGGAGAGGAGCGCTGCCCGAGGAAACAAGAGAGCTGTGATCGATCCGGACTCGTCCGATCTAGATGCTTCCGATAGTGACTCTCTTTTAACGCCCGCTCAGAAGAGGCTC…
	797 -sno glutamine amidotransferase	368.698	394.017	368.58	286.811	ATGACCAAGATGGACGAATACCAGACTTACACCATTGGAGTTCTTGGTCTTCAGGGAGCTTTTTACGAGCACATCATCCTTCTCGAGCGACTCAAGTTTGAGCAACGAAAGATCGAGGTCGTTACTGTTCGGACGAAAGACGATCTCGATAAATGCAAGGCTCTTGTCATCCCTGGAGGTGAATCTACAGCAATTGCAGCGATCGCTGCTAGGTCAAACCTTCTCGAGCCCCTTGTCGCGTTCTGCCAGCACCCGGAGAAGCCTGTGTTGGGGACATGCGCCGGAATGATCATGCTGTCGTCAAAGGCAGAAGGAGCCAAAAAGGGTGGTCAGAACCTGTTTGGTGGTATGTCAACGACCGTGCTTCGGAATGGTTTCGGCAATCAGCTTGAGTCATTC…
	798 -protein N-terminal asparagine amidohydrolase	282.683	225.543	277.955	263.421	ATGGCGTCCTCATCAGCTCCAACGTACAGAGAGCACCCGTTAAGAGTTGCATGTGTCCAATATGACCCAAAGCTGAGAGACGTTCAAGGAAACCTCAACAAAGCCTCAGAGATGACCGATCCTCTGAAGCCTGGTCAAGTAGACCTGGTGGTATTTCCTGAGATGGCCTTCACCGGATATATGTTTACTAGCCCAGAATCGATCGAGCCGTTCTTAGAGGAACCACGGATTGGGCCTACAGCGCTGTTCTGCCGGTCACTCGCCAAAAGGATCGGGGCGTATGTGATTGCAGGATACCCCGAACGTTCATCTGTCCCAGGCACAAATGGCTGGAACTCGGCCACAGTGTTCAGCCCTTCGGGCGACATCGTACATAACTATCGGAAGAGCTTCCTGTTC…
	799 -related to mdn1-huge dynein-related aaa-type atpase	22.6924	22.7401	9.33209	47.1972	TTGCTGAATACAATGTTCCACGAGATTCATCAATTTTTAGCCCAAGTGATTGATGGATCGAGAGTGGATGCTCTGATTGCCAACATTGCCAGTTCGAGTGCAGGCAAGGCAGCTCTGGAAGAAGATTCTCTCCAAAGCAACATTCGTGGGTTCTTACGGCGAATGGATCAGATGTATCATCTCTTCTCCGATATTACTCGACCAATTGGCGTTGCCTTGATGCAGCTTCGAACCGGGTTCCGCATTCTCGCCCGAGACGCAGAGATGCAATCGGCTCTTCAAGCGACTCAGCTTGAGTCGACTCTCGTGACTACTCTTACTGCTTTCCCCACGTCTCTCGGAATCAAGAATCTTCGTCAATCTGAACTTCCTATTCGCTTCAAGTCTAAATTCCCTGTT…
	800 -gle1-domain-containing protein	71.1451	94.5372	49.8125	177.448	ATGAGGTTCGCGCCACCTTCGAGCTCATCTGGCACGTACGGCCTTACTCTTGCTCTGGCTTCGTCCATAGACTATCCAGCGTCCTCTGACGAAGATGATGTCGACGAAAGTGATCTCTCGTCGGACGAACTCCTAGACTCCTCTTCCTCTGCTTCTTTCTCCTCGTCTTCAGTCTCTTCAGACGAACAACATACGAGCAAGCCTCAGGGCTACAAGAGAAAGACTAAGGATACTACTACTACGACGAATAGAGCGGATACTATCCCTAAATCCGCCTTGGGAACCCCTGCACATGCCGACGAACTTGAACTCTATAACGCTCGGTCAAAGACAGCCGCATGGAGGACATCCCATCAACATGCCCAGGCTAGATGCGACGCGCTTAATCTTATGCTCAGC…
	801 -mip family channel protein	280.959	127.874	905.262	1647.8	CTGGATTCACACAGCATTCACCGCAAGATGTCAGGTAAACTTCAACAGAATGGGTCGCTTCCGCTTCCTGCTTCGGCAGAACCCAAGATTGAACAGTCGAAGAAGCAGGAACGAATGACCGACCTTAAAAACCATTTCGTAGCTGCTATTGGAGAGTTTGTCGGGACCACGATGTTCTTGTTCATGGCCTTTGGAGGAACCAATGTCGCTGGCGTTGGAACAGATACTAATGGCCTCAACGTCAACCAGATTCTCTTCATCTCCCTGGCTTTCGGGTTTTCCCTTTTAGTCAACGTCTGGGTGTTTTTCCGAGTCTCTGGAGGTCTTTTCAACCCGGCGGTCTCTCTAGGACTAGCTCTCGTCGGAGCCATCACTCCGGCACGAGCCGTGATTCTTGTG…
	802 -nadp+-dependent d-mannitol dehydrogenase	16760.3	3932.59	13455.6	1758.63	TTGTCCATTCTCACCTTCTCACCACCCATCTCACTTTCTCCTTCACTCTCACTTCTCGATCCCACTTCCCTTCTCAAACCCAACACTCATCTTCTAACAATCATCACAATGGCTGAGACTATGCGAGCCCTCAGGTACTCTGCTGCCAAGACCTTCGAGGTCATTTCCGATGCCCCCAAGCCCGTTCCTTCTGACGACGAGGTCCTTCTTAAGGTCACCCTTTGCGGTATGTGCGGAACCGATGGACACATTCACGACGGAGAGTTCATGGCCCAGTTCCCTTTGATCCCTGGTCACGAGGCCGTCGGAGTCGTTGAGTCTATGGGTAAGAACGTCAAGGGATTCTCTGTCGGAGACCGATGCGCTGCCGATGTCGGAATCACCTGTGGAACCTGCTTC…
	803 -nicotinamide n-methyltransferase	196.624	156.936	171.259	153.662	TTGACCTTTTTTCAACCCATCTTTTCAGCTGAACTCATCATGTCTTCCGATAGCGAGCAAGATGGACTCGACCTCGATGGAATATTCGTTGAGCCTCCTCGGCCGGCCTCTCCTCCACCGACTTTCTCGACGTACTCACCGCCCGAACCTCTCCAAACGGGCCCATCATCGATATCAATCCGCTTAGTTGGCTCACATCCGCTCTGGGGTCAGCACCTTTGGAATTCAGCTCGGGTCTTCACTAGTTTCGTGGTCGAGAATGCGGAGGAGTTTATTCAGGGAAGGAACGTTCTCGAGCTTGGAGCGGCCGGAGCTTTGCCCGGAGTCGTCGCCGCACTTTCAGGAGCCAAGAAGACGGTCATCACTGATTATCCTGATAAAGCTTTGATGGACAACATC…
	804 -nuclear matrix protein	540.986	350.243	279.389	286.934	ATGTTCTTTTGTGCTATCTCGGGAACGCCTCCTATCAACCCAGTGATCTCGAATAAGTCGGGCCATCTGTATGAGAAAAGTCTCATTGAAAAGTACATAGATGAGAACGGCCGAGACCCCATTTCTGGGGAGTCTCTGAGCAAAGAGGATCTCGTCGAAGTGAAAGCTAGTCCCAACGTTCCCGCCCCCCGTCCTTCCGCTGCCACCTCTATCCCTTCCCTTCTTCATTCCCTCCAGTCGGAATGGGATGCTCTGATGCTTGAGTCTCTAGCCTTAAAAACCCAGTATCAATCGACAAGACAAGAATTGGCTCACGCTCTTTACCGAGAGGATGCCAGTTTGCGTGTCGTCGCTCGACTTGTGAAGGAGCGGGACCAGGCTCGAGAGGCCCTCGGGTCT…
	805 -ubiquitin conjugating enzyme	54.2309	215.051	89.6722	148.028	ATGGCTACTACAGCAACGCATAACAAAAAGAATTCTGCTGTGAAAAGGATCATGCAAGAAGCTCGGGAGCTTGCCGAGGATCTTTCTACTGACTATTCTGCAGCTCCGTTAGAGGATGACATTTTTGAATGGCATGGTACTATCCGAGGGGCTTCAGACACTGAGTTCGAAGGAGGTCTCTATCATATCAGAATATCTCTGCCGCCATCGTACCCTTTCGCCGCGCCCGATATGATGATCCTAACGCCTAATGGAAGATTTGAAGTCGGTAAAAAGATTTGTATAGATGGTCTGACATCCTTCCATGCAGGATCCTGGCAACCTGCTTGGGGAGTTCGGACAGCTATCGTTGGCCTCATTTCCTTCTGGGGAAACAAAGGGGAAGCTCTTCGATCCGTT…
	806 -cytochrome oxidase complex assembly protein	390.671	820.657	556.529	770.347	TTGTTTCTTCTCGAGATATTCTTTTGTGTGTTGGCTGAAGCAAAGGGAAGGTTCCTTTTACTTTGTTTCGATATCAATATCGTACCCTTTCCCTCTCATCTCTCCGATCAACTCTTTCTCGACCCCTCCGTCAGTGATAATCTTGAACCTAATGACTTGGAATGCAGATTTCTTGTTTGGTCGGATCGAAGTAAAGTAGACGCGGCCTGCTTCTTCCACTCCCTTGATTCGGAAACTCAGGTCTGCTTTCCCCTTGAGGACGTTGATGTTTCCCTCAATCCAGGGTTCACCACCAGTCCAGAACGTAGGTTCCAGATGGACACCATCGCCTAG
	807 -tbcc-domain-containing protein	40.3127	116.031	74.3964	83.3156	ATGTCTACCAAGATACATTCTGCAAACCTATGGGCAGACATTCAGGCATCTTCATCCGAAATCTCTCAGTTGCTTGCGCCCTCAACGTTATCGACTGATGACATACAGACTATTCAGTTTAAACTTGCCTCATTGAAGCGGACTATTGTGGTTGCTTCGGATTACATACCTAAGTATGATCAACGTAATGCTGAAGCTAAAATAAAAGAGTTGGAAACCGAGTTTGAATCTAAACGAACGGCTTCGGCTCCAAAATCGAAGTTTTCATTCAAGAAACAGCCCAAACCGATGAGGTCCACTGGTTTAGTCTCGGATGTGTCTAGGCCAACTGAGTCCGTTGAGACGCCGCTGTCAGCAATCTCGATACCAAGCACAGATGTTTCCATTCACCGTCTGACG…
	808 -anaphase-promoting complex subunit 5	200.66	156.738	75.4455	178.062	CTGTATCTACTTGATAGGTGGAGCACAAGAGAGAAAGAAAAGAAGATCAGAGTAATCATGCAGACTCAAGATATAGCAATTCTAGGACTGATCTATCTGATCTATCCGAATCCGAACCTTCCTAGGCAGAGCATGCCTTTCACCGACCATCCTCTCCCCGGCCCGGGTTCCGGTTTTAGTTCTGATTTTGGATACGGATCTGACAAACACGGGAAAGGGAGAGAGGATGAGAATGGAAAGTCAGGAACTGGGTTGGTCGGGAAGGTCGGACTAGTAATCTTGAGAGAGTGCTTGGACCCATCAGAAGATCTGATGCTTTCAGAGCTTGAGGAAGAGATCATGTCGTTTCAGCCATTTGAAGAATCTGCCGGGTTATGCCGGAACTTGAAAGATGTCATT…
	809 -bro1-domain-containing protein	70.0844	103.907	66.6224	248.087	ATGACAATGCAATCTCCAGCGATATCGATACCATCCAAACAGACGGCAGAGGTGGACTGGTCAAATCCAATTCGTCAGATAATCGCCTCAGCTTATGGAGAGAATCCGGATTCTTATGCGGAAGAGTGTGCAGCCCTTCAGCGAGCCAGACAGGATGCTGTCAAAGGGGCCGGTAGTGAAGTGACGGCGAGAGATCTTTTGTTCAGATATTTTGGTCAGCTTGAACTCTTGGAGTTGAGGTTCCCTGACATCAAAGTGACATTCCCTTGGCATGACTCATTTACCAACAAGCTGACAACACAGACATCATTGGCGTTCGAGAAAGCCTCGGTCATCTACCAGATCGCCTCCACATTATCCATCCTGTCATCGACTCAGAACCGATCATCTCCAGAAGGT…
	810 -transcription factor	58.5934	65.6676	28.7324	81.0493	CTGCGCCGCCTTTTCGGCCGCACGAAGCTTGTCCATACCGCCAAAGGAGGAAAGGAGGCCGGCATGCCAGTCGAGCACTTTGGCCAGGCCGGCGGCGACGAGGATCTGGCTGATGTCACCTGCGGGGTGTTGGGCGAGACCGAAAAAGGTGGAGGACGTGGTGGGAGGCGGCGGGGGAAGGATGCCGGACGAGGTGGGCGAAGGGGTGGTCGAGGGGGCGGCGCTGGTGGTACCGGTCGAGGGGCCTCCGATGGAGACCGGGGAGGAGAGGAGGATGACCTTGATGGCCCTTTGGAGAAGTCGGCTCTCGACAAAGAACTTGCTCTCTTCCGAAAACGGCTCGCCGGTCTCTGTCGATGA
	811 -multidrug resistance protein fnx1	61.889	240.952	71.5997	151.552	ATGCCTTCAGCCAAGTCTGTATCTGATAGGCCTTCACAAGGTCCAACCAAACATCTACACAATGAACGCGACGCTCTTCTCAGTGCAGCCAACTCTCCTTCCTCCTGGGGTGCGATACAAGGAGTAGAGATAGCCACTGAGGAAACGGAAGGTGCTGTCGAAAGCAGTGATGTCACTATCAAGCAGACCGATTCGAACACGAAACCAATCCAGAACGGAGATCAAACCGGCGAACAAGAAGAACAGGAGCGTTTAAAAGGCTGGAGGTTGGGGATAACCTTACTATCCGTTTGGGGTACAAACCTAACGTTTGCGGTATCGGCCACAGCGGTGGCCACACTGTCACCGACCATTGCTGGCCATTTCAATCATATTGAACTATCGGCATATATTGGATCC…
	812 -glycoside hydrolase family 29 protein	8.53585	68.5185	24.8197	42.9167	TTGCTACTAAATCGAGTAGAACAAGATTCACCGAAAACACCTGGACCATTGGGAAAGTCAACGGGACAGGTAGATTGGTCCGGGATTGGGAGCACTGGAGAGATGATACAACAAGTTTGGAGTTCCATCAGTCCCCAAAGTGGTTCGACGGGGCCAAGTTTGGCATATTCATCCATTGGGGATTATATAGTGTTCCCGCTTGGACCAACCAAGGAAGATACGCGGAATGGTACTGGTACTGGTTGCATCAGGACGGGAAACATTCTGAGACTTATAATCACCATCTCGATCAATATGGCCCTGATGTCAAATACGACGATTTCATACCGTCCTTTGACGGATCTGAGTTCAACGCTACTTTCTGGATAG
	813 --dienoyl- reductase	57.0992	684.465	86.221	277.993	TTGAGTTTTTGTCTGTTTTATACTTTCTCTCATTCACACCATCTTGCACCCACTCATTCTTCAACCCATCTTTCTCTACATCTTCGAGACTTGACTGACATGCCTGCTACTATCGATTATTCTGGAAAAATTGCTTTAATTACCGGTGGAAACCGAGGAATAGGGCTTGCCATCGTCAAGGAGATGGCCACAGCTGGAGCAAACATCGCATTGACATATGGTTCGACTCCGAAATCGGAGGTGGATGCTCTGCTTCAAGATCTTCAACCAGAGTTCCCAGATCGTCAATTCAAAGCTTTTCAACTGAACGGTTCAGAATCGAAATCCTATCAGGCTCTTCTGCCTGCAATCCTTCAATCCGGACTGGAAGGAAGTTTGGACATCGTAGTCGCAAACGCA…
	814 -inosine 5 -monophosphate dehydrogenase	873.86	735.614	437.436	623.434	CTGGGGGGGAACACCCACCCACCTGCCTCGACCGAAGTGTCTTTTTTCTATCGTTCTTCTCTCTTTGACACAAACAAACAAACATACACACACAAGAACATGTCTCCTTCCGTTTTGAACTGTGCTGATGCCGTGGCCGAGCTTGCAAAGTACCCCCGAGGGGATGGTCTCAGCCTCAGGGAACTGATGGACTCCACTACCCACGGAGGACTCACCTACAACGATTTTCTTATGCTTCCCGGACACGTAGACTTCCAGTCCTCTGAGGTCTCCCTCGAGACCCATGTCTCCAAGCGAGTGGTTTTGAAGACTCCATTTGTTTCCTCTCCTATGGACACTGTTACCGAGGACAGGATGGCTATCTCCCTAGGTCTTCTCGGAGGACTCGGTATCATCCAC…
	815 -smp-30 gluconolaconase lre domain protein	22.2418	361.588	124.995	309.248	TTGTTTCCATTTGCTATCGTCTGTTGGGAATCCATAAAGAAGCAAAATCTAGAGATACATACAATGAGCCACCGAGTGATCACAGCGTCTGAACCTATTCTTCGGTCTCAATGTTTGTTGGGTGAGGGTCCTGTATGGGATCCCAAACGTGGATTGTTATATTTTGTTGACATCCAAAAAGGTGTGATCCATACCTACAACCCAAGTACCGAAGAACACTTGAAAGCTCATTACGAAGGCTTAATCGGAAATATCGTCCTGAGAAAGAATCATCCTGGTTTCGTTTGCGCAATCGGTTCTTCGTTGTTTTTTGCCGATCCAGCGTCCGAGCCAGGAAAACTCGTACCATTCGTGACTCCTGTAAAAGAGGATGATCCGAGTAGGGAATTCATCAGATTC…
	816 -copper transporter	259.621	476.213	447.654	417.69	ATGGATCACGGAGATCACTCGGGTCACAATATGCCCTCGATGGCTCAGAAATGTACTATGCACATGCTATTCAACTGGCAAGTAGAAGATACTTGCGTCGTCTTTAGATCGTGGCATATCTCGAACTGGCTTGGAATGGTCATGTCTTGCCTGGCTATCATTCTAATCGCTTTGGGCTACGAATGGACGAAGCATAAGCTCGCTCTCTACGATCGTCGGGTGGCAGCTTCCTTATTTCCGGCAAGAACTTCTCCAAGTCGAACCTCATCTGGAATGAGCTCGCCTACTCAAGACTCGCCCACTTATCCTATCGGATACGTTGTGGGTATACCTCCGACAGCCCGGTTGGTTCGTGCCACAGGATATGCTCTATCTGTTTTTATTTCGTTCTTCCTCATG…
	817 -P-loop containing nucleoside triphosphate hydrolase protein	491.372	198.609	510.549	341.723	TTGTCTTCCCGTACGCCCAGCCAGATCCCATTGGCTCCTTCAGGATCCGCCTTGAATCTCCCAGTAGACAACAAACCAGTCCGATCTTCAGCTGACGTAGTCTTGACCTCTACATCTGCACTTGGACCGGCTCGGGAAACCTCGGAAGAGACAGGAGGCGCGCGAAATGACCACGGAATACGTGCCTCTGCAATAGACCGGAGGATGTGGTTACCAGCTCGGTTGAAATCAGGCCGACCAGCTTTGGCAGTCAGGAACCCTCTCTCCAACGCCCAACCTTCCATGATCATTCCCGTCGTCCAGACCTCCTCTTTCGTTCGGCCCCCTCTGACCAGACTTCCAGGTCTCCATGTCTTTTTATCCTCCATCTCCTTCTCCTTATCCTCATCATCATGCTTC…
	818 -cysteine proteinase	63.4068	141.198	25.0397	138.258	CTGTCCGACGAGCGAGACAGATGGTTCTATTGTGCCTATCAGCCAGAAAGTAGTCTCTTAATAATGGGTTGTGAACAAATGACTGGAGGATCACAGACAGAAAACAAGTTTGGCCAATATTACGGAACCCACGGAGACCTCTACAAGGCAGAGGATTGGCGTTCAGAAGTAAGACCTGCTCTCTCTCATCAGGGACAAATGTGGGGTCCGACCGAGCGAGGGGCCGCTTTCGTTTCGACGGCGCCTTTCTTATCAGTGCCAGACAGTCGTCCTCTTCCCGTAATGCCAGCCGGGTCTGTTCTGACTCAAGTAAAGGGTGAGCTACGAAGTCTGCGCATTGAGCGCAATATATCCGGCCGGTCGAAGAATCGATACCAAACGAGTGATCGGAAGCAGCCA…
	819 -srf-tf-domain-containing partial	97.0174	324.481	43.5167	329.101	TTGACGATGTCAAACTACTCTCGGTCCGGAAGCTCTATCTGTGGACATCCTTCACCCGAAGTTTCGTTCTCAGGAATGCCTACCCGATTAGATCCAACCCCAAATAAGCGAAAGCGAACAACAACGAATGAGACCGATAGAAACGTAACACTATCTGGGCCTATGGAACAATCCGATCCAGAGGCAGAAGAAGAGGAGGAAGAAGAAGAAGAAGAGATGGAGGACGAGATGGAGGATGATGTGTACGAACGACGAGCAGAATCGTCAGCTACATCGTCAACAGTAGACAAGCCGATGATCTCTCTTGATGAGGGCGTCACGTTCGAGACTGGCTTGAGCGGGGATGAGGATGATGAGGATGATGGAGACGGGCCTCGGAAAAAGACGCGTACGAACTCG…
	820 -related to polypeptide chain release factors	184.88	354.321	229.916	372.377	TTGATAGGCCAGGCAATCAACAAGCTCTCAACCTGTGTCGACCTTATGCATGTCCCAACTGGATTAAGAGTCCAAGCTCAACCGACCAGATCGTTGCAGACCAACCGAGAGATTGCTCGAAAGCTGATGGCTGAAAAGCTTGCGACAATGGACAAAGAGTCCAGCCTACCTTCGAGAGCTGAAATTCTTACTGCAAAACGGAAGCTGAAGAAAACGCGTGCAGTTCGACGATCAAAGAAGAAGTACGCTTTTGAGGATCGAGACGAAGAGAGTACACAAGGTTTGGTCGAGGGAACCCAAGAGACAAGGGCAGAAAGTGAGGAAGAAGTCGACAATCATGGGACGACTGGACGAAATGAGGGCGAGAGCGTAAAAGGGTGA
	821 -nuclear pore complex protein	66.969	299.562	48.8954	178.437	CTGATTCATACCCCCGCTAAATCGTCGTCCCTGATCACCGGCTTTGAGATCGATTCACCCACCCTGCCTGATTCTATGGGTTCTGGTTCTCGAACTCCTGGAATCTCCGCCTATGTTCGATTCGTTCTTGAGGATGTTTTCCTCAAAGCTCCTAAGCTTGTCTACTCTAATCCTGCCGAGAGGTGGAATCTGACCGAGCGATCGCTCTGCTTCATCGAAAAGTGTCTCGCGAGCTACGACCTGAGCCCGCTGTTGGCAGAGGAAGCCGTTGGAGGATACCCTGGAGGATCGTTTGGAAAGGCTGGCGGCCAACAACGCTCGGCTGTGGTTGTATTAGCCTTGCATCCTGGCTTCGAGGTCTTGAGAAAATTCTTGACAGAGCCTGCCTTTCTCAAGGGA…
	822 -acetate kinase	484.271	1002.51	851.922	1009.85	TTGAGAACACTGAAAGATATGCCGTACATCCTATCCTTGAATTGTGGATCGTCCTCGGTCAAATCCAAATTATTTTCTATCCCAGCAGACTCATCTCCACCATCTGCCTCAGAACACGATCTCCTCTCTACGCTGAAGCTTATAGCTACAGCAGATGCTGGTAACATCGGCGCTAAAGGGAAAGACGTCGAGATCGAGCTCAGCTGGGCGGACAAGAAGGATGCAGGACAAACTGTAAAGAAGAAACAAGACGAGGTCGAGTACACCGATATCATACCCATCATCCTCGACCTTCTCACCAAAGAGAACAAGGATAATGGTCCGTCACTCGACAAGAAGGAGCTGAGATACGTAACCCATCGAATTGTTCATGGATCTACGCACACCTCACCTATCACA…
	823 -golgi snap receptor complex member bos1	122.956	239.741	117.468	191.925	ATGAACTCACTCTATACCCATGGTCTCAAACAATTCGCAAATCTCAACAACGATCTGGACAAACTCCAGTCCGAGCTAGATTCCTCTGCCTCCCTAAATGGACAGATCACAGCCTCAATAGCGGCTCTCTCTAGAACGATCGATGATTATGAATCCATGGCCAAAAAGGAGATCATCGCGTCTAAAAAGGATAAAGCCCTGACACGTGTAGAAAAGTTCAAGAACGATTTCAAAGCTCTCAGAGATCGATTCGCTGCGTTAAAGCTAGAAAAGGCCGCTCAGTCTGCCTCATCTGCGCGTTCAAATCTCCTAGAGCAGAGTGCCCAGACACCCACTCCCCGGTATAGGTCAAATCAATCTCAGCCACAACCCTCGTCCTCATCCTCATCAGCATACGAT…
	824 -cytochrome b5	115.59	548.913	317.502	416.113	ATGTCACTCTCGATCCTTGTCCCGATCGTTCTGATACTTCCGATGGCCTTTGTGGCCTACTCGATCGTATTTCCTGCTGTGAGTCCTGGTTATGACGGTCTGGACTCCCTGCCGAATTCCCACAACGAAGGATACACTTGGATTCCTCTGGAGGCCCAGCGAGCGCTCCTGTTGAGGACGTACACCCCAAAGGAACTTGCTCCATTCGATGGCACTCAGAGCGATGGTCGGATTCTTTTGGCGATAGACAGGAAAGTCTTTGACGTCACCGCCGGTCGGACATTCTACGGACCCGATGGACCGTACGGGAACTTTGCAGGTAGAGACGCCAGCAGAGGTATGGCAAAGCAGAGCTTTGAGTTGGAGATGCTGACACCGATTGATCAGCCGATCGATAAG…
	825 -fmn-linked oxidoreductase	90.9012	171.113	95.0546	152.144	ATGGACTTGCAGGAAGACATTCGAGAGCTGGAAGCAATCAAGAATGAGATTTCTCAGGAAGAGCCCGAGACATTGGCTCCCCAGGATATGCTCTCTCAGCTCCAAGATATCAACGTTCTAGCTCCCTTAGTCAGACATTCCAAACTTCCATTCAGACATCTGGTATCCCAGTATGATGTCCATATTACCCATACGCCTATGATCCTTGCAGCCGAATTTGCCCGAAATGGAACGGCGCGAGAGTCTGATTTCTCGACTTCTACCGAAGAAAGAGGCACGTTTCTCCTCAGCGAACGGTCTAATCCCAGCGTCTTTGTCAACGTGCCGGAAGAGGAAAGCAGCTGCTTGGAAGAGGAGGTCCAGCGGTTGAAGAAGAAGCGAAAAGTGAAAGGCGCAGTG…
	826 -threonyl-trna synthetase	904.337	254.645	396.864	437.932	ATGCGACCATCCCGCATCCCATTCTTGATAATCAGATCAGCCCTCTCTCCTCCATTATACCTTCTCAGCCCCCGAGTAGCAAACGTTTGTATTCCAAGGTCACATCCAATCGTCTACGGTCAACGAAGAAATATGGCCTCCAATACTGTTTTACCCCCAGCTGCAGACGCTCCTCCAGCTACCGTTCCCCCCTCGAAGCAAGAGACCAACACGGCCGATCCTAATACTGCCGTGGATGTTAAAGTTATTACCGAAGGAGTAAAGCAAGCAAAGATTGGAAAACAGCAGGGAGAAAAGAAGGCTAAGAAGGAGAAGGCTGGCGGATCTGGATCCAAGGAGCTCGACCCTCCAAACTTCTTCATTGGTCCGCGAATGGATTTATTCGAGAAATGGAAGAAG…
	827 -heat shock protein	1573.91	816.307	456.486	1693.9	TTGACGGTCTTGCCAAGCTTGGCCTCGGCAATCTCCTTCATCTTGATGAGGACCATGGAAGAGATCTCCTGGGGGGAGAAAGTCTTGGTCTCACCGAGGTACTGGGCCTGGATGAAAGGAGATCCGTCCTTGTCAATGACGGTGAAAGGCCAGTGCTTCATGTCCTTCTTGACGTCAGGGTCGTCGAATCTTCGTCCGATAAGTCGCTTAGCATCGAAAACGGTGTTGGTGGGGTTCATGGCCGACTGGTTCTTGGCGGCGTCTCCGATCAATCGCTCAGCATCGGCGAAAGCGACGTAG
	828 -glutathione s-transferase	216.735	472.231	380.76	334.684	ATGAGTGCTATCGAAGCAATCAAAAAACAATCCGAGTACGAGCTTATCTACTGGCCTGGGATTCCTGGAAGAGGAGAGCCCGTCCGGTTAGCATTCGAGCAGGCTGGAGTGGCCTACAAAGATGTCGCATTAGAGGAGGAATGTATGGAGAGATTGACGCACATATGCTCTCCATCATATCAACCTCCTCCGGACACCTTGCCGCCGTTTGCACCGCCGATCCTGGAGCATGACGGTCTCGTCTTGTCCCAGTTGCCAAACATTATGTTTTACCTTGGTCCCAAACTTGGACTGGCCCCTTTAGATGAAACAGCTAGATTGAAAATCAATCAGGTGTTTCTCACTATATGTGATGCACAGAACGAGACGCATGATACCCACCATCCTATAGCAGTGTCG…
	829 -aspartyl-trna amidotransferase subunit b	331.411	393.499	794.93	380.841	ATGCTAGCCAGAAAGACAATCCTTAACCAACTCGCTCAGCGATCTGCCGTTCGATTCTACAGCTCGGCACCCACGTCAGCTATCAGGGATCTCTTGAAGGATGAATTCAAGAAGGCTATGAAAGCCAAAAACATGAATGATATCAATATCGTCAAGAGCATCATGGCTGACATCACGTACCACGAGAAATCCTTCTCGCCTCCAAAGCCGGCGGATGACGAGTCTGTGTATGCCGTCATTCAAAAAGCTATCAACCGACGAAAAGAGTCAGCAGCTCAGTTCCAAAGCGGAAACAGGACTGATCTAGCTGACAAGGAGACGCTCGAGGCAGAGTTTATTCAGAAGTTCTTGCCTGCGGCCCTCTCGAACGATGAGATCAAGGTCATTCTCGAACGACTT…
	830 -isocitrate lyase	8.8223	124.39	341.042	750.375	TTGGTACATGCAAACAAGACCATCAAAATTATGCTGAACACTCGACTTAGGTCGTTGTTGACTATCCCACTCACTCGGTCATCGTCGTCGTTCCTCGCGAAGGAAAAGCAAGACTTCACAAGCAGATGCCAATCTCTAACAGCAAGCTGGTCGACATCTCCTCGTTGGAAGACTCTCCAAAGGCCGTACCAAGCAGAAGCTGTCATTTCCAAACAAGGATCTATTCCACCTAGCCCACCTGTCTCTCTAGAGAGCTCGAGAAAGTTGTTTGATCTGTTGAGCAGACGGGAGCAAGAAGGCAAACCGGTTCATACTATCGGGGCAATCGATCCTGTACAGGTTACCCAGATGGCCAGGGCTGGATTAGAAGCGGTATATGTCAGTGGCTGGGCTTGCTCT…
	831 -mmp37-domain-containing protein	236.512	624.156	186.182	235.013	TTGATATCTCGGTCTCTCCAACTTCCATCTCATCGTACTTACACCATGCTGCTCAGATCCAAGCATCTTTTGTCGCCCGGAAACACACTCAGGCCCTGCCGTCTGATTTCTTCTGGGGTTATTTCCTCGCCCTCGACCTCCTTTCCCTCACAATACCGCTTCTTCAGCAAAACCGAAACTCATTTGAAACCCAGCCCGAGCCGCATCTCCAATGCAGAGCCCAACTCGAGAACCCAGCCCCGGTATTCTCTATATCAACCGGATAGATCATCCACCAGACTTCCGGCAAACTTTGGGTCCAATCAGATGGTCTCCCTTCCAGACTCTACGCTGACCGTTCTCTCGTCCATCGTCGGGTCTTTCAGGGCCCCTATTCGGTACGCATTCGCCTATGGCTCC…
	832 -wd40 repeat-like protein	125.059	78.8028	85.9028	150.212	ATGACCAAGATCATCGATATCCCTAGGACGGGCATCTTCGCCTGGGGAACTTCGTCCTCATCCCTACCCATCCTCGCAACAGGTACCGCCGCTGGAGCCCTCGACGAGTCCTTCTCGTCCGAGGGTATTCTGGAGTTCTGGGATATCTACCCGGATGGAACGAGAAAGTCGGCCGAGAGATCGGACGACGTGATCGATGGAGAAGAGAGAGATGGTGACAGGGACAAGTCTGGAAGAGATGAGATGGCCGGTGAAGAGACGGCCGGCGGGGCTGATGAAGACGAGGAGGATGACTTTTTGGCAGAAATCAAGCCTACAAATCAGTTGAAATCTATCAAGAGCTTCAAGGTCAACTCCAGATTCAACCGCCTTGTCTGGGGAAATCCTATTGCCAACCGC…
	833 -thyroid receptor-interacting protein 13	99.2898	169.891	25.2292	89.9447	TTGAGCACACTGCATATCGAGGTTCGATTGAATCCATACTCAACGTTACGTCATGACCATCTCCGACATATCGTCGAGACGTACATCCGAGAGAACTTTTCGAAAATCGCTGTGGACGGAGTAGAAGTTGACGGATGGCGACAGGTTCGGATACTCGAGGAACACTGCGAGAGCATCAAAGCGACTGAATGTGGTCTCGACATTCCGTTCCCTCCACTATCATCCCTTCAGCTCCAAACACACCTGTACCAACCGTCCGGATCGAACTCACTTCAAGAGTTCTCAGCCAATCTAGATTCAGACGACGAAGATGGAGATGACAAGGCCGGGATCATGGCTGCTAGTGTGAGGGAGTTGCCTAGTGGCGAACTTGACGGTATTTGGGATACCCTGATCTAT…
	834 -enth-domain-containing protein	310.272	421.661	93.9779	301.342	CTGTCCGTTCATCAATCGCTCTTGACACTCATCACACACATATTCACGCACCATGGACAAGATCACTGCTTTGGGCGAGCAGCTCAGCCAAGTCACTNNATGTACGACCTCAAGTCGTATTACTCGACTGCTAAGAACATGGTCCTCAACATACCTCCTTACGAGGCTAAAGTACTAGAAGCGACTAATAGCGATGCATGGGGTGCCTCATCATCTTTGATGCAAGAAATCGCTGCTGGAACCTTCAACTTCCAAAACTTCAACGAGATTATGCCCACAATCTACAAGAGGTTCATGGAGAAGGAAGCCCGAGAATGGCGTGAGATTTACAAAGCATTAGTCTTGCTCGAGTATCTGGTCAAGAATGGCTCAGAAAGAGTTGTGGACGATGCTCGGGCT…
	835 -asparagine-trna ligase	117.459	153.716	70.0838	152.115	ATGATACCTACGTTCTCCAGATTGAAACCTTTACCGTTCCTTCCTCGAACGATCAAGCAACTCCTCCAGACGAGCTTCCCCCCGGCTGTTCAGCCGACGCGGCCGACAGGCGATCAACCTTCTTCCGTTCTTTCGACTTCACCGTCGCCGATACTAGCATCAGCATCAACGCCGCTGTCAGCCCAGAGCGACAAAACGACAGTACATGGATGGGTGTCTAACATTCAAGTCAAGAAACATGTGGCGTTTTTGAAAATTAGAGACGGAACTTCGGATGAGGCTCTACAAGTCGTCGTGTCGGGGAAGAAGGATGATCTGTCGTCTGGTGGGGACCTTCGAAGGACGGTCGAATCATTAACAAGAGGATCGTCTGTCAAGATACAAGGGGAGCTGATCCCT…
	836 -atp synthase f1 beta subunit	5883.34	3059.33	3643.03	3207.28	CTGCCTTTTCTCTTGCCTACTCTTTTTCATCTCCCTTCCGTCGAACCTTCACCCTCACCAACCTCCCCCCGTTCATCTCACACACTCACCATGCACCCCACTCGAGGCGCCATCCGCCTTTCTAAGCAGGCCGCTAAGGCCAAGCAGGCTCAGAAGGCTCTCCTTTCTACCCTCGCCGCCGCTCCCAGGTTCGTCAGGCCTACCGTCCCCGCTTTCACCACCCCGATGATTGCCCGACGACAGGGTCCCGTCACCCAGGCCGTCCGATCCTACGCCACCGAGGGTAAGGCCCAGGTCGGTGCCGTCAAGACCGTCATCGGAGCCGTCGTCGATGTCCAGTTCGACTCTGATAACCTTCCTTCCATCCTCAACGCCCTTGAGGTCCAGGACTTCGTCGGA…
	837 -hypothetical kinase	59.4923	80.6184	71.539	149.939	ATGCCCGTTACTCGATCGACATCGTACGTTCCTATAAGGTCGGGTTCGAACTTGACGTCACCTACGACAATGAACAATAGCATCGTCGGGAATCATAGTCAACCTCAACCTCAGCACCATCAGTATCAACAGCAATATCAAAACCAAAATCAGAAACAGCAGCAGTCGAGTACCACGCCCACCTCACCAGATTTCTTGACCCCTACTTCTTCAGTATCATCTTCATCCTCCCCTTCAGCTTCTTCCCCTTTCAGACGGACATACGCCAACCAGCCACCGCTGCCCACAACATCGACGGCCGCTCGATCAACTGCCGGCGTTCCGATCTCCTCGACTGTCTCTGTGCTTCAGTGGAAAGAACCAGAGATAGCTAATTTCCTCCATTCGATCAAATGTGGC…
	838 -inositol oxygenase	4.27927	19.038	5.04077	11.4176	ATGCAGGTCACCGGGCTAATACATGATCTCGGCAAACTTTTGTACTTTTTCGGCTCGGAAGGTCAATGGGACGTAGTGGGTGATACGTTTGTGGTCGGTTGCAAGGTTCCGCTTGAACATGTTGTATACCCAGACACGTTCGAAGCGAATCCAGATATGAATCACCCGATATATTCCACAAAGTACGGAATTTACAAGCCTGCCTGTGGGTTGAGCGAGTTGATGCTCAGCTGGGGCCATGACGAATATCTTTACCATGTGATGAAAGAACAATCCACTCTCCCGAAAGCAGCGCTTCATATGATCCGATTCCATTCGTTCTACCCATGGCATAGAGAGAGGGCGTACACCTACTTCGAGTCAGATGAGGACAAGGAGGCGTTAAAAGACGTATTGGCT…
	839 -rcc1 blip-ii	407.375	382.254	137.279	409.074	ATGAGTGAATCACCTAAAAAGACGGAGACGAACGGAACCGCTACTGTCACTACTAGTAATGGAACGGCTGGCCTGAAGAGAAAGAGAGCATCATCTGTGAGCAAAGCTCCTGCTCCCCGACGATCTGTTGGCCGACCGTCCGTTGGTGGAGCTGCAAAGAAAGTAAAGGTGGTCGTGAATGAGATTCCTCAACCTCCCCTGTCTAACGGCCCGGCCCGGACTGTGTTTATCTTTGGTACTGGCGATATGGGCGCGCTGGGTTTGGGTACCGAAGAGTTGGGAGAGATCACTCGACCCCGGTTGCATACGTGGTTCGAGGCTGGAATAAAGGAAGGGAAGTTCGGAGGAGTTGGAAAAGGAATCGAGGAGGCTGTTGCGGGCGGTATGCACACGCTCGTC…
	840 -mfs general substrate transporter	48.6647	69.1912	120.39	145.13	ATGCTTCAGCAGGATCTGTCCGATCTCGTTCGAGCTCTGGATCGGCGGATTTTGTACCCGATCATTCTCGCATATACTTGCAGTTACATCGACCGTTCAAATATCTCAAACAGTCTGACATCGCTCGAACGAAGTATAGGGCTCTCGCCAGAGCGCTATGCTCTGTCGGCAGCTTTGTTCACCGTCTCTTTGGTCATCATCGAGGTTCCCTCAAATTTGTTGGTTAAGAAACTGGGACCCAAAAAGTGGCTCTCGGTTCTGGTCGCAGGTTGCGGCTTGTGTACCATCTTTCAAGCTTGCGCCCCAAACTATCAGTCTTTAATTGTCATCAGGACCATCCTTGGCGCTTTTGAGGGCGGCGTTTTCCCTGGCTTTCTCTACGCTCTCACTGTATTCTAT…
	841 -gtpase inhibitor	96.0726	257.057	132.633	231.17	ATGGCAGACTCAGAGTACCTAGACACATCGGCTCCTATTGTTCTGCCTTCGGTCTTCCCTTCACATAGAACAGATATAGACGACGACCGAGACGACGAAGACAGAAAGTCAGATGGAGAACTCTTGGATGAGCTTCTGGAGGAGGAAGCTGATTTCGATTGGGGAGGCTTTAGAGAAGCAAGAATGCAGCAAATAAAGGAGGAAGCGCAAAAACGTTTGCTTTTACAAAATACCCTTCACGGCCGTTATACCGAGATTAAGAATGAGAAAGAGCTAATCACGACCGCATCAAAAGAGCCATACTGTATCATTCACTTTTTCCATCGAGACTTCAGACGGTGCAAGATTATGGATAGACACCTCGAGAAAATAGCACCGGCTCATCCGAGTACTCTTTTC…
	842 -nuclear segregation protein bfr1	571.631	387.684	319.825	332.343	ATGGCTCCTCCTCCGTCAAAAAAGACTACCGCCACCAATGCTTCCGGTACGTCCACTCCTAAAGAGCGACGACCGAAAGAGGAGATGGCTGTAAAGCCCGATCAAGCCGCCTACCAGGCTGAGCAGGACGCTATTCGGTCCGAGATTGATGCTCTCCAAACCCAACTCAACGAGGTCAAGAACAAGATCAGCTTGGCAACCAACTCTCCCAACGCCTCATCTGAGCCTTCCAGGCGAAACCAGCTCAAGGCCGAGCTCGACAGTCTGAAGGGTGTCCAGGCTGAGGCCAAGGGCAAGCGAGGAAAGATTCTTGATGAGCTCAAGAAAGTTCGGGATGAGATGAACAAGAAGATCAAGGACATGCAGGCCGCCAAGGCAAAGCTCCCGTACCGAACTGTC…
	843 -pheromone receptor	5.63316	21.0169	7.16519	26.9591	CTGTCCCGTCCACACGAACAAATATCTTCACCTGTTCTCTCTCATTCCATCATGAAAGACGCGATTTTCCCAGTCTTTGCTTCAATCGCCCTCTTGCTTCTAGTTTTATCATGCTATCCCCATTTCCGAACAGGAAATATCGGCGCTATTGCTCTCGTCGCATGGTGTTTTGCTTCAAATTTTGTCTACCTCGTCGACTGCCTTATCTACTGGGACACTGTTGAGAACTTAACGCCCGTATGGTGTGATATCATGGTAAAAATTCAAGCCACCACCCAAACCGGTCTGGCTGCTGCATGCCTATGTATCAACCGGAGGCTCGCCATCATATCCTGTTCCAAACAAACCAGCGCCACCTCTAAGTCGCGTCGGTGGGCGTTCTGGTCGGACATAATGATC…
	844 -ribonuclease p mrp protein subunit pop5-like	119.697	171.806	129.472	171.298	TTGCACAGCTTAACCACCCTCTACTACTTTCTCTCTCCCTGTTGTATCAACAGGTTTACTTCAACTCTCACTCGTTCATTAGCCATGGTTAGATTCAAGAATCGTTGGCTCCTTGTGGAGTTTCTCTTTCCTACGTCCCAACCAACCTCAGCCTCGGCCTCTCTGTCTTCATCCTCCCCCGACTCGTTTGTCCCGGTAGAATCCTCTCCTCGACCCTCAAAACGAACAAAAACAACACACACAAAGTCCGGTTTGTCTTCTGATGAGAGTCAAGATGAAGACGGAGAAGAAGAAGAAACCACGGTAGAAGAGGACTTGTTGTTTCCTGCTTTGAACGTGCTGCCTTTGCTTCTGCCTCCTCCGCCGAACTCAAAGACAGGAAAGCGGAGAGCGTTGGAT…
	845 -glucose-6-phosphate isomerase	902.146	1340.3	846.284	661.443	ATGTCTCTTGCTTCACTCTACCCTTCCTGGAAACAGCTGCAGTCTCTCCACGACTCCAAAGCTGGCTCTTCCCTTGTTCTCAAAGATCTCTTCGCGTCCGACCCGAAGCGATTCGAACAGTTCCAGGCTACATACAACGCTTCGACAGAAAAGGGCTCCGAAGTCGAGATCTTTTTGGATTACTCGAAGAACTTGATTGATGAGGACGTCTGGAAGGCTCTTTTGAGCTTGGCTAAGGAGGCTGATGTCGAGAAGAACCGAGATGATATGTTCTCTGGAAAGCACATCAACACTTCCGAGGACCGAGCCGTTCTTCACATCGCTCTCCGAAACCTTTCCAAGTGGTCAATCCCTGAGGAGGGTACTGAGGAGGTTTTCGAGGTCCTCGAGCACATCAAG…
	846 -delta-12 fatty acid desaturase	872.273	1029.12	2075.27	1926.46	TTGTTTCTCTACAAAGGCAGGTTTCTTCCTCTCCTCCCCTTTCTCTCTATCCAGTTTTCAGCCATGACCGTCACCCAGCGTCCAGTCAGTGCCTTTGATGTGACCGAGAAGTATGAGGCTACGACCGATATGGAGCACACGAACGAGAACACCTTCATCGTTCCTGGCTTTACTATCAAAGAGCTCCTTGGAGCCATTCCTGCAGAGTGCTTGGAGCGATCCGCCCTCCACTCATCTCTGTACATCGTTCAGGATGTCATACTCTTGGCTATCTTTGCGACTTTTGCTGCTCACATCGACACTATCGTCCAAGCTGTTGGTCTTCCCCACTACGGCTCTAAAGCGCTCTCATTCGCTTTGTGGAACGTTTACTGGATAGCCGCTGGACTTGCCGGAACT…
	847 -ribonuclease h-like protein	177.949	185.346	69.8514	108.942	TTGTCAATCCAGATGATAGTCGTCCGTCAAACTTGGATACACACTCGTCGGTCAATAAACGCTATTTCCAAAACGATGCCTCGAAATTATCATCAGCACCCAACCCAATCCCGAACTCACACCCACGCTCATGTCCACACTTTGGCTCAACCTCAACCGGAGGGTCAGACACAGGGCCCAAGCCAGAATGAAACTAAGAAACATCGACAGACCAAAAGTATAAAACCAGCGGGATCGGCGCAGGGAGTGAGACAACTATCAAGTGTCGTAGGGACTGAAGTTAGAACTGCTCCTGTTCCTTCAAGTACCAGAATCGAACCGCCACAACTGCAATCATCAATGTCTGAACTCAAAGCATCCTTCGCGTCATATCCTCCGTTCAGACATCAAGAACCATCA…
	848 -nitrogen permease regulator 2	46.3037	104.85	63.2113	142.454	ATGGATACCGACGAATCCTTCATCCCTCGAATCATCGGCCTGTTCTATGCAGAGATGGTTCCCGCCCAAAGCGGAGGATCTAGAGTCATATATCAAGTGCCCAACAATCTTATCTCAACCTCGACATCTGCTCATACTGCCCGAGTTGGAGGACCAGGCGACATGTCTGGCTCCTTATCTTCTCTTCCTTCTGTGACATCTGAATCTGCTCCTTTCACACCTCAACCTAATAGATCCACCTCTCGTGTTCGCTCTCAACGGACACGCTCGCCTGGAACATCTCCTATGGCAGCTCCTAGCATCACTAGCACTTCCAATCCGACTCATAAATCTGCTCGAAGACCGTTGCTCAAGTTCGATCCGATAGCAGAGTACATTGTTCCTCATAGTGCGCTCTGT…
[truncated: 851 more rows]
